# Supplementary material for: Crystal structure of bis­(2-methyl-1H-imidazol-3-ium) di­hydroxidobis(oxalato-κ2 O 1,O 2)stannate(IV) monohydrate
Source: Acta Crystallogr E Crystallogr Commun. 2016 Feb 17;72(Pt 3):355–7. doi: 10.1107/S2056989016002061 (PMC4778813; doi:10.1107/S2056989016002061)
Supplement: Supplementary file 1 [file e-72-00355-sup1.cif]

##############################################################################
#                                                                            #
# This CIF contains the data in a paper accepted for publication in          #
# Acta Crystallographica Section E. It conforms to the requirements of       #
# Notes for Authors for Acta Crystallographica Section E, and has been       #
# peer reviewed under the auspices of the IUCr Commission on Journals.       #
#                                                                            #
# Full details of the Crystallographic Information File format               #
# are given in the paper "The Crystallographic Information File (CIF):       #
# a New Standard Archive File for Crystallography" by S. R. Hall, F. H.      #
# Allen and I. D. Brown [Acta Cryst. (1991), A47, 655-685].                  #
#                                                                            #
# The current version of the core CIF dictionary is obtainable from          #
# ftp://ftp.iucr.org/pub/cif_core.dic.                                       #
#                                                                            #
# Software is freely available for graphical display of the structure(s)     #
# in this CIF. For information consult the CIF software page                 #
# http://www.iucr.org/resources/cif/software.                                #
#                                                                            #
# This file may be used for bona fide research purposes within the           #
# scientific community so long as proper attribution is given to the journal # 
# article from which it was obtained.                                        #
#                                                                            #
##############################################################################
data_I
_audit_creation_method
;
Olex2 1.2
(compiled 2015.01.26 svn.r3150 for OlexSys, GUI svn.r4998)
;
_publ_contact_author_name     ' '
_publ_contact_author_address     ?
_publ_contact_author_email     ?
_publ_contact_author_phone     ?
_database_code_depnum_ccdc_archive     'CCDC 1451548'
_chemical_name_systematic
;
Bis(2-methyl-1<i>H</i>-imidazol-3-ium)
dihydroxidobis(oxalato-\k^2^<i>O</i>^1^,<i>O</i>^2^)stannate(IV)
monohydrate
;
_chemical_name_common     ?
_chemical_formula_moiety     '2(C4 H7 N2 +), C4 H2 O10 Sn 2-, H2 O'
_chemical_formula_sum     'C12 H18 N4 O11 Sn'
_chemical_formula_iupac     '(C4 H7 N2)2 [Sn (C2 O4)2 (H2 O1)2], H2 O'
_chemical_formula_weight     512.99
_chemical_melting_point     ?
_shelx_space_group_comment
;
The symmetry employed for this shelxl refinement is uniquely defined
by the following loop, which should always be used as a source of
symmetry information in preference to the above space-group names.
They are only intended as comments.
;
_space_group_crystal_system     monoclinic
_space_group_name_H-M_alt     'P 21/c'
_space_group_name_Hall     '-P 2ybc'
loop_
    _space_group_symop_operation_xyz
    'x, y, z'
    '-x, y+1/2, -z+1/2'
    '-x, -y, -z'
    'x, -y-1/2, z-1/2'
_cell_length_a     20.1391(13)
_cell_length_b     7.0651(5)
_cell_length_c     13.4942(9)
_cell_angle_alpha     90
_cell_angle_beta     106.582(2)
_cell_angle_gamma     90
_cell_volume     1840.2(2)
_cell_formula_units_Z     4
_cell_measurement_reflns_used     9589
_cell_measurement_theta_min     4.239
_cell_measurement_theta_max     60.828
_cell_measurement_temperature     110
_exptl_crystal_description     block
_exptl_crystal_colour     'clear light colourless'
_exptl_crystal_size_max     0.19
_exptl_crystal_size_mid     0.11
_exptl_crystal_size_min     0.09
_exptl_crystal_density_diffrn     1.852
_exptl_crystal_density_meas     ?
_exptl_crystal_density_method     ?
_exptl_crystal_F_000     1024
_exptl_absorpt_coefficient_mu     7.834
_exptl_absorpt_correction_type     multi-scan
_exptl_absorpt_process_details
;
(<i>SADABS</i>; Krause <i>et al.</i>, 2015)
;
_shelx_estimated_absorpt_T_min     0.318
_shelx_estimated_absorpt_T_max     0.539
_exptl_absorpt_correction_T_min     0.5093
_exptl_absorpt_correction_T_max     0.7519
_exptl_special_details
;
X-ray crystallographic data for I were collected from a single crystal
sample, which was mounted on a loop fiber. Data were collected using
a Bruker Venture diffractometer equipped with a Photon 100 CMOS Detector,
a Helios MX optics and a Kappa goniometer. The crystal-to-detector distance
was 4.0 cm, and the data collection was carried out in 1024 x 1024 pixel mode.
;
_diffrn_ambient_temperature     110
_diffrn_radiation_type     GaK\a
_diffrn_radiation_wavelength     1.34139
_diffrn_radiation_monochromator     'Helios MX Mirror Optics'
_diffrn_measurement_device_type     'Bruker Venture Metaljet'
_diffrn_measurement_device     'k-geometry diffractometer'
_diffrn_measurement_method     '\w and \f scans'
_diffrn_detector_area_resol_mean     10.24
_diffrn_reflns_number     42907
_diffrn_reflns_av_R_equivalents     0.0583
_diffrn_reflns_theta_min     1.991
_diffrn_reflns_theta_max     60.866
_diffrn_reflns_theta_full     53.594
_diffrn_measured_fraction_theta_max     0.995
_diffrn_measured_fraction_theta_full     0.997
_diffrn_reflns_limit_h_min     -26
_diffrn_reflns_limit_h_max     26
_diffrn_reflns_limit_k_min     -8
_diffrn_reflns_limit_k_max     9
_diffrn_reflns_limit_l_min     -17
_diffrn_reflns_limit_l_max     17
_refine_special_details     ?
_reflns_number_total     4235
_reflns_number_gt     4110
_reflns_threshold_expression     'I > 2\s(I)'
_refine_ls_structure_factor_coef     Fsqd
_refine_ls_matrix_type     full
_refine_ls_R_factor_all     0.0403
_refine_ls_R_factor_gt     0.0396
_refine_ls_wR_factor_gt     0.1004
_refine_ls_wR_factor_ref     0.1010
_refine_ls_goodness_of_fit_ref     1.072
_refine_ls_restrained_S_all     1.072
_refine_ls_number_reflns     4235
_refine_ls_number_parameters     265
_refine_ls_number_restraints     4
_refine_ls_hydrogen_treatment     mixed
_refine_ls_weighting_scheme     calc
_refine_ls_weighting_details
              'w=1/[\s^2^(Fo^2^)+(0.0612P)^2^+2.7674P] where P=(Fo^2^+2Fc^2^)/3'
_atom_sites_solution_hydrogens     mixed
_atom_sites_solution_primary     direct
_atom_sites_solution_secondary     ?
_refine_ls_shift/su_max     0.001
_refine_ls_shift/su_mean     0.000
_refine_diff_density_max     1.866
_refine_diff_density_min     -0.808
_refine_ls_extinction_method     none
_refine_ls_extinction_coef     .
loop_
    _atom_type_symbol
    _atom_type_description
    _atom_type_scat_dispersion_real
    _atom_type_scat_dispersion_imag
    _atom_type_scat_source
    'C' 'C' 0.0140 0.0070
                         'International Tables Vol C Tables 4.2.6.8 and 6.1.1.4'
    'H' 'H' 0.0000 0.0000
                         'International Tables Vol C Tables 4.2.6.8 and 6.1.1.4'
    'N' 'N' 0.0250 0.0140
                         'International Tables Vol C Tables 4.2.6.8 and 6.1.1.4'
    'O' 'O' 0.0390 0.0250
                         'International Tables Vol C Tables 4.2.6.8 and 6.1.1.4'
    'Sn' 'Sn' 0.1160 4.3260
                         'International Tables Vol C Tables 4.2.6.8 and 6.1.1.4'
_computing_data_collection
;
APEX2 (Bruker, 2014)
;
_computing_cell_refinement
;
SAINT (Bruker, 2014)
;
_computing_data_reduction
;
SAINT (Bruker, 2014)
;
_computing_structure_solution
;
SHELXT (Sheldrick, 2015<i>a</i>)
;
_computing_structure_refinement
;
SHELXL2014 (Sheldrick, 2015<i>b</i>)
;
_computing_molecular_graphics
;
<i>OLEX2</i> (Dolomanov <i>et al.</i>, 2009) and Mercury (Macrae <i>et
al.</i>,
2008)
;
_computing_publication_material
;
<i>OLEX2</i> (Dolomanov <i>et al.</i>, 2009) and <i>publCIF</i>
(Westrip,
2010)
;
loop_
    _atom_site_type_symbol
    _atom_site_label
    _atom_site_fract_x
    _atom_site_fract_y
    _atom_site_fract_z
    _atom_site_U_iso_or_equiv
    _atom_site_adp_type
    _atom_site_calc_flag
    _atom_site_occupancy
    _atom_site_disorder_assembly
    _atom_site_disorder_group
    Sn Sn1 0.24060(2) 0.62119(3) 0.27535(2) 0.02481(10) Uani d 1 . .
    O O1 0.22492(11) 0.6762(3) 0.11720(17) 0.0312(4) Uani d 1 . .
    O O2 0.13386(12) 0.5897(3) 0.21916(18) 0.0293(5) Uani d 1 . .
    O O3 0.04507(12) 0.6473(3) 0.07971(18) 0.0330(5) Uani d 1 . .
    O O4 0.13911(12) 0.7325(3) -0.02786(17) 0.0347(5) Uani d 1 . .
    O O5 0.34706(12) 0.6212(3) 0.29967(19) 0.0278(5) Uani d 1 . .
    O O6 0.25904(10) 0.3368(3) 0.24215(18) 0.0280(4) Uani d 1 . .
    O O7 0.34600(13) 0.1302(3) 0.2613(2) 0.0368(6) Uani d 1 . .
    O O8 0.43752(11) 0.4264(3) 0.3297(2) 0.0347(5) Uani d 1 . .
    O O9 0.24047(12) 0.9006(3) 0.2994(2) 0.0306(5) Uani d 1 . .
    H H9 0.2722 0.9540 0.2777 0.046 Uiso d 1 . .
    O O10 0.24113(12) 0.5339(3) 0.41448(17) 0.0321(5) Uani d 1 . .
    H H10 0.2163 0.6085 0.4403 0.048 Uiso d 1 . .
    C C1 0.16053(15) 0.6868(4) 0.0632(2) 0.0274(6) Uani d 1 . .
    C C2 0.10678(17) 0.6380(4) 0.1231(2) 0.0273(6) Uani d 1 . .
    C C3 0.32352(15) 0.2896(4) 0.2648(2) 0.0280(6) Uani d 1 . .
    C C4 0.37567(15) 0.4559(4) 0.3017(2) 0.0275(6) Uani d 1 . .
    N N1 0.01942(13) 1.1771(4) 0.1086(2) 0.0289(5) Uani d 1 . .
    H H1 -0.0115 1.2288 0.0559 0.043 Uiso calc 1 . .
    N N2 0.11571(14) 1.0703(4) 0.2068(2) 0.0299(5) Uani d 1 . .
    H H2 0.1597 1.0387 0.2303 0.045 Uiso calc 1 . .
    C C5 0.12035(18) 1.2002(5) 0.0351(3) 0.0343(7) Uani d 1 . .
    H H5A 0.1243 1.0864 -0.0043 0.051 Uiso calc 1 . .
    H H5B 0.1667 1.2509 0.0683 0.051 Uiso calc 1 . .
    H H5C 0.0928 1.2956 -0.0116 0.051 Uiso calc 1 . .
    C C6 0.08607(16) 1.1515(4) 0.1151(2) 0.0271(6) Uani d 1 . .
    C C7 0.00616(19) 1.1103(4) 0.1971(3) 0.0332(7) Uani d 1 . .
    H H7 -0.0372 1.1110 0.2118 0.040 Uiso calc 1 . .
    C C8 0.06634(17) 1.0440(5) 0.2585(2) 0.0334(6) Uani d 1 . .
    H H8 0.0736 0.9893 0.3250 0.040 Uiso calc 1 . .
    N N3 0.40483(15) 0.0861(4) 0.5690(2) 0.0342(6) Uani d 1 . .
    H H3 0.3611 0.1160 0.5404 0.051 Uiso calc 1 . .
    N N4 0.49720(14) -0.0750(4) 0.6344(2) 0.0306(5) Uani d 1 . .
    H H4 0.5252 -0.1712 0.6567 0.046 Uiso calc 1 . .
    C C9 0.38714(19) -0.2637(5) 0.5737(3) 0.0390(7) Uani d 1 . .
    H H9A 0.4017 -0.3457 0.6346 0.059 Uiso calc 1 . .
    H H9B 0.3941 -0.3298 0.5136 0.059 Uiso calc 1 . .
    H H9C 0.3380 -0.2320 0.5604 0.059 Uiso calc 1 . .
    C C10 0.42895(17) -0.0874(5) 0.5925(2) 0.0298(6) Uani d 1 . .
    C C11 0.45913(19) 0.2124(5) 0.5965(3) 0.0380(7) Uani d 1 . .
    H H11 0.4562 0.3460 0.5881 0.046 Uiso calc 1 . .
    C C12 0.5171(2) 0.1116(4) 0.6374(3) 0.0347(7) Uani d 1 . .
    H H12 0.5628 0.1599 0.6633 0.042 Uiso calc 1 . .
    O O11 0.26942(14) 0.1609(4) 0.4740(2) 0.0406(6) Uani d 1 . .
    H H11A 0.258(3) 0.267(3) 0.449(4) 0.074(18) Uiso d 1 . .
    H H11B 0.259(4) 0.079(6) 0.428(4) 0.10(2) Uiso d 1 . .
loop_
    _atom_site_aniso_label
    _atom_site_aniso_U_11
    _atom_site_aniso_U_22
    _atom_site_aniso_U_33
    _atom_site_aniso_U_12
    _atom_site_aniso_U_13
    _atom_site_aniso_U_23
    Sn1 0.01935(13) 0.02397(14) 0.02993(14) 0.00241(6) 0.00517(9) 0.00129(6)
    O1 0.0245(10) 0.0368(11) 0.0333(11) -0.0011(9) 0.0097(8) 0.0009(9)
    O2 0.0236(10) 0.0338(11) 0.0311(11) 0.0006(9) 0.0088(9) 0.0052(9)
    O3 0.0233(11) 0.0407(12) 0.0327(11) -0.0004(9) 0.0043(9) 0.0021(9)
    O4 0.0353(12) 0.0380(12) 0.0295(11) 0.0011(9) 0.0073(9) 0.0035(9)
    O5 0.0205(10) 0.0245(11) 0.0389(12) 0.0019(7) 0.0092(9) 0.0008(8)
    O6 0.0216(10) 0.0263(10) 0.0357(11) -0.0001(8) 0.0075(8) -0.0016(9)
    O7 0.0286(12) 0.0265(12) 0.0561(16) 0.0006(8) 0.0136(11) -0.0043(9)
    O8 0.0218(10) 0.0284(10) 0.0524(14) 0.0023(9) 0.0080(10) 0.0003(10)
    O9 0.0266(12) 0.0241(10) 0.0408(12) 0.0015(8) 0.0090(9) 0.0010(9)
    O10 0.0329(11) 0.0344(12) 0.0297(10) 0.0044(9) 0.0100(9) 0.0037(9)
    C1 0.0257(14) 0.0237(14) 0.0321(14) 0.0011(11) 0.0070(11) -0.0011(11)
    C2 0.0263(15) 0.0241(14) 0.0295(14) -0.0003(10) 0.0046(12) -0.0011(10)
    C3 0.0250(14) 0.0259(14) 0.0335(14) -0.0011(11) 0.0089(11) -0.0020(11)
    C4 0.0253(14) 0.0256(14) 0.0311(14) 0.0012(11) 0.0071(11) 0.0005(11)
    N1 0.0238(12) 0.0302(13) 0.0311(12) 0.0037(10) 0.0055(10) 0.0016(10)
    N2 0.0241(12) 0.0287(12) 0.0342(13) 0.0026(10) 0.0039(10) -0.0011(11)
    C5 0.0340(16) 0.0342(17) 0.0375(16) -0.0007(13) 0.0146(13) -0.0016(13)
    C6 0.0242(14) 0.0246(13) 0.0324(15) 0.0008(11) 0.0077(12) -0.0019(11)
    C7 0.0300(17) 0.0335(17) 0.0377(17) 0.0005(12) 0.0122(14) -0.0001(12)
    C8 0.0378(17) 0.0298(16) 0.0319(15) -0.0003(13) 0.0086(13) 0.0019(12)
    N3 0.0305(14) 0.0313(13) 0.0377(14) 0.0056(11) 0.0048(11) -0.0020(11)
    N4 0.0262(13) 0.0274(12) 0.0360(14) 0.0032(11) 0.0052(11) -0.0020(11)
    C9 0.0348(17) 0.0329(17) 0.0463(18) -0.0007(14) 0.0067(14) -0.0071(14)
    C10 0.0266(15) 0.0309(14) 0.0313(15) 0.0035(12) 0.0071(12) -0.0041(12)
    C11 0.0416(18) 0.0270(15) 0.0443(18) 0.0000(13) 0.0106(15) -0.0007(13)
    C12 0.0328(17) 0.0324(17) 0.0384(17) -0.0040(12) 0.0092(14) -0.0029(12)
    O11 0.0375(13) 0.0423(13) 0.0409(13) 0.0100(11) 0.0095(11) 0.0049(12)
_geom_special_details
;
 All esds (except the esd in the dihedral angle between two l.s. planes)
 are estimated using the full covariance matrix.  The cell esds are taken
 into account individually in the estimation of esds in distances, angles
 and torsion angles; correlations between esds in cell parameters are only
 used when they are defined by crystal symmetry.  An approximate (isotropic)
 treatment of cell esds is used for estimating esds involving l.s. planes.
;
loop_
    _geom_bond_atom_site_label_1
    _geom_bond_atom_site_label_2
    _geom_bond_site_symmetry_2
    _geom_bond_distance
    _geom_bond_publ_flag
    Sn1 O1 . 2.103(2) ?
    Sn1 O2 . 2.077(2) ?
    Sn1 O5 . 2.074(2) ?
    Sn1 O6 . 2.114(2) ?
    Sn1 O9 . 2.001(2) ?
    Sn1 O10 . 1.973(2) ?
    O1 C1 . 1.296(4) ?
    O2 C2 . 1.300(4) ?
    O3 C2 . 1.215(4) ?
    O4 C1 . 1.223(4) ?
    O5 C4 . 1.299(4) ?
    O6 C3 . 1.290(4) ?
    O7 C3 . 1.220(4) ?
    O8 C4 . 1.212(4) ?
    O9 H9 . 0.8616 ?
    O10 H10 . 0.8653 ?
    C1 C2 . 1.563(4) ?
    C3 C4 . 1.560(4) ?
    N1 H1 . 0.8800 ?
    N1 C6 . 1.332(4) ?
    N1 C7 . 1.379(4) ?
    N2 H2 . 0.8800 ?
    N2 C6 . 1.339(4) ?
    N2 C8 . 1.380(4) ?
    C5 H5A . 0.9800 ?
    C5 H5B . 0.9800 ?
    C5 H5C . 0.9800 ?
    C5 C6 . 1.478(4) ?
    C7 H7 . 0.9500 ?
    C7 C8 . 1.342(5) ?
    C8 H8 . 0.9500 ?
    N3 H3 . 0.8800 ?
    N3 C10 . 1.324(4) ?
    N3 C11 . 1.378(5) ?
    N4 H4 . 0.8800 ?
    N4 C10 . 1.332(4) ?
    N4 C12 . 1.375(4) ?
    C9 H9A . 0.9800 ?
    C9 H9B . 0.9800 ?
    C9 H9C . 0.9800 ?
    C9 C10 . 1.484(5) ?
    C11 H11 . 0.9500 ?
    C11 C12 . 1.344(5) ?
    C12 H12 . 0.9500 ?
    O11 H11A . 0.831(15) ?
    O11 H11B . 0.827(16) ?
loop_
    _geom_angle_atom_site_label_1
    _geom_angle_atom_site_label_2
    _geom_angle_atom_site_label_3
    _geom_angle_site_symmetry_1
    _geom_angle_site_symmetry_3
    _geom_angle
    _geom_angle_publ_flag
    O1 Sn1 O6 . . 86.86(9) ?
    O2 Sn1 O1 . . 79.01(9) ?
    O2 Sn1 O6 . . 92.69(8) ?
    O5 Sn1 O1 . . 90.55(9) ?
    O5 Sn1 O2 . . 166.65(9) ?
    O5 Sn1 O6 . . 78.32(8) ?
    O9 Sn1 O1 . . 88.58(10) ?
    O9 Sn1 O2 . . 96.65(9) ?
    O9 Sn1 O5 . . 91.33(8) ?
    O9 Sn1 O6 . . 168.64(9) ?
    O10 Sn1 O1 . . 169.11(9) ?
    O10 Sn1 O2 . . 92.17(9) ?
    O10 Sn1 O5 . . 97.17(9) ?
    O10 Sn1 O6 . . 87.19(9) ?
    O10 Sn1 O9 . . 98.87(10) ?
    C1 O1 Sn1 . . 114.71(19) ?
    C2 O2 Sn1 . . 115.6(2) ?
    C4 O5 Sn1 . . 115.80(18) ?
    C3 O6 Sn1 . . 114.93(19) ?
    Sn1 O9 H9 . . 110.0 ?
    Sn1 O10 H10 . . 110.2 ?
    O1 C1 C2 . . 115.2(3) ?
    O4 C1 O1 . . 126.1(3) ?
    O4 C1 C2 . . 118.7(3) ?
    O2 C2 C1 . . 114.7(3) ?
    O3 C2 O2 . . 125.1(3) ?
    O3 C2 C1 . . 120.2(3) ?
    O6 C3 C4 . . 114.9(3) ?
    O7 C3 O6 . . 126.1(3) ?
    O7 C3 C4 . . 119.0(3) ?
    O5 C4 C3 . . 114.6(2) ?
    O8 C4 O5 . . 124.8(3) ?
    O8 C4 C3 . . 120.6(3) ?
    C6 N1 H1 . . 125.2 ?
    C6 N1 C7 . . 109.7(3) ?
    C7 N1 H1 . . 125.2 ?
    C6 N2 H2 . . 125.4 ?
    C6 N2 C8 . . 109.2(3) ?
    C8 N2 H2 . . 125.4 ?
    H5A C5 H5B . . 109.5 ?
    H5A C5 H5C . . 109.5 ?
    H5B C5 H5C . . 109.5 ?
    C6 C5 H5A . . 109.5 ?
    C6 C5 H5B . . 109.5 ?
    C6 C5 H5C . . 109.5 ?
    N1 C6 N2 . . 107.1(3) ?
    N1 C6 C5 . . 126.3(3) ?
    N2 C6 C5 . . 126.6(3) ?
    N1 C7 H7 . . 126.6 ?
    C8 C7 N1 . . 106.8(3) ?
    C8 C7 H7 . . 126.6 ?
    N2 C8 H8 . . 126.4 ?
    C7 C8 N2 . . 107.2(3) ?
    C7 C8 H8 . . 126.4 ?
    C10 N3 H3 . . 125.5 ?
    C10 N3 C11 . . 109.1(3) ?
    C11 N3 H3 . . 125.5 ?
    C10 N4 H4 . . 125.3 ?
    C10 N4 C12 . . 109.4(3) ?
    C12 N4 H4 . . 125.3 ?
    H9A C9 H9B . . 109.5 ?
    H9A C9 H9C . . 109.5 ?
    H9B C9 H9C . . 109.5 ?
    C10 C9 H9A . . 109.5 ?
    C10 C9 H9B . . 109.5 ?
    C10 C9 H9C . . 109.5 ?
    N3 C10 N4 . . 107.7(3) ?
    N3 C10 C9 . . 125.8(3) ?
    N4 C10 C9 . . 126.5(3) ?
    N3 C11 H11 . . 126.4 ?
    C12 C11 N3 . . 107.3(3) ?
    C12 C11 H11 . . 126.4 ?
    N4 C12 H12 . . 126.7 ?
    C11 C12 N4 . . 106.6(3) ?
    C11 C12 H12 . . 126.7 ?
    H11A O11 H11B . . 110(3) ?
loop_
    _geom_torsion_atom_site_label_1
    _geom_torsion_atom_site_label_2
    _geom_torsion_atom_site_label_3
    _geom_torsion_atom_site_label_4
    _geom_torsion_site_symmetry_1
    _geom_torsion_site_symmetry_2
    _geom_torsion_site_symmetry_3
    _geom_torsion_site_symmetry_4
    _geom_torsion
    _geom_torsion_publ_flag
    Sn1 O1 C1 O4 . . . . 173.7(3) ?
    Sn1 O1 C1 C2 . . . . -5.5(3) ?
    Sn1 O2 C2 O3 . . . . -172.4(2) ?
    Sn1 O2 C2 C1 . . . . 7.4(3) ?
    Sn1 O5 C4 O8 . . . . -168.6(3) ?
    Sn1 O5 C4 C3 . . . . 11.0(3) ?
    Sn1 O6 C3 O7 . . . . 172.8(3) ?
    Sn1 O6 C3 C4 . . . . -6.1(3) ?
    O1 C1 C2 O2 . . . . -1.2(4) ?
    O1 C1 C2 O3 . . . . 178.6(3) ?
    O4 C1 C2 O2 . . . . 179.6(3) ?
    O4 C1 C2 O3 . . . . -0.7(4) ?
    O6 C3 C4 O5 . . . . -3.2(4) ?
    O6 C3 C4 O8 . . . . 176.5(3) ?
    O7 C3 C4 O5 . . . . 177.8(3) ?
    O7 C3 C4 O8 . . . . -2.5(5) ?
    N1 C7 C8 N2 . . . . -0.2(4) ?
    C6 N1 C7 C8 . . . . 0.4(4) ?
    C6 N2 C8 C7 . . . . 0.0(4) ?
    C7 N1 C6 N2 . . . . -0.4(4) ?
    C7 N1 C6 C5 . . . . 178.5(3) ?
    C8 N2 C6 N1 . . . . 0.2(4) ?
    C8 N2 C6 C5 . . . . -178.7(3) ?
    N3 C11 C12 N4 . . . . -0.1(4) ?
    C10 N3 C11 C12 . . . . 0.0(4) ?
    C10 N4 C12 C11 . . . . 0.2(4) ?
    C11 N3 C10 N4 . . . . 0.1(4) ?
    C11 N3 C10 C9 . . . . -179.0(3) ?
    C12 N4 C10 N3 . . . . -0.2(4) ?
    C12 N4 C10 C9 . . . . 179.0(3) ?
loop_
    _geom_hbond_atom_site_label_D
    _geom_hbond_atom_site_label_H
    _geom_hbond_atom_site_label_A
    _geom_hbond_site_symmetry_A
    _geom_hbond_distance_DH
    _geom_hbond_distance_HA
    _geom_hbond_distance_DA
    _geom_hbond_angle_DHA
    O9 H9 O7 1_565 0.86 2.00 2.835(3) 163.1
    O10 H10 O4 4_576 0.87 2.06 2.909(3) 166.8
    O11 H11A O10 . 0.831(15) 1.946(17) 2.766(4) 169(5)
    O11 H11B O9 1_545 0.827(16) 2.10(2) 2.914(4) 170(7)
    N1 H1 O3 3_575 0.88 1.97 2.793(4) 156.1
    N1 H1 O4 3_575 0.88 2.50 3.131(3) 128.7
    N2 H2 O9 . 0.88 1.90 2.742(3) 160.2
    N3 H3 O11 . 0.88 1.84 2.713(4) 175.3
    N4 H4 O8 3_656 0.88 1.94 2.787(4) 160.5
    C5 H5A O4 . 0.98 2.55 3.460(4) 154.5
    C7 H7 O2 2 0.95 2.39 3.327(4) 168.9
    C8 H8 O4 4_576 0.95 2.58 3.444(4) 151.9
    C12 H12 O5 3_666 0.95 2.33 3.232(4) 158.7
_shelx_hkl_file
;
   0   0   1    0.20    0.10
   0   0  -3   -4.90    0.20
   0   0   3   -4.60    0.20
   0   0  -4 2328.97  168.38
   0   0   4 2255.97  168.48
   0   0   5    1.90    1.30
   0   0  -5    2.30    0.30
   0   0  -5    2.00    0.30
   0   0   5    2.20    0.40
   0   0  -5    2.30    0.40
   0   0   6 4357.66  299.67
   0   0   6 3945.01  299.27
   0   0  -6 4009.80  299.17
   0   0  -7    1.90    0.40
   0   0   7    2.80    1.10
   0   0   7    1.90    1.90
   0   0  -7    0.80    0.50
   0   0  -7    2.00    0.50
   0   0   7    1.20    1.60
   0   0  -7    1.60    0.40
   0   0  -7    1.90    0.40
   0   0   8  136.69   10.60
   0   0  -8  148.49   10.20
   0   0  -8  144.79   10.30
   0   0  -8  119.49   10.30
   0   0   8  148.99   11.10
   0   0   8  155.88   11.60
   0   0  -8  123.99   10.20
   0   0  -8  130.19   10.20
   0   0  -8  137.49   10.20
   0   0  -9    0.80    0.50
   0   0   9    0.20    1.80
   0   0  -9    0.70    0.30
   0   0  -9    0.60    0.70
   0   0   9   -0.50    1.20
   0   0  -9    1.00    0.40
   0   0  -9    1.10    0.50
   0   0  -9    1.00    0.40
   0   0  -9    0.30    1.10
   0   0   9    0.40    2.70
   0   0 -10   73.79    5.60
   0   0  10   83.39    6.30
   0   0 -10   73.79    5.70
   0   0 -10   82.39    5.80
   0   0 -10   82.39    6.20
   0   0 -10   67.59    5.60
   0   0 -10   62.69    5.60
   0   0 -11    1.00    0.50
   0   0  11    2.40    1.70
   0   0  11    0.50    2.70
   0   0 -11    0.10    0.90
   0   0 -11    0.80    0.40
   0   0 -11    1.40    0.60
   0   0 -12  112.29    9.30
   0   0 -12  115.69    9.20
   0   0  12  135.89   11.00
   0   0 -12  123.99    9.20
   0   0  12  123.29    9.90
   0   0 -12  130.19    9.40
   0   0 -13    1.30    0.60
   0   0 -13    0.70    0.60
   0   0 -13    1.20    0.60
   0   0  13   -0.30    3.40
   0   0  13   -0.40    2.00
   0   0 -14   84.59    6.50
   0   0 -14   80.99    6.60
   0   0  14   82.89    7.50
   0   0 -14   90.99    6.60
   0   0  14   89.59    6.50
   0   0  14   91.49    8.70
   0   0 -15    0.10    0.60
   0   0 -15    0.50    0.80
   0   0  15    1.80    2.80
   0   0 -15    0.90    1.30
   0   0  15    1.10    3.80
   0   0 -15    0.20    0.60
   0   0 -16  101.19    7.00
   0   0 -16  101.49    7.00
   0   0 -16   93.09    7.10
   0   0  16   83.49    7.50
   0   0  16   75.99    9.00
   0   1   0    0.60    0.10
   0  -1   0    0.60    0.10
   0   1  -1   85.09    6.50
   0   1  -1   93.29    6.50
   0  -1   1   74.19    6.50
   0  -1   1   97.89    6.50
   0   1  -2  105.49    8.30
   0   1  -2  104.99    8.30
   0  -1   2  128.89    8.30
   0   1  -3  584.14   42.60
   0   1  -4  769.62   60.49
   0   1  -4  906.81   60.49
   0   1   4  882.41   60.49
   0  -1  -4  763.72   60.49
   0  -1  -4  827.62   60.49
   0  -1   4  824.12   60.49
   0   1  -5 1602.94  109.19
   0   1  -5 1699.63  109.29
   0   1  -5 1718.63  109.29
   0   1   5 1557.24  109.19
   0   1  -5 1401.86  109.19
   0   1   5 1423.86  109.19
   0  -1  -5 1298.57  109.19
   0  -1   5 1371.56  109.19
   0  -1  -5 1406.16  109.19
   0   1   6 1151.58   82.79
   0   1   6 1292.77   83.49
   0   1   6 1022.40   82.79
   0   1  -6 1196.98   82.89
   0   1  -6  960.30   82.79
   0   1   6 1237.78   82.99
   0   1  -6 1113.99   82.79
   0   1  -6 1245.58   82.89
   0   1  -6 1159.08   82.79
   0   1  -6 1025.50   82.79
   0  -1  -6 1040.20   82.79
   0  -1  -6 1176.18   82.79
   0   1  -7  755.22   55.79
   0   1  -7  697.83   55.69
   0   1  -7  732.83   55.69
   0   1  -7  859.31   55.79
   0   1   7  790.22   55.69
   0   1   7  673.63   55.69
   0   1  -7  806.32   55.69
   0   1   7  832.52   55.99
   0   1  -7  778.42   55.69
   0  -1  -7  708.93   55.69
   0  -1  -7  666.63   55.69
   0  -1  -7  814.72   55.69
   0  -1  -7  806.52   55.79
   0   1  -8  488.95   34.80
   0   1   8  536.75   36.00
   0   1  -8  420.26   34.90
   0   1   8  483.65   35.00
   0   1  -8  479.45   34.70
   0   1   8  447.66   34.80
   0   1   8  479.85   34.70
   0   1  -8  411.16   34.80
   0   1   8  519.35   35.60
   0   1  -8  433.96   34.70
   0   1  -8  454.05   34.70
   0  -1  -8  476.95   34.70
   0  -1   8  535.85   35.60
   0  -1  -8  468.65   34.70
   0  -1   8  520.65   35.40
   0  -1  -8  463.55   34.70
   0  -1  -8  418.96   34.70
   0  -1  -8  450.55   34.70
   0  -1  -8  526.45   34.70
   0   1  -9  358.96   25.20
   0   1   9  361.56   26.20
   0   1  -9  294.27   25.10
   0   1   9  348.47   25.40
   0   1   9  362.36   26.70
   0   1  -9  334.17   25.00
   0   1  -9  344.37   25.00
   0   1  -9  317.87   25.10
   0   1  -9  318.77   25.00
   0   1  -9  366.76   25.10
   0  -1  -9  344.17   25.00
   0  -1   9  344.57   26.30
   0  -1  -9  324.77   25.00
   0  -1  -9  312.67   25.00
   0  -1  -9  302.67   25.10
   0  -1   9  396.26   26.40
   0  -1  -9  381.46   25.00
   0  -1   9  342.47   25.40
   0   1  10  429.86   33.70
   0   1 -10  438.16   32.00
   0   1 -10  416.36   32.00
   0   1 -10  417.76   32.10
   0   1 -10  414.46   32.00
   0   1 -10  454.55   32.10
   0   1  10  416.56   32.40
   0   1 -10  449.16   32.00
   0   1 -10  445.16   32.00
   0   1  10  454.45   33.20
   0  -1 -10  403.66   32.00
   0  -1  10  492.55   33.70
   0  -1 -10  422.66   32.00
   0  -1 -10  430.06   32.00
   0  -1  10  474.75   32.90
   0  -1 -10  438.66   32.00
   0  -1  10  427.86   32.40
   0   1 -11   82.69    6.10
   0   1  11   77.49    6.70
   0   1  11   76.89    7.90
   0   1 -11   78.69    6.00
   0   1 -11   78.89    6.10
   0   1 -11   79.09    5.90
   0  -1 -11   78.69    5.90
   0  -1  11   78.29    6.60
   0  -1 -11   75.69    6.00
   0  -1  11   83.89    7.50
   0  -1 -11   70.69    6.50
   0  -1 -11   79.59    5.90
   0   1  12   41.00    6.30
   0   1 -12   48.20    4.20
   0   1 -12   51.69    3.90
   0   1 -12   50.89    3.90
   0   1  12   44.40    5.00
   0   1  12   55.69    3.90
   0   1 -12   56.29    4.10
   0  -1 -12   53.19    4.00
   0  -1  12   43.40    6.10
   0  -1 -12   50.29    3.90
   0  -1 -12   51.39    3.90
   0  -1  12   40.80    4.70
   0   1 -13   52.99    4.30
   0   1  13   43.80    5.30
   0   1  13   58.69    4.20
   0   1  13   47.00    8.20
   0   1 -13   58.99    4.20
   0   1 -13   55.19    4.20
   0   1 -13   55.29    4.60
   0   1 -13   49.30    4.40
   0  -1 -13   59.19    4.30
   0  -1 -13   57.89    4.20
   0  -1 -13   51.89    4.20
   0  -1  13   46.70    5.00
   0   1  14   54.39    3.90
   0   1 -14   43.80    4.20
   0   1  14   36.30    6.20
   0   1 -14   47.60    4.00
   0   1  14   40.90    4.40
   0   1 -14   48.30    3.80
   0   1 -14   54.69    4.00
   0   1 -14   48.50    3.80
   0  -1 -14   50.49    4.00
   0  -1 -14   52.29    3.90
   0   1 -15   46.40    3.50
   0   1 -15   40.30    3.70
   0   1  15   38.20    4.20
   0   1 -15   42.00    3.80
   0   1 -15   49.90    3.80
   0  -1  15   36.60    4.60
   0  -1  15   36.50    6.40
   0  -1 -15   52.19    3.50
   0   1  16   13.20    2.50
   0   1 -16   17.50    1.80
   0   1 -16   15.50    2.10
   0   1 -16   20.50    1.70
   0   1 -16   11.90    2.10
   0  -1 -16   14.50    2.10
   0  -1  16   15.10    2.50
   0  -1  16   17.00    3.20
   0  -1 -16   20.50    1.70
   0  -1  16   13.40    5.10
   0   2   0   68.09    6.00
   0   2   0   75.89    6.00
   0  -2   0   66.19    6.00
   0  -2   0   71.79    6.00
   0   2   2 1113.99   85.49
   0   2  -2 1225.68   85.39
   0   2   3  620.04   50.09
   0   2  -3  753.82   50.09
   0   2  -3  728.13   50.09
   0   2  -3  682.43   50.09
   0   2   3  606.14   49.99
   0   2  -3  693.43   50.09
   0   2  -3  597.54   50.09
   0   2   3  732.23   50.09
   0   2   3  707.63   50.09
   0  -2   3  717.53   50.09
   0  -2  -3  703.53   50.09
   0   2  -4    3.90    0.50
   0   2  -4    3.80    0.50
   0   2   4    4.10    0.60
   0   2  -4    3.70    0.50
   0   2  -4    3.40    0.40
   0   2  -4    4.50    0.50
   0   2  -4    4.00    0.70
   0   2   4    4.80    0.60
   0   2   4    6.30    1.40
   0   2   4    3.90    0.50
   0   2  -4    4.80    0.50
   0   2   4    6.70    1.90
   0   2  -4    3.90    0.40
   0  -2  -4    4.30    0.40
   0  -2  -4    4.60    0.50
   0  -2  -4    3.50    0.50
   0  -2   4    3.70    0.50
   0   2  -5 1648.34  119.49
   0   2  -5 1503.45  119.49
   0   2   5 1521.55  119.49
   0   2  -5 1736.53  119.59
   0   2   5 1740.03  119.69
   0   2  -5 1659.33  119.49
   0   2   5 1877.21  120.19
   0   2   5 1711.63  119.59
   0  -2  -5 1420.46  119.49
   0  -2  -5 1575.44  119.49
   0   2   6   23.50    2.10
   0   2   6   28.80    3.00
   0   2  -6   24.50    1.90
   0   2  -6   22.00    2.00
   0   2  -6   26.10    2.00
   0   2   6   24.60    2.00
   0   2   6   31.70    3.90
   0   2  -6   26.20    2.00
   0   2  -6   24.90    1.90
   0   2  -6   22.90    1.90
   0   2   6   25.60    2.00
   0   2  -6   21.40    2.10
   0   2   6   29.10    3.20
   0  -2  -6   26.40    2.00
   0  -2  -6   23.50    1.90
   0  -2   6   28.80    3.70
   0  -2   6   25.20    3.20
   0   2  -7  729.63   56.59
   0   2  -7  788.02   56.59
   0   2  -7  846.62   56.69
   0   2   7  751.22   56.69
   0   2   7  756.02   56.59
   0   2  -7  718.13   56.69
   0   2   7  854.31   57.99
   0   2  -7  812.22   56.59
   0   2  -7  704.73   56.69
   0   2   7  766.42   56.89
   0   2  -7  785.52   56.59
   0   2   7  686.63   56.79
   0   2  -7  778.32   56.49
   0   2   7  827.92   57.49
   0   2  -7  777.62   56.59
   0  -2   7  843.72   57.09
   0  -2  -7  784.52   56.59
   0  -2  -7  735.03   56.49
   0   2   8   58.49    4.30
   0   2   8   53.19    4.30
   0   2   8   56.89    5.10
   0   2  -8   59.89    4.40
   0   2  -8   55.89    4.30
   0   2  -8   47.20    4.30
   0   2   8   61.59    6.60
   0   2  -8   57.49    4.30
   0   2   8   57.39    5.70
   0   2  -8   50.79    4.30
   0   2  -8   60.19    4.30
   0   2  -8   54.09    4.20
   0   2  -8   55.89    4.30
   0   2   8   52.69    4.50
   0  -2  -8   65.69    4.20
   0  -2  -8   55.79    4.30
   0  -2  -8   53.19    4.30
   0  -2  -8   60.29    4.30
   0   2   9    2.60    0.70
   0   2  -9    3.50    0.70
   0   2  -9    2.90    0.50
   0   2  -9    4.10    1.20
   0   2  -9    2.00    0.80
   0   2  -9    2.60    0.70
   0   2   9    3.70    2.70
   0   2   9    4.40    0.60
   0   2   9    2.50    2.10
   0  -2  -9    2.40    0.60
   0  -2   9    2.10    2.10
   0  -2  -9    4.50    0.70
   0  -2  -9    3.30    0.60
   0   2 -10   16.50    1.60
   0   2  10   15.20    2.90
   0   2  10   17.50    2.00
   0   2  10   13.10    3.60
   0   2  10   16.70    1.70
   0   2 -10   17.10    1.70
   0   2 -10   16.20    1.50
   0   2  10   17.50    1.50
   0   2 -10   15.40    1.80
   0   2 -10   15.30    1.50
   0  -2 -10   17.70    1.50
   0  -2 -10   15.50    1.70
   0  -2 -10   17.30    1.60
   0  -2  10   19.20    3.80
   0  -2  10   13.60    2.50
   0   2  11  189.68   14.10
   0   2 -11  170.78   14.10
   0   2 -11  183.08   14.10
   0   2 -11  197.78   14.30
   0   2  11  209.28   16.10
   0   2 -11  172.38   14.20
   0   2  11  192.78   14.80
   0   2 -11  188.48   14.40
   0  -2 -11  184.88   14.70
   0  -2 -11  191.98   14.10
   0  -2  11  222.68   15.50
   0   2 -12    2.30    0.70
   0   2 -12    2.40    0.60
   0   2 -12    1.90    0.80
   0   2  12    1.40    1.40
   0   2 -12    1.70    0.50
   0   2  12    2.20    0.60
   0   2  12    1.00    3.00
   0   2 -12    0.50    0.80
   0   2  12    1.20    3.50
   0  -2 -12    0.80    2.00
   0  -2  12    1.00    3.10
   0  -2  12    2.40    1.80
   0  -2 -12    1.70    0.60
   0   2  13  104.49   10.00
   0   2  13   88.39    8.70
   0   2 -13   93.79    7.50
   0   2 -13  109.79    7.80
   0   2 -13   98.59    7.50
   0   2 -13  109.99    7.70
   0   2  13  104.49    7.50
   0   2  13  116.99    8.10
   0   2 -13  102.99    7.80
   0   2 -13   89.69    7.60
   0  -2  13  111.99    9.80
   0  -2  13   94.19    8.30
   0  -2 -13   97.49    7.50
   0  -2 -13   81.89    8.30
   0   2 -14   21.10    2.50
   0   2 -14   26.00    2.20
   0   2 -14   22.00    2.60
   0   2 -14   25.00    2.10
   0   2 -14   24.20    2.40
   0   2  14   24.70    2.20
   0   2  14   19.40    4.80
   0   2  14   21.20    3.10
   0   2 -14   24.80    2.20
   0  -2  14   23.20    3.40
   0  -2  14   21.80    4.90
   0  -2 -14   26.60    2.10
   0   2 -15  117.59    8.20
   0   2 -15  100.29    8.30
   0   2 -15  108.29    8.30
   0   2 -15  108.19    8.00
   0   2  15   87.29   10.00
   0   2  15  101.99    8.50
   0   2 -15  113.09    8.20
   0   2 -15  116.29    8.10
   0  -2  15   90.69   10.40
   0  -2 -15  117.99    8.10
   0   2  16    0.10    1.80
   0   2 -16   -0.50    0.80
   0   2 -16    0.40    1.40
   0   2 -16    0.20    0.60
   0   2  16    3.30    6.20
   0   2 -16    0.90    1.00
   0  -2 -16    0.90    0.80
   0  -2  16    1.40    2.40
   0   3   0    2.30    0.40
   0   3   0    1.70    0.50
   0   3   0    1.40    0.30
   0  -3   0    1.50    0.30
   0   3  -1  224.58   15.90
   0   3   1  207.78   15.90
   0   3   1  200.08   16.00
   0   3  -1  201.58   16.00
   0   3   1  209.38   15.90
   0   3  -1  207.18   15.80
   0   3  -1  201.18   15.90
   0   3  -1  209.98   15.90
   0   3   1  223.18   15.90
   0   3  -1  215.28   15.90
   0   3  -1  200.68   15.90
   0   3  -1  214.98   15.90
   0   3  -1  224.58   16.30
   0   3   1  223.98   15.90
   0  -3  -1  244.08   15.90
   0  -3   1  248.28   15.90
   0  -3   1  229.08   15.90
   0   3  -2  117.69    8.20
   0   3  -2  106.59    7.80
   0   3   2  106.49    7.80
   0   3  -2   92.79    7.80
   0   3   2   96.69    7.90
   0   3   2  105.99    7.80
   0   3  -2  103.29    7.80
   0   3   2   94.09    7.70
   0   3   2  113.69    7.80
   0   3  -2  120.69    7.70
   0   3  -2   91.49    7.70
   0   3  -2  106.99    7.70
   0  -3   2  111.29    7.80
   0  -3  -2  106.29    7.80
   0  -3  -2  118.39    7.70
   0  -3   2   92.19    7.70
   0   3  -3  202.78   14.60
   0   3   3  185.68   14.60
   0   3  -3  201.38   14.60
   0   3  -3  210.28   14.70
   0   3   3  182.28   14.70
   0   3  -3  209.48   14.70
   0   3  -3  186.98   14.70
   0   3   3  204.48   14.80
   0   3   3  211.38   14.70
   0   3   3  216.88   14.90
   0   3  -3  174.18   14.70
   0  -3  -3  203.58   14.60
   0  -3  -3  196.48   14.60
   0  -3  -3  215.68   14.60
   0   3   4  545.75   38.40
   0   3  -4  458.85   38.30
   0   3  -4  479.55   38.30
   0   3  -4  505.35   38.40
   0   3   4  500.55   38.30
   0   3   4  502.85   38.30
   0   3  -4  545.35   38.40
   0   3  -4  525.45   38.30
   0   3  -4  509.05   38.40
   0   3  -4  533.45   38.40
   0   3   4  567.54   38.40
   0   3  -4  561.84   38.30
   0   3   4  537.55   38.60
   0   3   4  582.94   38.60
   0  -3  -4  515.15   38.30
   0   3  -5  485.35   39.30
   0   3  -5  533.15   39.30
   0   3   5  472.95   39.50
   0   3   5  523.45   39.30
   0   3  -5  564.84   39.40
   0   3  -5  556.34   39.30
   0   3  -5  478.95   39.40
   0   3  -5  616.54   39.50
   0   3  -5  559.44   39.40
   0   3   5  558.34   39.40
   0   3   5  530.65   39.60
   0   3  -5  543.05   39.40
   0  -3   5  574.74   40.40
   0  -3  -5  538.15   39.30
   0   3   6  852.31   64.99
   0   3   6  942.01   65.29
   0   3  -6  826.62   64.99
   0   3  -6  911.51   65.09
   0   3   6 1028.40   65.79
   0   3  -6  907.21   65.09
   0   3   6  880.41   65.29
   0   3  -6  896.61   65.09
   0   3  -6  763.12   65.09
   0   3   6  900.91   65.09
   0   3  -6  905.41   64.99
   0   3  -6  796.32   64.99
   0  -3  -6  880.01   64.99
   0  -3   6  979.00   65.49
   0   3  -7  252.87   17.70
   0   3  -7  231.58   17.60
   0   3   7  225.68   17.60
   0   3   7  228.38   17.50
   0   3   7  235.58   18.20
   0   3  -7  221.08   17.50
   0   3   7  258.77   19.50
   0   3  -7  235.68   17.60
   0   3  -7  243.78   17.60
   0   3  -7  234.38   17.50
   0   3   7  215.98   17.80
   0   3   7  263.57   18.50
   0   3  -7  217.78   17.50
   0   3   7  262.17   17.90
   0  -3   7  272.17   18.30
   0  -3  -7  227.88   17.50
   0   3  -8  815.42   58.19
   0   3   8  729.03   58.49
   0   3  -8  815.02   58.09
   0   3   8  848.52   59.09
   0   3  -8  693.13   58.09
   0   3  -8  820.52   58.09
   0   3  -8  811.02   58.19
   0   3  -8  718.63   58.19
   0   3  -8  776.52   57.99
   0   3   8  818.12   58.09
   0   3   8  800.52   58.09
   0   3  -8  820.12   58.19
   0   3   8  821.62   59.49
   0   3   8  833.72   58.39
   0   3   8  736.23   58.29
   0  -3  -8  798.52   57.99
   0  -3   8  855.01   58.69
   0   3   9  267.57   21.70
   0   3   9  293.97   22.20
   0   3  -9  280.17   21.00
   0   3  -9  276.17   20.80
   0   3   9  287.17   22.60
   0   3  -9  254.17   20.90
   0   3   9  273.37   21.10
   0   3   9  282.47   20.90
   0   3  -9  284.87   21.00
   0   3  -9  270.37   20.80
   0   3   9  297.47   20.90
   0   3  -9  284.47   21.00
   0   3   9  303.27   21.20
   0  -3   9  312.07   21.80
   0  -3  -9  287.67   20.80
   0   3 -10  144.29   10.90
   0   3 -10  151.38   11.00
   0   3  10  153.38   11.20
   0   3 -10  141.29   11.10
   0   3  10  125.99   13.00
   0   3  10  154.48   11.00
   0   3 -10  145.59   11.00
   0   3  10  138.19   11.30
   0   3 -10  141.69   11.10
   0   3  10  156.78   10.90
   0   3 -10  148.89   10.90
   0  -3  10  155.08   12.20
   0  -3 -10  146.29   10.90
   0  -3  10  141.69   11.50
   0   3  11  204.58   14.30
   0   3 -11  197.28   14.50
   0   3 -11  192.78   14.50
   0   3  11  211.58   14.70
   0   3  11  186.88   14.70
   0   3  11  170.08   16.40
   0   3 -11  192.98   14.30
   0   3  11  216.48   14.80
   0   3 -11  206.58   14.50
   0   3 -11  197.68   14.50
   0   3 -11  183.18   14.30
   0  -3  11  179.08   14.90
   0  -3 -11  161.48   14.90
   0  -3 -11  201.18   14.30
   0  -3  11  190.58   15.60
   0   3 -12  248.58   17.90
   0   3  12  260.57   17.70
   0   3 -12  253.77   17.70
   0   3  12  205.88   19.70
   0   3 -12  255.37   17.80
   0   3  12  223.88   18.10
   0   3 -12  237.98   17.90
   0   3 -12  243.38   17.70
   0  -3  12  220.28   21.30
   0  -3  12  221.98   18.30
   0  -3 -12  250.87   17.70
   0   3 -13   47.90    4.00
   0   3  13   56.09    3.80
   0   3 -13   47.90    4.20
   0   3 -13   48.90    3.80
   0   3 -13   47.00    4.00
   0   3 -13   51.29    3.90
   0   3  13   42.40    6.80
   0   3  13   41.30    4.40
   0  -3  13   36.80    7.10
   0  -3  13   38.80    4.60
   0  -3 -13   52.09    3.80
   0   3  14   18.50    1.90
   0   3  14   14.70    2.70
   0   3  14   10.80    4.30
   0   3 -14   15.10    2.10
   0   3 -14   20.40    1.70
   0   3 -14   17.10    2.30
   0   3 -14   20.30    1.80
   0   3 -14   17.30    2.30
   0   3 -14   16.50    2.00
   0  -3  14   15.30    2.90
   0  -3 -14   10.80    3.40
   0  -3 -14   20.30    1.80
   0   3 -15   43.00    3.20
   0   3 -15   40.10    3.50
   0   3  15   40.80    3.90
   0   3 -15   36.20    3.70
   0   3 -15   40.40    3.50
   0  -3 -15   45.90    3.30
   0  -3  15   31.20    4.30
   0   4   0 7457.15  544.05
   0   4  -1   45.20    3.80
   0   4   1   52.69    4.00
   0   4   1   52.39    3.90
   0   4  -1   43.00    3.70
   0   4  -1   47.70    3.80
   0   4  -1   54.09    3.90
   0   4  -1   48.30    3.80
   0   4   1   48.70    3.80
   0   4   1   47.90    3.80
   0   4   1   44.50    3.80
   0   4  -1   56.19    5.40
   0   4  -1   50.09    4.00
   0   4   1   55.09    4.90
   0   4  -1   49.40    3.80
   0   4  -1   51.59    4.70
   0  -4  -1   54.19    3.80
   0   4  -2 3266.37  255.97
   0   4   2 4044.00  256.57
   0   4   2 3291.07  255.97
   0   4   2 3411.36  256.07
   0  -4  -2 3543.15  255.87
   0   4  -3  509.85   34.70
   0   4   3  494.15   34.70
   0   4  -3  493.55   34.60
   0   4  -3  458.35   34.60
   0   4   3  400.16   34.80
   0   4   3  448.56   34.60
   0   4  -3  473.35   34.50
   0   4  -3  490.95   34.70
   0   4   3  512.65   34.80
   0   4   3  528.05   35.60
   0   4   3  500.25   34.70
   0   4   3  458.75   34.50
   0   4  -3  495.35   34.50
   0   4  -3  423.76   34.60
   0   4  -3  402.66   34.70
   0   4  -3  479.95   34.60
   0   4  -4  701.23   48.60
   0   4  -4  649.24   48.50
   0   4  -4  655.43   48.40
   0   4   4  595.94   48.70
   0   4   4  703.13   49.50
   0   4  -4  619.94   48.50
   0   4   4  651.93   48.40
   0   4   4  671.43   48.70
   0   4  -4  634.54   48.50
   0   4  -4  608.24   48.60
   0   4   4  669.13   48.50
   0   4  -4  646.24   48.60
   0   4   4  617.94   48.50
   0   4   4  738.13   49.30
   0   4   4  716.23   49.20
   0   4   4  673.73   48.60
   0   4  -4  712.73   48.40
   0   4  -4  670.43   49.40
   0  -4  -4  677.03   48.40
   0   4   5  105.39    8.20
   0   4  -5   90.19    7.70
   0   4  -5  101.09    7.70
   0   4  -5  101.89    7.60
   0   4  -5  117.99    9.60
   0   4   5  106.39    9.40
   0   4   5  103.09    7.70
   0   4   5  112.79    8.60
   0   4  -5   84.59    7.80
   0   4   5   90.29    7.70
   0   4   5  116.09    9.00
   0   4  -5  104.39    7.80
   0   4  -5  115.29    7.80
   0   4  -5  106.09    7.70
   0   4  -6  371.76   27.70
   0   4   6  348.77   27.80
   0   4  -6  347.57   28.70
   0   4   6  390.96   28.30
   0   4   6  384.76   27.60
   0   4   6  372.06   27.90
   0   4  -6  378.46   27.60
   0   4  -6  369.86   27.50
   0   4   6  381.36   28.90
   0   4  -6  385.26   27.50
   0   4   6  388.86   27.50
   0   4  -6  325.37   27.60
   0   4  -6  390.56   27.70
   0  -4  -6  392.26   27.50
   0  -4   6  401.06   28.10
   0   4   7  110.59    7.80
   0   4   7  108.39    8.30
   0   4  -7  100.99    8.00
   0   4  -7  103.59   11.90
   0   4   7  101.29    9.90
   0   4  -7  103.09    7.90
   0   4   7  112.89    9.00
   0   4  -7  105.09    7.90
   0   4  -7  107.19    7.70
   0   4  -7  108.59    7.90
   0   4  -7   88.99    7.80
   0   4   7  102.39    7.80
   0   4   7   91.19    8.00
   0  -4  -7  107.09    7.70
   0  -4   7  109.79    9.00
   0   4   8   84.99    6.60
   0   4   8   85.79    7.10
   0   4  -8   83.69    6.80
   0   4   8   70.09    9.00
   0   4  -8   78.69    6.70
   0   4  -8   93.79    6.80
   0   4   8   94.79    6.60
   0   4  -8   81.79    6.70
   0   4  -8   87.49    6.70
   0   4   8   95.49    7.00
   0   4  -8   87.79    6.50
   0   4   8   77.99    7.90
   0  -4  -8   94.19    6.60
   0  -4   8   92.99    8.20
   0   4  -9    4.80    1.10
   0   4  -9    5.40    0.80
   0   4   9    5.60    0.90
   0   4  -9    4.50    0.90
   0   4   9    5.40    1.80
   0   4   9    4.80    4.00
   0   4   9    5.40    2.60
   0   4  -9    5.40    1.70
   0   4  -9    4.60    1.50
   0   4  -9    4.00    1.00
   0   4  -9    1.20    5.10
   0  -4   9    4.70    3.30
   0  -4  -9    3.70    0.80
   0   4  10   15.90    1.60
   0   4 -10   15.20    1.80
   0   4 -10   15.40    6.60
   0   4  10   18.90    5.10
   0   4  10   22.10    2.80
   0   4 -10   19.60    1.90
   0   4  10   13.70    1.90
   0   4 -10   14.80    1.50
   0   4  10   15.80    1.80
   0   4 -10   15.70    2.00
   0  -4 -10   13.60    1.60
   0   4 -11   13.50    1.40
   0   4 -11    9.00    1.60
   0   4 -11   10.10    1.70
   0   4  11   11.40    1.30
   0   4  11   12.50    1.90
   0   4 -11   11.30    1.20
   0   4 -11   10.20    1.70
   0   4  11    8.70    2.10
   0   4  11    5.40    4.50
   0   4  11   10.90    1.70
   0  -4 -11   11.40    1.30
   0  -4  11    7.90    2.30
   0   4 -12  109.29    7.40
   0   4 -12   93.09    7.20
   0   4  12   98.19    7.20
   0   4 -12   95.49    7.50
   0   4 -12   95.39    7.40
   0   4  12   90.99    9.90
   0   4  12   94.69    7.60
   0   4 -12   88.09    7.30
   0  -4  12   98.29    8.10
   0  -4 -12   97.59    7.20
   0  -4 -12   80.69    8.10
   0   4 -13    1.60    0.80
   0   4 -13    2.70    1.50
   0   4  13    2.00    1.80
   0   4 -13    1.00    0.60
   0   4  13    2.40    1.40
   0   4 -13    0.90    1.00
   0   4  13    1.10    4.00
   0   4 -13    0.50    0.90
   0  -4  13    0.70    2.00
   0  -4 -13   -0.20    2.50
   0  -4 -13    1.40    1.30
   0   4  14   89.79    7.50
   0   4 -14   93.49    7.20
   0   4 -14  102.09    7.10
   0   4 -14   99.79    7.00
   0   4  14  101.09    7.20
   0   4 -14   84.49    7.30
   0   4 -14   98.29    7.20
   0   4  14   73.49    9.20
   0  -4 -14   95.29    7.00
   0  -4  14   82.49    7.70
   0   4 -15   11.10    1.60
   0   4  15    6.60    4.20
   0   4 -15   16.20    1.40
   0   4  15   16.00    2.40
   0   4 -15   10.50    1.90
   0  -4  15   13.70    2.70
   0   5   0    1.00    0.60
   0   5   0    0.30    0.40
   0   5   0    1.40    1.60
   0   5   0    0.50    0.30
   0   5   0    0.50    0.50
   0   5   0    0.50    0.40
   0   5   0   -1.30    1.90
   0   5   0    0.70    0.30
   0   5   0    0.80    0.80
   0   5   1    0.70    0.30
   0   5   1    2.10    1.10
   0   5  -1    1.40    1.90
   0   5  -1    0.90    0.50
   0   5  -1    2.20    1.80
   0   5  -1    1.70    0.40
   0   5  -1    1.30    0.40
   0   5   1   -0.80    1.60
   0   5  -1    2.10    0.70
   0   5   1    1.20    0.50
   0   5   1    2.10    0.70
   0   5  -1    2.50    0.90
   0   5  -1    1.00    0.50
   0   5   1    1.70    0.40
   0   5   1    1.10    0.60
   0   5  -2   40.30    3.50
   0   5  -2   43.40    3.40
   0   5   2   50.49    5.90
   0   5  -2   45.40    3.50
   0   5  -2   50.89    3.60
   0   5   2   47.80    3.60
   0   5   2   39.00    3.50
   0   5  -2   51.49    3.80
   0   5   2   49.70    3.90
   0   5   2   45.50    3.60
   0   5   2   42.90    3.40
   0   5  -2   42.80    3.50
   0   5   3   90.99    6.70
   0   5   3   90.19    6.60
   0   5   3   91.09    6.80
   0   5  -3   92.49    6.80
   0   5  -3   80.49    6.80
   0   5  -3   81.99    6.60
   0   5   3   94.69    7.60
   0   5  -3   99.59    6.70
   0   5   3   82.39    6.90
   0   5   3   73.89    6.70
   0   5  -3   85.09    6.50
   0   5   3   97.49    7.00
   0   5  -3   87.59    6.60
   0   5  -3   80.69    6.60
   0   5  -3   95.49    8.30
   0   5  -3   89.49    6.60
   0   5   3   89.99    8.10
   0   5  -4  517.15   38.90
   0   5  -4  571.44   39.00
   0   5   4  526.15   38.90
   0   5   4  515.95   39.60
   0   5  -4  540.45   39.00
   0   5   4  529.35   39.10
   0   5   4  548.45   38.90
   0   5   4  538.15   39.00
   0   5   4  520.35   39.30
   0   5  -4  518.75   40.00
   0   5  -4  520.75   38.90
   0   5  -4  527.55   38.80
   0   5   4  539.85   39.20
   0   5  -4  542.05   38.90
   0   5  -4  517.25   39.10
   0   5   5  440.86   31.20
   0   5   5  402.16   31.90
   0   5   5  395.26   31.50
   0   5  -5  440.96   31.20
   0   5   5  462.75   31.60
   0   5  -5  436.66   31.30
   0   5   5  425.06   31.20
   0   5  -5  387.36   34.10
   0   5  -5  418.06   31.40
   0   5  -5  416.96   31.20
   0   5  -5  411.96   31.10
   0   5  -5  458.45   31.30
   0   5  -5  422.76   31.10
   0   5   6  152.58   13.00
   0   5   6  144.49   10.60
   0   5  -6  136.79   10.50
   0   5  -6  149.49   10.70
   0   5  -6  139.79   10.60
   0   5   6  132.49   10.90
   0   5   6  146.09   10.60
   0   5   6  150.58   11.10
   0   5  -6  138.39   10.80
   0   5   6  136.99   11.60
   0   5  -6  135.99   10.60
   0   5   7  205.98   17.60
   0   5   7  192.68   16.30
   0   5   7  217.58   16.50
   0   5   7  224.98   15.80
   0   5  -7  212.08   15.40
   0   5   7  208.78   15.50
   0   5  -7  196.28   15.20
   0   5  -7  184.78   15.30
   0   5  -7  206.38   15.50
   0   5  -7  214.78   15.40
   0   5   8  178.48   18.10
   0   5   8  226.78   16.20
   0   5  -8  212.58   16.00
   0   5  -8  208.58   15.90
   0   5  -8  212.58   15.70
   0   5   8  221.28   15.90
   0   5   8  222.98   15.80
   0   5   8  226.58   16.40
   0   5   8  185.28   16.90
   0   5  -8  208.68   15.90
   0   5  -8  227.48   16.10
   0   5  -8  219.18   15.90
   0   5   9  167.98   12.50
   0   5  -9  158.48   12.10
   0   5  -9  160.68   12.10
   0   5  -9  161.88   12.20
   0   5   9  132.09   14.70
   0   5   9  163.88   11.90
   0   5  -9  151.38   12.00
   0   5  -9  164.68   12.00
   0   5   9  142.19   13.40
   0   5  -9  167.38   11.90
   0   5   9  169.28   12.40
   0   5   9  169.68   12.00
   0   5  10  121.99    9.40
   0   5 -10  111.19    9.50
   0   5 -10  121.19    9.50
   0   5 -10  124.89    9.20
   0   5 -10  127.49    9.40
   0   5  10  133.29    9.30
   0   5 -10  130.49    9.40
   0   5  10  124.39    9.90
   0   5  10   97.09   12.20
   0   5  10  139.39    9.80
   0  -5  10  112.19   10.00
   0   5  11  113.09    8.10
   0   5  11  108.59    7.70
   0   5 -11  102.19    7.60
   0   5 -11   89.49    7.90
   0   5  11   89.49    8.20
   0   5 -11  105.59    7.70
   0   5 -11   94.49    7.80
   0   5  11   99.29    7.70
   0   5 -11  107.79    7.80
   0  -5  11   93.69    8.50
   0   5 -12   99.49    6.80
   0   5 -12   84.79    7.10
   0   5  12   88.39    7.00
   0   5 -12   87.69    7.00
   0   5  12   78.29    7.20
   0   5 -12  100.79    7.00
   0  -5  12   81.29    7.60
   0   5 -13   55.19    3.80
   0   5 -13   47.50    4.00
   0   5 -13   49.70    3.80
   0   5 -13   44.90    4.40
   0   5 -13   44.90    4.00
   0   5  13   40.10    4.30
   0   5  13   50.89    3.80
   0  -5  13   36.70    4.70
   0   5 -14   15.30    1.90
   0   5  14   12.90    2.40
   0  -5  14   14.70    2.80
   0   6   0   58.79    5.10
   0   6   0   54.99    5.10
   0   6   0   67.59    5.00
   0   6   0   69.19    6.40
   0   6   0   66.49    5.10
   0   6   0   64.79    4.80
   0   6   0   69.19    5.20
   0   6   0   64.19    4.90
   0   6  -1 1092.09   78.39
   0   6   1 1095.69   78.39
   0   6  -1 1054.69   78.69
   0   6   1 1102.39   78.59
   0   6  -1 1023.10   78.69
   0   6  -1 1075.99   78.59
   0   6   1 1055.59   78.59
   0   6  -1 1066.09   78.49
   0   6  -1 1049.79   78.49
   0   6   1 1063.29   78.59
   0   6  -1 1094.79   78.49
   0   6  -1 1079.39   79.29
   0   6   1 1005.50   78.59
   0   6   1 1097.89   78.49
   0   6   1 1104.59   79.29
   0   6   1 1050.89   78.79
   0  -6  -1 1146.99   78.79
   0   6  -2   71.79    6.20
   0   6   2   84.89    6.30
   0   6   2   81.89    6.40
   0   6   2   70.99    6.20
   0   6  -2   82.99    6.00
   0   6  -2   86.89    7.80
   0   6  -2   73.69    6.20
   0   6   2   79.79    7.30
   0   6   2   76.89    9.10
   0   6  -2   81.59    6.10
   0   6   2   78.39    6.00
   0   6   2   68.49    6.30
   0   6  -2   87.89    6.30
   0   6   2   83.59    6.10
   0   6  -2   77.79    6.10
   0   6   2   81.29    5.90
   0   6  -2   79.89    6.00
   0   6   3  745.13   52.79
   0   6  -3  732.93   52.79
   0   6   3  732.53   52.79
   0   6  -3  710.33   52.59
   0   6   3  720.13   52.69
   0   6  -3  657.23   52.49
   0   6   3  658.33   53.19
   0   6   3  739.93   52.39
   0   6  -3  746.33   52.49
   0   6   3  727.83   52.59
   0   6  -3  724.03   52.59
   0   6   4   22.90    2.20
   0   6  -4   30.10    2.50
   0   6  -4   28.00    2.30
   0   6   4   28.70    2.50
   0   6  -4   27.30    2.50
   0   6   4   24.40    2.80
   0   6  -4   24.60    2.50
   0   6   4   31.30    3.10
   0   6   4   27.50    4.00
   0   6   4   28.30    2.20
   0   6  -4   26.00    2.70
   0   6  -4   24.50    2.20
   0   6  -4   27.40    2.30
   0   6  -5  307.07   21.60
   0   6  -5  286.77   21.40
   0   6  -5  269.27   21.30
   0   6  -5  277.47   21.20
   0   6   5  300.87   21.80
   0   6   5  247.08   22.10
   0   6   5  287.87   21.70
   0   6   5  300.67   21.30
   0   6  -5  303.37   21.30
   0   6  -5  294.97   21.30
   0   6   5  298.17   21.40
   0   6  -6    8.00    1.00
   0   6   6    7.10    2.10
   0   6   6    7.10    1.30
   0   6  -6    8.50    1.30
   0   6  -6    8.10    1.30
   0   6  -6    8.40    1.20
   0   6  -6    7.00    1.20
   0   6  -7   80.69    6.00
   0   6  -7   69.59    6.10
   0   6  -7   73.59    6.10
   0   6   7   74.89    6.80
   0   6  -7   81.79    5.80
   0   6   7   85.19    5.90
   0   6   7   79.39    6.00
   0   6   7   63.09    7.50
   0   6   7   81.39    6.40
   0   6  -7   73.99    6.00
   0   6   8   34.60    3.20
   0   6  -8   32.00    3.30
   0   6  -8   34.70    3.30
   0   6   8   40.80    3.60
   0   6   8   35.60    4.10
   0   6  -8   37.50    3.20
   0   6  -8   35.60    3.10
   0   6  -8   39.40    3.30
   0   6  -8   36.30    2.90
   0   6   8   39.50    3.10
   0  -6  -8   28.30    4.50
   0   6  -9    1.30    0.80
   0   6  -9    1.90    1.00
   0   6  -9    0.50    1.00
   0   6   9    2.50    0.80
   0   6  -9    1.40    0.70
   0   6   9    2.70    2.80
   0   6   9    0.90    1.00
   0   6   9    1.00    1.10
   0   6   9    5.50    2.10
   0   6  -9    3.80    1.40
   0  -6  -9   -0.20    2.60
   0  -6   9    3.10    2.40
   0   6 -10   -1.30    1.60
   0   6  10    2.90    1.20
   0   6 -10    2.70    1.00
   0   6  10    0.30    2.00
   0   6 -10    1.40    1.00
   0   6 -10    2.30    0.80
   0   6  10    0.10    1.00
   0   6  10    2.00    0.80
   0   6 -10    1.10    1.10
   0  -6 -10   -1.30    2.60
   0  -6  10    0.70    2.60
   0   6 -11   30.50    2.50
   0   6  11   27.10    2.30
   0   6  11   26.10    2.80
   0   6 -11   20.20    2.20
   0   6 -11   23.40    2.20
   0   6 -11   22.20    3.20
   0   6  11   19.30    2.50
   0   6 -11   23.10    2.50
   0   6  11   30.70    3.30
   0  -6  11   29.30    4.00
   0   6  12    2.90    1.80
   0   6 -12    3.70    0.80
   0   6  12    0.50    1.60
   0   6  12    3.80    1.70
   0   6 -12    2.40    0.90
   0   6  12    2.40    1.00
   0   6 -12   -0.10    1.10
   0   6 -12    2.50    1.10
   0  -6  12    3.00    2.60
   0   7   0    1.20    0.90
   0   7   0    0.30    1.30
   0   7   0    0.00    1.00
   0   7   0    0.90    0.50
   0   7   0   -0.40    3.10
   0   7   0    0.80    0.60
   0   7   0    1.10    1.20
   0   7  -1    8.10    1.50
   0   7  -1    8.00    1.00
   0   7  -1    7.30    1.40
   0   7   1    7.10    1.60
   0   7   1    7.30    1.10
   0   7   1    7.20    2.80
   0   7   1    8.60    1.00
   0   7  -1    8.60    1.50
   0   7  -1    8.50    1.70
   0   7   1    8.10    1.30
   0   7   1    9.80    1.70
   0   7   1    7.10    1.50
   0   7  -1    9.90    1.60
   0   7   1    9.00    1.60
   0   7  -1    8.80    1.10
   0   7   2   53.59    4.70
   0   7  -2   57.99    4.70
   0   7   2   53.39    4.60
   0   7  -2   56.09    4.30
   0   7  -2   52.19    4.70
   0   7   2   55.89    4.90
   0   7   2   55.49    4.80
   0   7  -2   52.79    4.40
   0   7   2   61.49    4.40
   0   7  -2   50.69    4.60
   0   7   2   63.59    4.90
   0   7   2   53.29    4.30
   0   7   3   31.90    2.70
   0   7  -3   35.50    2.70
   0   7   3   31.60    2.90
   0   7   3   33.80    2.60
   0   7   3   28.10    3.30
   0   7   3   35.40    3.30
   0   7  -3   29.10    3.10
   0   7  -3   31.50    4.00
   0   7  -3   33.00    3.10
   0   7  -3   30.90    2.70
   0  -7  -3   27.40    5.80
   0   7  -4  201.78   13.90
   0   7   4  157.98   15.00
   0   7  -4  181.48   14.10
   0   7   4  203.78   14.40
   0   7   4  184.38   14.00
   0   7  -4  182.58   14.00
   0   7  -4  188.98   13.90
   0   7  -4  195.08   14.10
   0   7   4  198.58   14.50
   0   7   4  198.08   13.90
   0  -7  -4  159.58   14.80
   0   7   5   23.00    2.10
   0   7   5   20.70    4.60
   0   7  -5   19.80    2.50
   0   7   5   27.20    3.30
   0   7  -5   24.90    2.40
   0   7   5   25.20    2.70
   0   7  -5   20.40    2.60
   0   7   5   22.30    2.30
   0   7  -5   26.30    2.20
   0  -7  -5   19.10    4.40
   0   7  -6  301.47   21.60
   0   7  -6  257.77   21.70
   0   7   6  312.57   21.70
   0   7   6  315.07   22.30
   0   7   6  301.27   22.10
   0   7  -6  299.97   21.90
   0   7  -6  267.07   21.70
   0   7   6  288.67   21.70
   0   7  -7   69.39    6.90
   0   7   7   94.79    7.00
   0   7  -7   86.79    6.30
   0   7   7   82.39    7.10
   0   7  -7   94.29    6.60
   0   7   7   86.59    6.30
   0   7   7   65.69    8.00
   0   7   7   80.39    6.40
   0   7  -7   76.59    6.50
   0  -7   7   70.29    7.70
   0   7   8  104.49    8.40
   0   7  -8  105.99    7.80
   0   7   8  109.69    8.30
   0   7   8  108.29    7.80
   0   7  -8   92.99    8.20
   0   7   8  100.89    7.80
   0  -7   8   84.69    9.00
   0   7  -9   90.89    6.80
   0   7   9   85.69    7.40
   0   7   9   97.19    6.80
   0   7   9   86.69    6.90
   0   7  -9   82.59    7.00
   0   7 -10  113.89    9.70
   0   7 -10  137.39    9.60
   0   7  10  122.19    9.60
   0   7  10  123.09   10.10
   0   7  10  139.69    9.60
   0   8   0  184.88   16.00
   0   8   0  210.78   15.80
   0   8   0  221.48   15.70
   0   8   0  203.48   15.90
   0   8   0  224.78   16.20
   0   8   0  219.38   15.60
   0   8   0  212.88   15.90
   0   8  -1   -2.20    2.00
   0   8   1    1.80    1.30
   0   8   1   -0.40    2.00
   0   8   1    0.90    1.70
   0   8  -1    3.20    1.70
   0   8  -1    2.30    1.10
   0   8  -1    0.40    0.60
   0   8   1    2.80    1.40
   0   8   1    0.40    0.60
   0   8  -1    1.30    0.70
   0   8   1    1.00    0.70
   0   8  -2  267.77   22.00
   0   8  -2  302.87   22.00
   0   8   2  303.27   21.80
   0   8   2  282.27   22.00
   0   8  -2  267.27   21.90
   0   8  -2  313.17   21.70
   0   8   2  297.07   21.90
   0   8   2  299.47   21.70
   0   8   2  320.87   22.30
   0   8  -2  292.37   21.80
   0   8  -3   95.69    7.60
   0   8   3  100.89    8.20
   0   8   3   99.79    7.60
   0   8   3  102.49    8.10
   0   8  -3   99.99    7.90
   0   8   3  100.09    7.80
   0   8  -3  100.49    7.50
   0   8   4  204.28   17.20
   0   8   4  211.58   16.30
   0   8  -4  204.58   15.90
   0   8  -4  210.48   16.20
   0   8   4  245.08   16.30
   0   8   5    1.00    1.30
   0   8   5    0.80    0.90
   0   8  -5    2.20    0.90
   0   8   5    2.30    1.20
   0   8  -5    1.90    0.80
   0   8   5    0.50    3.90
   0   8   5    0.40    2.10
   0   8   6   51.99    4.80
   0   8  -6   59.29    4.60
   0   8   6   62.79    5.30
   0   8   6   59.89    5.50
   0   8   6   58.79    4.70
   0   8  -7    1.50    1.00
   0   8   7    1.70    1.30
   0   8   7    1.00    1.00
   0   8   7    0.50    1.10
   0   8   7    1.50    2.80
   0   8   8   10.30    2.50
   0   8  -8   14.00    1.70
   0   8   8   14.50    2.20
   0   8   8   12.40    1.70
   0   8   8    8.80    1.60
   0   9   0    0.60    0.90
   0   9   0    1.00    0.70
   0   9  -1    2.60    1.00
   0   9   1    1.10    1.00
   0   9  -1    3.10    0.70
   0   9   2    9.50    1.70
   0   9  -2   12.20    1.30
   0   9  -3   14.40    1.50
   0   9   3   13.50    1.80
  -1   0  16    9.60    3.50
  -1   0  16    8.60    2.20
  -1   0  16    8.00    4.00
   1   0 -16   10.80    1.60
   1   0 -15    0.10    0.80
   1   0 -15    0.10    0.60
  -1   0  15   -0.20    3.50
  -1   0  15   -1.40    2.70
   1   0 -15   -0.60    1.00
  -1   0  15   -1.10    1.70
   1   0 -15    1.10    0.70
   1   0 -14  377.16   24.00
   1   0 -14  333.17   23.80
  -1   0  14  272.07   24.30
   1   0 -14  359.96   23.90
  -1   0  14  273.17   25.10
  -1   0  13    2.90    3.20
  -1   0  13   -0.50    2.00
   1   0 -13    0.60    0.50
   1   0 -13    0.40    0.60
   1   0 -13    0.80    0.60
   1   0 -12  106.59    7.50
  -1   0  12   83.59    9.00
   1   0 -12  102.49    7.40
   1   0 -12   95.19    7.60
   1   0 -12  101.39    7.40
   1   0 -11    1.80    0.90
   1   0 -11    1.20    0.50
  -1   0  11    0.60    1.50
  -1   0  11    5.50    3.90
   1   0 -11    0.20    0.50
   1   0 -11    0.90    0.50
   1   0 -11   -0.10    0.40
  -1   0  11    0.90    2.30
   1   0 -10  568.34   39.10
   1   0 -10  520.35   39.10
  -1   0  10  507.35   39.40
  -1   0  10  557.54   40.50
   1   0 -10  550.14   39.10
   1   0 -10  471.35   39.30
   1   0 -10  533.35   39.00
   1   0 -10  540.15   39.00
   1   0 -10  525.05   39.10
  -1   0  10  563.44   40.00
   1   0  -9    1.60    0.50
   1   0  -9    0.60    0.40
  -1   0   9    0.80    1.20
   1   0  -9    1.30    0.40
  -1   0   9   -1.40    2.20
   1   0  -9   -0.30    0.60
   1   0  -9    1.20    0.40
   1   0  -9    0.00    0.40
   1   0  -8  867.11   75.69
   1   0  -8  989.30   75.69
  -1   0   8 1154.58   76.59
  -1   0   8 1107.69   76.39
   1   0  -8 1041.70   75.79
   1   0  -8 1062.59   75.69
  -1   0   8 1038.70   75.99
  -1   0   7    0.60    1.40
   1   0  -7    1.80    0.60
  -1   0   7    1.50    0.40
  -1   0   7    0.20    1.60
   1   0  -7    1.20    0.50
   1   0  -7    1.30    0.40
   1   0  -7    2.70    0.50
   1   0  -7    1.60    0.30
  -1   0   6 6210.28  453.05
  -1   0   5    2.90    0.40
   1   0  -5    2.80    0.40
  -1   0   5    2.40    1.20
   1   0  -5    2.40    0.40
  -1   0   5    3.10    1.40
   1   0  -5    3.30    0.40
  -1   0   4 5212.38  393.16
   1   0  -4 5542.15  393.16
   1   0  -3   -1.50    0.20
  -1   0   3   -1.60    0.20
  -1   0   2   22.50    1.80
   1   0  -2   25.30    1.80
  -1   0   1    0.20    0.10
  -1   0   0   31.60    2.30
   1   0   0   32.00    2.30
  -1   0  -1    0.30    0.10
  -1   0  -2  187.68   13.70
   1   0   2  178.28   13.70
  -1   0  -3   -0.20    0.20
   1   0   3   -0.40    0.20
  -1   0  -3   -0.50    0.20
  -1   0  -4 1083.09   82.99
  -1   0  -4 1193.48   82.99
  -1   0  -5    1.70    0.50
  -1   0  -5    1.80    0.30
  -1   0  -5    1.90    0.30
   1   0   5    1.40    0.80
  -1   0  -5    1.60    0.30
   1   0   5    1.40    0.30
   1   0   5    2.00    1.50
   1   0   6 2707.23  188.48
  -1   0  -6 2203.78  188.38
  -1   0  -6 2653.73  188.28
   1   0   6 2766.52  188.98
   1   0   7    1.30    1.70
  -1   0  -7    0.50    0.50
  -1   0  -7    0.50    0.30
  -1   0  -7    0.60    0.30
   1   0   7   -0.70    1.80
  -1   0  -7    0.80    0.30
   1   0   7   -0.90    2.00
  -1   0  -7    1.00    0.30
  -1   0  -8  588.34   40.90
  -1   0  -8  561.24   41.10
   1   0   8  583.34   41.20
  -1   0  -8  555.34   40.90
  -1   0  -8  517.45   40.90
  -1   0  -8  510.75   41.00
  -1   0  -8  550.14   40.90
   1   0   8  610.54   41.70
   1   0   9    0.50    3.10
   1   0   9    0.80    2.00
  -1   0  -9   -0.10    0.70
  -1   0  -9    0.00    1.10
   1   0   9    0.40    1.20
  -1   0  -9    0.60    0.50
  -1   0  -9    0.90    0.40
  -1   0  -9    1.00    0.40
  -1   0  -9    0.10    0.40
  -1   0  -9    0.20    0.30
  -1   0 -10 1046.90   75.39
   1   0  10  988.80   75.79
  -1   0 -10 1049.89   75.39
  -1   0 -10 1003.20   75.49
  -1   0 -10  896.91   75.59
  -1   0 -10 1108.79   75.49
  -1   0 -10 1070.59   75.49
   1   0  10 1098.49   76.49
  -1   0 -11    2.00    0.90
   1   0  11   -0.80    1.60
  -1   0 -11    0.20    0.50
   1   0  11    2.50    2.90
  -1   0 -11    1.00    0.50
  -1   0 -11    1.00    0.50
   1   0  12  379.46   31.80
  -1   0 -12  444.36   31.50
  -1   0 -12  433.56   31.40
   1   0  12  408.36   32.70
  -1   0 -12  443.56   31.50
  -1   0 -12  455.95   31.40
  -1   0 -13    0.20    0.90
  -1   0 -13    0.00    0.50
  -1   0 -13    0.00    0.60
   1   0  13    0.20    0.70
   1   0  13    1.20    2.20
   1   0  13    2.10    3.80
  -1   0 -14  211.08   14.30
   1   0  14  155.48   14.70
  -1   0 -14  204.28   14.20
  -1   0 -14  190.18   14.10
   1   0  15   -1.90    2.80
   1   0  15    2.10    4.20
  -1   0 -15    0.20    1.10
  -1   0 -15    0.10    0.70
  -1   0 -15   -0.30    1.00
  -1   0 -16   28.00    2.80
  -1   0 -16   34.30    2.50
   1   0  16   25.80    3.60
  -1   0 -16   26.50    2.80
   1   1 -16   75.69    5.40
   1   1 -16   66.49    5.60
   1   1 -16   68.09    5.60
   1   1 -16   69.09    5.40
  -1   1  16   65.79    6.00
   1   1 -16   80.49    5.50
   1  -1 -16   80.29    5.40
  -1  -1  16   66.99    6.20
  -1  -1  16   53.09    7.60
   1  -1 -16   70.29    5.60
   1   1 -15   60.39    4.60
  -1   1  15   53.99    5.20
  -1   1  15   62.09    4.60
  -1   1  15   49.50    6.80
   1   1 -15   64.59    4.70
   1   1 -15   57.89    4.90
   1   1 -15   63.49    4.60
  -1  -1  15   53.39    6.80
  -1  -1  15   48.30    5.60
   1  -1 -15   66.19    4.60
   1   1 -14  131.99    9.40
  -1   1  14  122.69    9.70
   1   1 -14  121.09    9.50
   1   1 -14  130.89    9.40
  -1   1  14  108.29   10.10
  -1   1  14  103.29   11.10
  -1   1  14  140.99    9.30
   1   1 -14  128.59    9.30
   1   1 -14  129.49    9.30
  -1  -1  14  122.89   11.00
  -1  -1  14  112.49    9.90
   1  -1 -14  128.49    9.30
   1  -1 -14  112.19    9.30
   1  -1 -14  130.99    9.30
   1   1 -13   33.00    3.00
   1   1 -13   36.50    2.90
  -1   1  13   35.80    2.90
   1   1 -13   37.00    2.90
   1   1 -13   36.70    3.30
  -1   1  13   34.20    4.40
   1   1 -13   42.40    3.10
  -1   1  13   37.70    5.70
   1  -1 -13   36.40    2.90
  -1  -1  13   34.10    4.00
   1  -1 -13   36.10    2.90
   1  -1 -13   32.00    3.00
  -1  -1  13   41.40    5.50
   1   1 -12   27.80    2.40
   1   1 -12   29.20    3.00
  -1   1  12   29.10    5.10
   1   1 -12   29.40    2.40
   1   1 -12   30.60    2.50
  -1   1  12   27.10    4.00
   1  -1 -12   30.00    2.40
   1  -1 -12   27.30    3.60
  -1  -1  12   31.20    4.90
  -1  -1  12   26.90    3.40
   1  -1 -12   27.70    2.50
   1  -1 -12   29.50    2.40
   1   1 -11   10.90    1.50
   1   1 -11    8.70    1.00
   1   1 -11    6.20    1.00
   1   1 -11    7.90    1.10
   1   1 -11    8.80    1.00
  -1   1  11   12.70    3.30
   1   1 -11   10.60    1.80
  -1   1  11   11.80    4.10
   1   1 -11    6.40    1.30
  -1   1  11    9.00    2.20
   1  -1 -11   10.00    1.10
  -1  -1  11   10.10    2.00
   1  -1 -11    7.80    1.40
  -1  -1  11   12.40    5.00
  -1  -1  11   14.00    2.80
   1  -1 -11    5.80    1.10
   1  -1 -11    8.50    1.00
  -1   1  10  216.78   16.20
   1   1 -10  198.28   14.10
   1   1 -10  208.08   14.30
   1   1 -10  179.48   14.10
  -1   1  10  206.98   14.60
   1   1 -10  173.28   14.20
   1   1 -10  194.68   14.20
  -1   1  10  213.58   15.50
   1   1 -10  185.68   14.10
   1   1 -10  167.48   14.20
   1  -1 -10  184.18   14.10
  -1  -1  10  214.58   15.20
   1  -1 -10  192.28   14.10
  -1  -1  10  196.68   14.60
   1  -1 -10  181.78   14.10
   1  -1 -10  166.18   14.20
   1   1  -9   59.49    5.20
   1   1  -9   64.99    5.20
   1   1  -9   75.49    5.20
   1   1  -9   58.99    5.30
   1   1  -9   79.49    5.40
   1   1  -9   73.09    5.20
   1   1  -9   68.79    5.20
   1  -1  -9   62.69    5.20
   1  -1  -9   80.39    5.20
   1  -1  -9   74.69    5.20
   1  -1  -9   58.79    5.20
   1  -1  -9   69.29    5.20
  -1   1   8    6.80    2.50
   1   1  -8    8.80    0.90
   1   1  -8   10.90    1.00
   1   1  -8   10.00    1.00
  -1   1   8    7.80    1.10
   1   1  -8    8.40    1.20
   1   1  -8   11.50    0.90
   1   1  -8    9.70    0.90
  -1   1   8    9.30    1.90
  -1   1   8   10.40    1.20
   1   1  -8   10.20    0.90
  -1   1   8   10.40    2.30
   1  -1  -8    8.30    0.90
   1  -1  -8    7.60    0.90
  -1  -1   8    8.60    2.40
  -1  -1   8    8.90    2.10
   1  -1  -8    8.40    1.10
   1  -1  -8    7.00    1.10
   1  -1  -8   11.00    0.90
   1   1  -7  450.45   37.00
   1   1  -7  524.15   37.10
   1   1  -7  498.75   37.00
  -1   1   7  458.35   37.10
  -1   1   7  508.45   37.20
  -1   1   7  513.35   37.00
   1   1  -7  431.66   37.00
   1   1  -7  525.65   37.00
   1   1  -7  461.75   37.00
   1   1  -7  477.15   37.00
  -1   1   7  551.84   37.70
   1   1  -7  560.04   37.00
  -1   1   7  484.65   36.90
   1  -1  -7  490.85   37.00
  -1  -1   7  542.15   37.50
   1  -1  -7  576.64   37.00
   1  -1  -7  519.85   37.00
   1  -1  -7  476.75   37.00
  -1  -1   7  564.84   37.60
  -1   1   6   67.89    5.00
   1   1  -6   70.49    5.10
   1   1  -6   58.49    5.10
   1   1  -6   76.09    5.10
  -1   1   6   66.79    5.00
  -1   1   6   56.99    5.10
  -1   1   6   80.69    6.20
  -1   1   6   72.19    5.40
   1   1  -6   63.29    5.00
  -1   1   6   75.49    6.10
   1   1  -6   61.29    5.00
  -1  -1   6   71.89    5.80
   1  -1  -6   64.49    5.00
   1  -1  -6   76.59    5.00
   1  -1  -6   59.89    5.00
  -1   1   5 1412.76  101.29
  -1   1   5 1491.55  101.39
   1   1  -5 1367.56  101.29
  -1  -1   5 1332.87  101.39
   1  -1  -5 1345.17  101.39
   1   1  -4   12.00    1.00
   1   1  -4    9.90    0.80
   1   1  -4   11.00    0.90
   1   1  -4   11.50    0.90
   1  -1  -4   10.00    0.80
   1   1  -3  311.67   25.70
   1   1  -3  357.66   25.70
  -1   1   3  370.06   25.70
  -1   1   3  319.97   25.70
  -1  -1   3  346.27   25.70
   1  -1  -3  403.56   25.70
  -1   1   2  365.66   27.70
   1   1  -2  346.97   27.60
   1  -1  -2  399.36   27.70
  -1  -1   2  370.86   27.70
  -1   1  -2 1226.58   96.29
   1  -1   2 1398.56   96.49
  -1   1  -3  527.75   36.50
  -1   1  -3  487.45   36.50
  -1  -1  -3  515.05   36.50
   1  -1   3  471.45   36.50
  -1   1  -4  154.58   10.40
  -1   1  -4  140.19   10.40
   1   1   4  142.19   10.40
  -1   1  -4  130.49   10.40
  -1  -1  -4  154.08   10.40
   1  -1   4  132.59   10.40
  -1  -1  -4  135.39   10.40
   1   1   5  213.98   14.90
  -1   1  -5  215.28   14.80
  -1   1  -5  191.78   14.70
  -1   1  -5  213.28   14.70
   1   1   5  203.78   14.70
  -1   1  -5  199.38   14.70
  -1   1  -5  209.28   14.70
   1   1   5  186.08   14.70
  -1  -1  -5  222.58   14.70
  -1  -1  -5  177.18   14.70
  -1  -1  -5  187.38   14.70
   1  -1   5  185.28   14.70
  -1   1  -6  435.86   30.20
   1   1   6  430.56   30.40
   1   1   6  464.35   30.80
   1   1   6  459.35   30.90
   1   1   6  403.76   30.10
  -1   1  -6  372.36   30.10
  -1   1  -6  396.06   30.20
   1   1   6  359.86   30.10
  -1   1  -6  390.56   30.10
  -1   1  -6  432.56   30.10
  -1  -1  -6  458.85   30.10
  -1  -1  -6  382.66   30.10
  -1  -1  -6  410.26   30.10
  -1  -1  -6  375.86   30.10
  -1   1  -7  260.87   20.90
  -1   1  -7  300.77   20.80
   1   1   7  314.87   21.70
  -1   1  -7  265.97   20.80
   1   1   7  329.07   22.10
   1   1   7  317.47   21.70
   1   1   7  297.07   20.80
  -1   1  -7  248.58   20.90
   1   1   7  292.07   21.10
   1   1   7  239.68   20.90
  -1   1  -7  277.07   20.80
  -1   1  -7  292.17   21.10
  -1   1  -7  291.77   20.80
   1   1   7  242.18   20.80
   1  -1   7  313.07   21.50
  -1  -1  -7  264.37   20.80
   1  -1   7  328.37   21.70
  -1  -1  -7  260.07   20.80
  -1  -1  -7  245.68   20.80
  -1  -1  -7  282.07   20.80
  -1  -1  -7  283.37   20.80
  -1  -1  -7  305.87   20.80
   1   1   8   27.80    3.90
  -1   1  -8   24.20    2.00
  -1   1  -8   22.40    1.80
  -1   1  -8   22.10    1.80
   1   1   8   25.90    1.90
  -1   1  -8   22.30    1.90
   1   1   8   26.10    2.80
   1   1   8   21.70    2.10
  -1   1  -8   23.10    1.90
  -1  -1  -8   18.60    1.80
   1  -1   8   30.80    5.10
  -1  -1  -8   21.10    2.10
  -1  -1  -8   20.20    1.90
  -1  -1  -8   19.20    1.80
   1  -1   8   25.10    3.50
  -1  -1  -8   19.50    1.80
  -1  -1  -8   21.30    1.80
   1  -1   8   23.80    2.50
  -1   1  -9    1.80    0.60
  -1   1  -9    1.20    0.50
   1   1   9    0.40    1.50
  -1   1  -9    0.40    0.60
  -1   1  -9    1.30    0.40
  -1   1  -9    0.60    0.40
   1   1   9    1.60    2.20
  -1  -1  -9    1.40    0.50
  -1  -1  -9    1.10    0.40
   1  -1   9    0.60    1.20
  -1  -1  -9    1.10    0.40
   1  -1   9    2.00    2.00
  -1  -1  -9    1.30    0.60
   1  -1   9    4.60    4.10
  -1   1 -10    2.10    0.50
  -1   1 -10    1.70    0.50
  -1   1 -10    2.10    0.80
  -1   1 -10    2.50    0.60
   1   1  10    4.40    2.90
   1   1  10    2.50    1.70
  -1   1 -10    2.20    0.80
  -1   1 -10    2.50    0.60
  -1  -1 -10    2.00    0.50
  -1  -1 -10    2.00    0.60
  -1  -1 -10    1.40    0.50
  -1  -1 -10    2.80    1.50
   1  -1  10    1.90    1.50
   1  -1  10    1.00    2.30
  -1   1 -11    7.00    0.90
   1   1  11    5.80    0.90
   1   1  11    2.20    3.00
   1   1  11    5.60    2.10
  -1   1 -11    5.20    0.80
  -1   1 -11    6.70    1.00
  -1   1 -11    4.30    1.00
   1  -1  11    3.30    2.80
  -1  -1 -11    4.00    0.80
   1  -1  11    5.00    1.70
  -1  -1 -11    5.40    1.00
  -1  -1 -11    4.00    1.00
  -1   1 -12  137.39   10.50
   1   1  12  144.89   12.30
   1   1  12  136.69   11.00
  -1   1 -12  138.09   10.30
  -1   1 -12  143.19   10.30
   1   1  12  143.09   10.30
  -1   1 -12  146.59   10.50
  -1  -1 -12  138.09   10.30
   1  -1  12  148.29   12.20
  -1  -1 -12  127.69   10.90
   1  -1  12  139.49   11.00
  -1  -1 -12  132.59   10.30
  -1  -1 -12  128.29   10.40
  -1   1 -13   51.29    4.20
   1   1  13   52.39    6.80
  -1   1 -13   49.90    4.10
   1   1  13   52.29    4.00
  -1   1 -13   53.39    4.10
  -1   1 -13   51.89    4.00
  -1   1 -13   52.19    3.90
   1   1  13   50.39    5.20
  -1  -1 -13   42.80    4.10
   1  -1  13   50.29    6.70
  -1  -1 -13   50.99    4.00
  -1  -1 -13   46.80    4.10
   1  -1  13   51.19    4.90
  -1   1 -14   85.89    6.30
  -1   1 -14   78.09    6.50
  -1   1 -14   85.09    6.20
  -1   1 -14   89.89    6.30
  -1   1 -14   82.59    6.20
   1   1  14   81.59    8.60
   1   1  14   66.79    7.10
   1  -1  14   72.59    7.00
  -1  -1 -14   85.39    6.20
   1  -1  14   77.99    8.50
  -1   1 -15   75.59    6.20
  -1   1 -15   83.89    6.20
  -1   1 -15   77.49    6.00
  -1   1 -15   82.49    6.00
   1   1  15   76.19    6.50
  -1   1 -15   84.29    6.10
   1   1  15   65.69    8.30
  -1  -1 -15   86.59    6.10
   1  -1  15   71.39    8.50
  -1   1 -16   24.70    2.00
  -1   1 -16   25.40    2.10
  -1   1 -16   22.70    2.40
  -1   1 -16   21.60    2.50
   1   1  16   19.60    5.30
   1   1  16   21.70    3.00
  -1  -1 -16   25.00    2.40
   1  -1  16   17.60    2.90
   1  -1  16   21.40    5.80
   1  -1  16   16.00    3.40
  -1  -1 -16   22.40    2.00
   1   2 -16    0.50    0.70
   1   2 -16    0.20    0.70
   1   2 -16    1.40    1.50
   1   2 -16    0.90    1.00
  -1   2  16   -1.40    3.70
  -1   2  16   -0.50    3.20
   1   2 -16    2.70    1.50
  -1  -2  16    0.60    2.50
  -1  -2  16   -2.40    4.90
   1  -2 -16   -0.70    0.70
  -1   2  15  151.48   10.00
   1   2 -15  135.19   10.00
   1   2 -15  118.39   10.20
   1   2 -15  123.79   10.20
   1   2 -15  143.19   10.00
   1   2 -15  119.59   10.10
   1  -2 -15  147.39   10.10
  -1   2  14    7.10    1.10
  -1   2  14    1.60    3.70
   1   2 -14    6.00    1.30
   1   2 -14    6.50    1.20
  -1   2  14    5.60    1.90
   1   2 -14    4.30    0.80
   1   2 -14    5.60    0.90
   1   2 -14    5.20    1.00
   1   2 -14    4.10    1.20
  -1  -2  14    3.70    2.00
   1  -2 -14    7.30    1.00
  -1  -2  14    5.80    3.80
   1   2 -13  284.17   21.20
   1   2 -13  307.67   21.10
   1   2 -13  299.37   21.20
   1   2 -13  306.17   21.10
  -1   2  13  263.77   21.40
   1   2 -13  297.47   21.30
   1  -2 -13  309.47   21.10
  -1  -2  13  246.88   21.60
  -1  -2  13  257.07   22.30
  -1   2  12    9.60    3.80
   1   2 -12   12.70    1.30
   1   2 -12   11.80    1.30
  -1   2  12    9.30    1.90
   1   2 -12   12.80    1.20
   1   2 -12   13.70    1.50
  -1   2  12   11.40    1.20
  -1   2  12   10.20    3.70
   1   2 -12   12.80    1.70
   1  -2 -12    8.90    2.30
  -1  -2  12    7.00    2.20
   1  -2 -12   12.10    1.20
  -1  -2  12    9.90    3.20
  -1   2  11  443.86   30.20
  -1   2  11  374.96   31.60
   1   2 -11  406.46   30.20
   1   2 -11  444.56   30.40
   1   2 -11  445.86   30.30
   1   2 -11  413.46   30.20
   1   2 -11  413.86   30.40
  -1   2  11  377.06   30.70
  -1  -2  11  413.86   31.20
   1  -2 -11  416.16   30.20
  -1  -2  11  379.46   30.70
   1   2 -10   20.00    1.90
   1   2 -10   20.50    1.80
  -1   2  10   20.30    4.50
   1   2 -10   22.10    2.00
  -1   2  10   21.20    2.00
  -1   2  10   24.30    2.20
   1   2 -10   20.50    1.90
   1   2 -10   20.80    1.80
   1   2 -10   19.80    2.10
   1   2 -10   20.80    2.00
  -1   2  10   20.90    1.80
  -1   2  10   22.20    3.70
   1  -2 -10   19.40    1.90
   1  -2 -10   24.60    1.90
   1  -2 -10   21.80    1.80
  -1  -2  10   19.20    3.70
   1   2  -9  399.16   31.10
   1   2  -9  419.06   31.00
  -1   2   9  407.36   31.20
  -1   2   9  412.16   31.40
   1   2  -9  435.16   31.00
  -1   2   9  411.46   31.00
  -1   2   9  423.96   32.20
   1   2  -9  436.86   31.20
  -1   2   9  441.26   31.00
  -1   2   9  437.56   32.80
   1   2  -9  409.76   31.00
   1   2  -9  445.06   31.10
   1   2  -9  402.16   31.10
   1   2  -9  436.76   31.10
   1  -2  -9  421.56   31.00
   1  -2  -9  417.46   31.00
  -1  -2   9  456.55   31.70
   1  -2  -9  412.86   31.00
   1   2  -8   76.59    5.70
   1   2  -8   76.49    5.80
  -1   2   8   76.29    7.30
  -1   2   8   72.39    7.80
  -1   2   8   71.49    5.70
   1   2  -8   83.39    5.80
  -1   2   8   77.99    5.80
   1   2  -8   72.79    5.70
   1   2  -8   73.89    5.80
   1   2  -8   77.79    5.90
  -1   2   8   82.19    8.20
  -1   2   8   72.09    5.90
   1   2  -8   76.99    5.70
  -1   2   8   67.89    6.50
  -1  -2   8   82.19    7.30
   1  -2  -8   74.39    5.70
  -1  -2   8   78.09    6.60
   1  -2  -8   89.19    5.70
   1  -2  -8   75.29    5.70
  -1   2   7 1190.08   99.59
   1   2  -7 1349.77   99.69
  -1   2   7 1415.86   99.69
   1   2  -7 1463.25   99.79
  -1   2   7 1556.44  100.59
   1   2  -7 1376.16   99.69
   1   2  -7 1271.37   99.59
   1   2  -7 1374.36   99.69
  -1   2   7 1383.76   99.89
   1   2  -7 1187.08   99.69
   1  -2  -7 1296.67   99.59
  -1  -2   7 1542.55  100.19
   1  -2  -7 1199.08   99.59
   1  -2  -7 1522.45   99.59
   1   2  -6    7.30    0.70
  -1   2   6   11.80    2.50
   1   2  -6    7.70    0.70
   1   2  -6    8.10    0.80
  -1   2   6    9.50    1.80
  -1   2   6    8.80    2.50
  -1   2   6    5.40    0.90
   1   2  -6    5.50    0.90
   1   2  -6    5.40    0.80
  -1   2   6    6.60    1.70
   1   2  -6    9.00    1.00
   1   2  -6    8.10    0.70
   1   2  -6    6.50    0.60
  -1   2   6    6.70    0.70
  -1   2   6    7.60    0.80
   1  -2  -6    6.80    0.70
  -1  -2   6   10.60    1.80
  -1  -2   6   10.60    2.40
  -1   2   5 1556.24  108.39
   1   2  -5 1498.35  108.39
   1   2  -5 1366.06  108.29
  -1   2   5 1358.56  108.39
   1   2  -5 1688.03  108.49
   1   2  -5 1518.75  108.39
   1  -2  -5 1418.06  108.39
  -1   2   4   43.70    3.40
   1   2  -4   41.50    3.40
   1   2  -4   48.60    3.40
  -1   2   4   47.60    3.40
   1   2  -4   46.80    3.40
  -1   2   4   49.00    3.50
   1   2  -4   45.60    3.40
   1   2  -4   39.40    3.30
   1   2  -4   50.29    3.40
   1  -2  -4   45.50    3.40
   1  -2  -4   40.10    3.40
   1   2  -3   79.59    6.10
   1   2  -3   88.49    6.10
   1   2  -3   79.09    6.10
   1   2  -3   81.39    6.10
  -1   2   3   75.79    6.10
   1   2  -3   79.59    6.10
  -1   2   3   74.59    6.10
  -1   2   3   82.09    6.20
   1   2  -3   88.29    6.10
   1   2  -3   84.49    6.10
  -1   2   3   84.19    6.20
  -1  -2   3   92.99    6.20
  -1   2   2 1469.95  105.99
   1   2  -2 1472.85  105.99
  -1   2   2 1296.77  105.99
  -1   2   2 1592.14  106.09
   1   2  -2 1553.54  105.99
  -1   2   2 1324.37  105.99
   1   2  -1 2045.10  129.19
  -1   2   1 1482.45  128.99
  -1   2   0  163.78   12.90
   1   2   0  169.98   12.90
  -1   2   0  195.78   13.00
   1  -2   0  162.38   12.90
  -1  -2   0  177.28   12.90
   1  -2   0  192.98   12.90
  -1  -2   0  161.68   12.90
   1   2   1 1627.94  118.99
   1   2   1 1866.31  119.09
   1   2   1 1398.06  118.89
   1   2   2    2.50    0.60
  -1   2  -2    3.70    0.40
   1   2   2    1.90    0.50
   1   2   2    3.30    0.70
  -1   2  -2    3.50    0.50
  -1   2  -2    2.80    0.50
  -1   2  -2    2.90    0.50
  -1   2  -2    2.60    0.50
   1   2   2    2.00    0.50
   1   2   2    2.20    0.60
  -1  -2  -2    3.20    0.50
   1   2   3  255.77   21.20
  -1   2  -3  288.67   21.20
  -1   2  -3  259.17   21.20
  -1   2  -3  312.57   21.20
   1   2   3  295.07   21.30
   1   2   3  271.07   21.20
   1   2   3  308.47   21.30
  -1   2  -3  319.57   21.20
  -1   2  -3  245.58   21.20
  -1   2  -3  290.27   21.20
   1  -2   3  297.47   21.20
  -1  -2  -3  316.67   21.20
  -1  -2  -3  308.27   21.30
  -1   2  -4  238.98   17.20
   1   2   4  251.07   17.20
  -1   2  -4  240.38   17.20
   1   2   4  261.87   17.40
   1   2   4  215.28   17.20
  -1   2  -4  245.98   17.20
  -1   2  -4  209.38   17.20
  -1   2  -4  252.87   17.20
  -1  -2  -4  247.58   17.20
   1  -2   4  213.08   17.20
  -1  -2  -4  222.08   17.20
  -1  -2  -4  219.18   17.20
   1   2   5 1009.30   65.49
  -1   2  -5  829.92   65.29
  -1   2  -5 1017.40   65.39
   1   2   5  846.62   65.19
  -1   2  -5  891.21   65.29
  -1   2  -5  912.71   65.29
  -1   2  -5  851.51   65.19
   1   2   5  943.81   65.29
   1   2   5  765.32   65.39
  -1  -2  -5  864.01   65.19
  -1  -2  -5  819.62   65.19
  -1  -2  -5  981.70   65.19
  -1   2  -6  112.19    9.40
  -1   2  -6  108.99    9.40
  -1   2  -6  132.99    9.30
   1   2   6  135.79    9.80
  -1   2  -6  124.59    9.30
  -1   2  -6  135.19    9.40
  -1   2  -6  120.49    9.30
   1   2   6  134.69    9.40
   1   2   6  118.79    9.50
   1   2   6  126.19    9.30
   1   2   6  150.38   10.60
  -1  -2  -6  125.49    9.30
  -1  -2  -6  120.59    9.30
  -1  -2  -6  106.59    9.40
   1  -2   6  142.19   10.20
  -1  -2  -6  137.69    9.30
  -1   2  -7  718.83   56.59
  -1   2  -7  696.13   56.79
  -1   2  -7  660.83   56.79
   1   2   7  784.02   56.99
  -1   2  -7  823.02   56.69
   1   2   7  874.21   57.69
  -1   2  -7  780.52   56.69
  -1   2  -7  826.72   56.79
   1   2   7  833.02   56.69
  -1   2  -7  755.22   56.59
   1   2   7  696.23   56.79
   1   2   7  751.12   56.69
   1  -2   7  875.21   57.29
  -1  -2  -7  765.62   56.69
  -1  -2  -7  854.71   56.59
  -1  -2  -7  784.12   56.59
  -1  -2  -7  717.43   56.69
  -1   2  -8   38.50    3.40
   1   2   8   40.70    5.20
  -1   2  -8   40.50    3.30
   1   2   8   47.90    4.90
  -1   2  -8   44.30    3.50
   1   2   8   42.10    3.30
  -1   2  -8   42.90    3.30
   1   2   8   38.80    3.50
   1   2   8   44.30    3.30
  -1   2  -8   42.60    3.40
  -1   2  -8   45.90    3.40
   1   2   8   38.00    4.30
  -1   2  -8   44.20    3.30
  -1  -2  -8   48.20    3.30
  -1  -2  -8   42.10    3.30
  -1  -2  -8   43.40    3.30
   1  -2   8   45.50    4.80
   1   2   9  831.72   62.79
  -1   2  -9  871.11   61.69
   1   2   9  836.82   61.59
  -1   2  -9  785.12   61.69
  -1   2  -9  803.62   61.59
  -1   2  -9  862.01   61.59
   1   2   9  809.62   61.79
  -1   2  -9  865.31   61.59
   1   2   9  849.72   61.59
   1   2   9  830.62   61.99
  -1   2  -9  871.51   61.69
   1  -2   9  897.61   62.29
  -1  -2  -9  843.12   61.59
   1  -2   9  840.92   61.99
   1   2  10   14.70    1.40
  -1   2 -10   13.00    1.40
  -1   2 -10   12.90    1.30
   1   2  10   15.90    1.80
  -1   2 -10   14.60    1.70
   1   2  10   14.70    2.80
  -1   2 -10   15.80    1.60
   1   2  10   13.80    3.80
  -1   2 -10   14.10    1.30
  -1  -2 -10   15.20    1.40
  -1  -2 -10   13.20    2.40
   1  -2  10   17.10    4.00
   1  -2  10   14.70    2.60
  -1   2 -11  522.45   37.00
   1   2  11  462.95   37.50
  -1   2 -11  503.85   37.00
  -1   2 -11  563.54   37.10
   1   2  11  452.35   38.50
  -1   2 -11  533.25   37.20
   1   2  11  540.55   37.00
   1  -2  11  477.65   37.50
  -1  -2 -11  526.15   37.00
   1  -2  11  524.65   38.10
  -1  -2 -11  440.26   37.40
  -1   2 -12    3.70    1.00
  -1   2 -12    2.80    1.00
  -1   2 -12    2.90    0.60
  -1   2 -12    2.90    0.70
   1   2  12    2.90    3.90
  -1   2 -12    1.50    1.00
   1   2  12    4.60    0.80
  -1   2 -12    4.40    1.00
   1   2  12    2.70    2.90
  -1  -2 -12    2.50    2.00
   1  -2  12    3.50    1.90
  -1  -2 -12    3.00    0.70
   1  -2  12    4.40    3.70
   1   2  13  460.85   31.40
  -1   2 -13  440.16   31.60
   1   2  13  394.66   31.70
  -1   2 -13  482.25   31.60
  -1   2 -13  452.85   31.40
  -1   2 -13  455.05   31.40
  -1   2 -13  453.95   31.50
  -1   2 -13  423.96   31.60
   1   2  13  351.36   33.00
  -1  -2 -13  459.35   31.40
   1  -2  13  391.96   32.70
   1  -2  13  360.86   31.90
   1   2  14    3.60    4.00
  -1   2 -14    1.20    0.60
  -1   2 -14    0.40    1.00
  -1   2 -14    0.20    1.20
  -1   2 -14    0.10    0.60
  -1   2 -14   -1.00    1.10
   1   2  14    1.00    1.60
  -1   2 -14    1.30    0.70
   1  -2  14    1.80    4.70
   1  -2  14   -0.20    2.00
  -1  -2 -14    0.60    0.70
  -1   2 -15  102.59    8.30
  -1   2 -15  116.49    8.10
   1   2  15   88.99    8.60
  -1   2 -15  100.29    8.40
  -1   2 -15  120.59    8.20
  -1   2 -15  106.69    8.30
  -1  -2 -15  123.09    8.20
   1   2  16    1.30    3.80
   1   2  16   -0.80    1.70
  -1   2 -16    0.90    0.60
  -1  -2 -16    1.80    0.80
   1  -2  16    3.40    2.60
  -1   3  16   58.79    4.70
  -1   3  16   47.10    6.30
  -1  -3  16   47.80    5.00
   1   3 -15   43.70    3.30
   1   3 -15   38.30    3.60
   1   3 -15   43.80    3.30
   1   3 -15   40.20    3.50
  -1   3  15   36.70    5.80
  -1   3  15   39.00    4.00
   1   3 -15   39.50    3.70
   1  -3 -15   42.80    3.30
  -1  -3  15   35.10    4.30
   1   3 -14   54.69    4.60
  -1   3  14   49.90    4.80
  -1   3  14   54.49    4.40
   1   3 -14   55.19    4.10
   1   3 -14   53.79    4.30
   1   3 -14   52.89    4.50
  -1   3  14   44.00    6.60
   1   3 -14   57.09    4.20
   1   3 -14   51.89    4.40
  -1  -3  14   46.20    5.00
   1  -3 -14   56.09    4.10
  -1  -3  14   41.90    7.10
   1   3 -13   31.40    2.60
   1   3 -13   32.50    3.00
  -1   3  13   30.00    3.60
   1   3 -13   33.20    2.80
  -1   3  13   30.50    6.10
   1   3 -13   31.10    2.80
  -1   3  13   32.90    2.70
   1   3 -13   33.60    3.20
   1   3 -13   34.80    3.00
  -1  -3  13   27.50    3.80
  -1  -3  13   30.60    5.80
   1  -3 -13   33.40    2.70
   1   3 -12   10.70    1.40
   1   3 -12   10.00    1.20
   1   3 -12   12.20    1.60
  -1   3  12   11.00    1.30
   1   3 -12   12.70    1.70
  -1   3  12   13.30    5.90
   1   3 -12   16.30    2.00
  -1   3  12   11.20    2.40
  -1  -3  12   13.60    2.40
   1  -3 -12    9.80    1.30
   1  -3 -12    9.50    2.60
  -1  -3  12   14.50    3.80
  -1   3  11    1.50    0.60
  -1   3  11    2.20    3.70
   1   3 -11    1.40    0.80
   1   3 -11    1.00    0.80
   1   3 -11   -0.20    0.60
  -1   3  11    0.50    1.20
  -1   3  11    1.30    1.00
  -1   3  11    2.20    1.50
   1   3 -11    1.80    0.50
  -1  -3  11    2.80    2.90
   1  -3 -11    1.30    0.60
  -1  -3  11    0.40    1.80
   1   3 -10    9.50    1.20
  -1   3  10   11.50    1.40
   1   3 -10    8.50    1.20
   1   3 -10   12.70    1.60
  -1   3  10   15.80    4.00
   1   3 -10   15.30    2.20
  -1   3  10   15.60    2.20
   1   3 -10   11.40    1.20
  -1   3  10    9.60    1.50
  -1   3  10   10.30    1.20
   1  -3 -10   11.70    1.20
  -1  -3  10   17.20    3.80
   1   3  -9    2.90    0.80
   1   3  -9    3.00    0.90
  -1   3   9    2.50    0.70
  -1   3   9    5.00    1.30
  -1   3   9    1.60    0.70
  -1   3   9    2.20    0.50
  -1   3   9    4.90    2.40
   1   3  -9    2.10    0.60
  -1   3   9    3.80    3.20
   1   3  -9    2.80    0.60
   1   3  -9    2.60    0.80
   1   3  -9    2.10    0.50
   1  -3  -9    2.60    0.60
  -1  -3   9    3.40    2.30
   1   3  -8   10.30    1.10
   1   3  -8   10.50    1.00
  -1   3   8    9.90    1.30
   1   3  -8    9.00    1.00
  -1   3   8    7.50    1.50
  -1   3   8   10.80    1.10
   1   3  -8    9.00    1.20
  -1   3   8   10.50    2.50
  -1   3   8    9.70    1.00
   1   3  -8    8.10    1.10
   1   3  -8    7.40    1.30
  -1   3   8    4.70    3.10
  -1  -3   8    7.70    2.50
   1  -3  -8    8.80    1.00
  -1   3   7  436.06   32.20
  -1   3   7  388.36   32.50
  -1   3   7  435.26   32.20
   1   3  -7  460.85   32.30
   1   3  -7  463.35   32.10
   1   3  -7  388.36   32.30
  -1   3   7  460.75   33.50
  -1   3   7  427.66   32.40
   1   3  -7  433.16   32.20
   1   3  -7  419.76   32.30
   1   3  -7  441.16   32.20
  -1   3   7  488.85   33.20
   1   3  -7  455.85   32.20
   1   3  -7  426.06   32.10
   1  -3  -7  444.76   32.10
  -1  -3   7  462.55   32.70
   1   3  -6  510.65   35.50
  -1   3   6  550.84   36.20
  -1   3   6  480.75   35.40
   1   3  -6  498.75   35.40
  -1   3   6  426.26   35.50
   1   3  -6  442.16   35.50
   1   3  -6  499.95   35.30
   1   3  -6  477.35   35.40
  -1   3   6  490.95   35.40
   1   3  -6  479.75   35.30
   1   3  -6  447.86   35.30
  -1   3   6  507.95   35.60
   1   3  -6  476.85   35.40
  -1   3   6  525.85   36.50
   1   3  -6  447.46   35.40
   1  -3  -6  467.95   35.30
  -1  -3   6  491.45   35.80
  -1   3   5  251.37   17.40
   1   3  -5  242.08   16.90
  -1   3   5  205.18   16.90
  -1   3   5  236.98   17.00
   1   3  -5  224.68   16.80
  -1   3   5  223.58   16.80
   1   3  -5  221.78   16.80
   1   3  -5  211.68   16.80
   1   3  -5  232.88   16.80
   1   3  -5  197.48   16.70
   1   3  -5  210.68   16.90
  -1   3   5  229.58   16.90
  -1   3   5  233.28   16.80
   1   3  -5  230.68   16.70
  -1   3   5  265.67   18.00
   1  -3  -5  236.58   16.80
  -1  -3   5  237.08   17.10
   1   3  -4   73.49    5.10
   1   3  -4   64.49    5.00
   1   3  -4   69.19    5.00
  -1   3   4   75.29    6.70
  -1   3   4   67.29    5.00
   1   3  -4   66.89    5.00
  -1   3   4   67.49    5.10
  -1   3   4   64.09    4.90
   1   3  -4   56.49    5.10
  -1   3   4   66.79    5.30
   1   3  -4   66.89    5.00
  -1   3   4   66.99    5.00
   1   3  -4   61.19    5.00
   1  -3  -4   71.69    5.00
  -1  -3   4   69.99    5.40
  -1   3   3  694.13   49.50
  -1   3   3  719.03   49.40
  -1   3   3  607.14   49.50
   1   3  -3  775.82   49.50
  -1   3   3  654.53   49.40
   1   3  -3  599.54   49.50
  -1   3   3  713.33   49.60
  -1   3   3  657.63   49.40
   1   3  -3  651.33   49.40
   1   3  -3  698.43   49.40
   1   3  -3  691.63   49.40
   1   3  -3  686.93   49.40
   1  -3  -3  710.73   49.40
  -1  -3   3  732.23   49.60
  -1  -3   3  573.04   49.30
   1  -3  -3  661.63   49.40
   1   3  -2 1736.83  113.49
  -1   3   2 1440.56  113.19
   1   3  -2 1763.92  113.29
   1   3  -2 1329.37  113.19
  -1   3   2 1560.44  113.29
  -1   3   2 1495.25  113.29
   1   3  -2 1566.54  113.19
   1   3  -2 1477.05  113.19
   1  -3  -2 1431.56  113.19
  -1  -3   2 1540.75  113.29
  -1  -3   2 1734.93  113.29
  -1   3   1 1344.37  103.39
   1   3  -1 1465.05  103.39
   1   3  -1 1621.14  103.49
  -1   3   1 1278.97  103.39
  -1   3   1 1491.55  103.39
   1   3  -1 1389.46  103.39
   1   3  -1 1354.36  103.39
  -1   3   1 1380.16  103.39
  -1  -3   1 1435.66  103.39
  -1   3   0 1318.57  105.39
  -1   3   0 1524.95  105.49
   1   3   0 1521.45  105.49
   1   3   0 1383.86  105.39
   1   3   0 1535.95  105.49
  -1   3   0 1376.66  105.49
  -1   3   0 1396.06  105.49
  -1  -3   0 1512.85  105.49
  -1   3  -1 1666.43  133.79
  -1   3  -1 2129.49  133.89
   1   3   1 1694.73  133.79
   1   3   1 1853.81  133.79
  -1  -3  -1 1831.32  133.79
   1   3   2 2520.25  182.18
  -1   3  -2 2693.23  182.08
   1   3   2 2462.95  182.08
  -1   3  -2 2150.88  181.98
  -1   3  -2 2846.12  182.48
   1  -3   2 2310.67  182.08
  -1   3  -3 1702.23  124.09
  -1   3  -3 1618.84  124.09
   1   3   3 1558.54  124.09
   1   3   3 1701.23  124.09
  -1   3  -3 1677.83  124.19
   1   3   3 1739.13  124.29
   1   3   3 1726.03  124.19
   1   3   3 1790.02  124.29
  -1   3  -3 1898.11  124.19
  -1  -3  -3 1608.14  124.09
   1   3   4 1366.86  100.79
  -1   3  -4 1486.25  100.89
  -1   3  -4 1407.86  100.89
   1   3   4 1486.05  101.09
   1   3   4 1312.27  100.79
   1   3   4 1404.16  101.09
  -1   3  -4 1204.98  100.89
  -1   3  -4 1408.16  100.89
  -1   3  -4 1264.57  100.79
   1   3   4 1442.56  100.99
  -1   3  -4 1437.46  100.89
  -1   3  -4 1310.47  100.79
  -1  -3  -4 1442.16  100.79
  -1   3  -5  357.16   24.00
  -1   3  -5  329.37   23.90
  -1   3  -5  282.67   24.00
   1   3   5  323.77   23.90
  -1   3  -5  331.37   23.90
   1   3   5  349.27   24.50
  -1   3  -5  320.47   23.90
   1   3   5  330.37   23.90
   1   3   5  301.97   24.10
   1   3   5  334.07   24.10
   1   3   5  323.17   24.20
  -1   3  -5  300.47   23.80
  -1   3  -5  319.47   23.90
  -1   3  -5  331.77   23.80
  -1  -3  -5  327.37   23.80
  -1  -3  -5  354.16   23.80
  -1   3  -6  172.58   13.80
   1   3   6  210.18   14.50
  -1   3  -6  158.28   13.80
  -1   3  -6  193.08   13.80
   1   3   6  184.48   14.30
   1   3   6  159.08   13.90
  -1   3  -6  181.18   13.60
  -1   3  -6  189.28   13.70
   1   3   6  184.38   13.70
  -1   3  -6  183.98   13.70
  -1   3  -6  156.78   13.70
  -1   3  -6  189.08   13.70
  -1   3  -6  198.18   13.70
   1   3   6  190.78   13.70
   1   3   6  199.18   14.00
   1   3   6  212.28   15.20
  -1  -3  -6  186.88   13.70
   1  -3   6  203.58   14.40
   1   3   7  225.38   18.10
  -1   3  -7  216.98   17.90
  -1   3  -7  255.67   17.90
  -1   3  -7  245.78   17.80
  -1   3  -7  244.18   17.90
   1   3   7  250.57   18.80
   1   3   7  262.67   19.40
   1   3   7  223.28   18.40
   1   3   7  240.28   17.90
  -1   3  -7  232.78   17.80
  -1   3  -7  238.68   18.00
  -1   3  -7  239.78   17.90
   1   3   7  247.88   17.80
   1   3   7  253.07   18.10
  -1  -3  -7  246.48   17.80
   1  -3   7  258.87   18.60
   1   3   8   67.89    5.80
   1   3   8   71.69    6.00
  -1   3  -8   79.29    5.70
  -1   3  -8   71.59    5.80
  -1   3  -8   68.99    5.70
  -1   3  -8   71.29    5.50
   1   3   8   74.09    5.60
   1   3   8   73.99    8.00
  -1   3  -8   75.39    5.70
   1   3   8   65.69    6.90
   1   3   8   76.19    7.00
  -1   3  -8   78.19    5.60
  -1   3  -8   77.49    5.70
   1   3   8   75.09    5.60
  -1   3  -8   73.99    5.80
  -1  -3  -8   75.49    5.60
   1  -3   8   81.79    7.00
  -1   3  -9   37.90    3.30
   1   3   9   36.00    6.10
  -1   3  -9   36.70    3.30
   1   3   9   32.30    5.20
   1   3   9   40.10    3.70
   1   3   9   39.30    3.10
  -1   3  -9   39.90    3.00
  -1   3  -9   37.20    3.20
  -1   3  -9   37.50    3.20
   1   3   9   39.90    3.10
  -1   3  -9   35.70    3.20
  -1   3  -9   41.00    3.10
   1   3   9   36.10    5.00
   1   3   9   39.60    3.40
   1  -3   9   42.30    5.30
  -1  -3  -9   41.70    3.10
  -1   3 -10   44.90    3.70
   1   3  10   43.80    3.40
   1   3  10   44.60    6.60
   1   3  10   42.80    5.80
  -1   3 -10   41.30    3.40
  -1   3 -10   39.30    3.70
   1   3  10   42.20    3.80
   1   3  10   42.70    3.50
  -1   3 -10   47.50    4.10
  -1   3 -10   41.50    3.40
   1   3  10   51.59    4.10
  -1   3 -10   37.00    3.50
  -1  -3 -10   44.30    3.50
   1  -3  10   40.80    6.00
   1  -3  10   47.40    6.00
  -1  -3 -10   45.90    4.30
  -1   3 -11    1.40    0.50
   1   3  11    1.40    1.10
   1   3  11    2.20    3.90
  -1   3 -11    2.30    0.70
   1   3  11    1.00    1.20
  -1   3 -11    1.40    0.70
  -1   3 -11    2.10    1.00
  -1   3 -11    0.90    0.90
   1   3  11    0.60    1.40
  -1   3 -11    1.00    0.80
   1   3  11    1.50    0.60
   1  -3  11    0.70    1.80
  -1  -3 -11    2.10    0.60
   1  -3  11    4.70    3.90
  -1  -3 -11    0.30    1.90
   1   3  12   71.39    6.00
  -1   3 -12   66.09    5.40
   1   3  12   64.99    8.20
  -1   3 -12   77.59    5.60
  -1   3 -12   66.69    5.50
  -1   3 -12   75.09    5.70
  -1   3 -12   70.49    5.60
  -1   3 -12   67.39    5.30
   1   3  12   72.19    5.40
  -1  -3 -12   73.29    5.30
  -1  -3 -12   58.29    6.30
   1  -3  12   69.19    6.20
   1  -3  12   73.19    8.50
  -1   3 -13   93.69    7.10
   1   3  13   96.89    7.00
  -1   3 -13   91.99    7.00
   1   3  13   77.99    9.40
  -1   3 -13  101.79    7.10
  -1   3 -13   97.49    7.30
   1   3  13   95.19    7.50
  -1   3 -13   92.29    7.00
  -1   3 -13   90.09    7.20
  -1  -3 -13   75.49    7.80
   1  -3  13   89.19    7.80
  -1  -3 -13   95.49    7.00
  -1   3 -14   67.79    6.10
  -1   3 -14   64.09    5.10
   1   3  14   51.09    7.30
  -1   3 -14   68.29    5.00
  -1   3 -14   65.99    5.40
   1   3  14   65.59    5.70
  -1   3 -14   71.49    5.30
  -1   3 -14   67.49    5.10
   1  -3  14   54.89    5.90
  -1  -3 -14   69.39    5.10
  -1   3 -15    2.40    0.70
   1   3  15    2.40    3.90
  -1   3 -15    4.30    1.20
   1   3  15    1.40    1.80
  -1   3 -15    1.60    1.40
  -1   3 -15    0.80    1.20
  -1   3 -15    1.80    0.60
   1  -3  15    2.80    2.30
  -1  -3 -15    3.30    0.90
   1   4 -15    0.30    1.10
   1   4 -15    0.80    0.50
   1   4 -15   -0.30    0.70
  -1   4  15    0.30    4.10
  -1   4  15    0.50    1.70
  -1  -4  15   -1.10    2.20
   1   4 -14   64.89    4.50
   1   4 -14   55.39    4.70
  -1   4  14   49.60    5.10
   1   4 -14   57.79    4.70
   1   4 -14   52.79    5.00
  -1   4  14   67.59    4.60
   1  -4 -14   62.99    4.60
  -1  -4  14   47.00    5.30
   1   4 -13    0.90    0.60
   1   4 -13    0.20    0.50
   1   4 -13    0.50    1.50
   1   4 -13   -0.20    1.00
  -1   4  13    0.20    4.00
  -1   4  13   -0.30    1.60
  -1   4  13    0.20    0.70
   1   4 -13   -0.10    0.90
   1  -4 -13    2.80    2.60
   1  -4 -13    0.10    0.80
  -1  -4  13   -0.60    2.00
   1   4 -12  199.68   15.50
   1   4 -12  215.68   15.40
  -1   4  12  179.48   15.70
  -1   4  12  228.98   15.30
   1   4 -12  195.68   15.50
   1   4 -12  227.48   15.40
   1   4 -12  211.08   15.30
   1  -4 -12  213.78   15.30
  -1  -4  12  199.68   19.20
  -1  -4  12  185.68   15.90
  -1   4  11   22.60    4.30
   1   4 -11   22.90    2.30
  -1   4  11   21.00    2.20
   1   4 -11   21.10    1.80
  -1   4  11   18.40    1.90
   1   4 -11   21.40    2.50
   1   4 -11   19.90    2.20
  -1   4  11   11.20    6.10
   1   4 -11   12.30    7.10
   1  -4 -11   20.30    1.90
  -1  -4  11   24.10    4.60
  -1  -4  11   20.00    3.20
  -1   4  10  212.18   15.00
   1   4 -10  191.18   15.20
   1   4 -10  208.48   15.10
   1   4 -10  206.78   15.00
  -1   4  10  221.08   15.40
  -1   4  10  177.68   17.20
   1   4 -10  204.28   15.10
  -1   4  10  212.38   15.10
   1   4 -10  170.28   18.20
  -1   4  10  205.58   15.50
   1   4 -10  188.28   15.20
   1  -4 -10  212.78   15.00
  -1  -4  10  215.18   16.30
  -1   4   9   -0.40    1.30
   1   4  -9    0.80    0.90
   1   4  -9   -4.20    4.40
   1   4  -9   -0.10    0.70
  -1   4   9    1.20    0.60
  -1   4   9    0.00    2.20
   1   4  -9    0.30    0.40
  -1   4   9   -2.40    3.70
   1   4  -9    0.60    0.70
  -1   4   9    1.00    0.70
  -1   4   9    1.20    0.70
   1  -4  -9    0.80    0.60
  -1  -4   9    1.30    2.70
  -1   4   8  425.46   34.10
   1   4  -8  470.45   35.60
   1   4  -8  461.25   33.80
   1   4  -8  474.45   33.70
  -1   4   8  485.85   34.20
   1   4  -8  397.76   33.80
  -1   4   8  493.25   33.80
  -1   4   8  452.95   34.80
   1   4  -8  438.26   34.00
   1   4  -8  473.35   33.80
   1   4  -8  481.25   33.90
  -1   4   8  446.66   35.50
  -1   4   8  446.96   33.80
  -1  -4   8  492.75   34.50
   1  -4  -8  470.65   33.70
   1   4  -7   62.49    4.90
  -1   4   7   68.29    6.50
  -1   4   7   64.59    4.90
  -1   4   7   65.89    5.20
  -1   4   7   64.29    5.40
  -1   4   7   66.09    7.50
   1   4  -7   58.59    7.60
   1   4  -7   57.29    4.90
   1   4  -7   62.19    4.80
  -1   4   7   65.89    6.20
   1   4  -7   64.29    4.90
  -1   4   7   62.09    4.80
   1   4  -7   61.89    5.00
   1   4  -7   65.59    5.00
   1  -4  -7   62.69    4.80
  -1   4   6 1460.35  106.89
  -1   4   6 1246.18  107.09
  -1   4   6 1491.65  107.59
   1   4  -6 1563.94  106.99
   1   4  -6 1457.55  106.89
   1   4  -6 1422.06  106.89
   1   4  -6 1433.66  106.79
   1   4  -6 1531.65  107.99
  -1   4   6 1431.26  106.89
   1   4  -6 1322.07  106.99
  -1   4   6 1594.94  107.89
  -1   4   6 1473.55  107.19
  -1   4   6 1533.05  108.09
  -1  -4   6 1548.25  107.29
   1  -4  -6 1461.15  106.79
  -1   4   5  116.59    8.30
   1   4  -5  105.29    8.30
   1   4  -5  102.59    8.40
   1   4  -5   93.09    9.80
  -1   4   5  110.29    9.10
   1   4  -5  107.79    8.40
  -1   4   5   97.89    9.80
   1   4  -5  125.79    8.20
   1   4  -5  103.89    8.30
  -1   4   5  112.69    9.40
   1   4  -5  103.59    8.30
  -1   4   5  114.29    8.30
   1   4  -5  122.79    8.50
   1   4  -5  112.79    8.20
  -1   4   5  121.19    8.60
   1   4  -5  115.19    8.30
   1  -4  -5  120.59    8.30
  -1   4   4  633.54   45.50
   1   4  -4  533.45   45.60
   1   4  -4  705.93   45.60
  -1   4   4  710.93   46.10
   1   4  -4  562.44   45.50
  -1   4   4  593.04   45.50
  -1   4   4  528.25   45.70
  -1   4   4  613.34   45.60
  -1   4   4  668.23   45.70
   1   4  -4  618.54   45.60
  -1   4   4  719.63   46.60
   1   4  -4  606.54   45.50
   1   4  -4  614.54   45.40
   1   4  -4  635.74   45.40
   1   4  -4  631.74   45.50
  -1   4   4  581.04   45.40
   1  -4  -4  629.74   45.40
  -1   4   3  227.88   16.80
   1   4  -3  196.08   16.90
  -1   4   3  208.78   17.00
  -1   4   3  237.48   16.90
   1   4  -3  220.08   16.80
   1   4  -3  227.68   16.80
   1   4  -3  231.48   16.90
   1   4  -3  212.48   16.80
   1   4  -3  235.88   16.80
  -1   4   3  249.38   16.90
  -1   4   3  259.57   17.10
   1   4  -3  251.77   16.80
   1   4  -3  214.98   16.80
  -1   4   3  220.38   16.80
   1  -4  -3  245.58   16.80
   1   4  -2  109.99    7.50
   1   4  -2  108.79    7.40
   1   4  -2  110.69    7.60
   1   4  -2  103.69    7.40
  -1   4   2  100.19    7.50
  -1   4   2  101.29    7.40
  -1   4   2   98.39    7.40
   1   4  -2   95.59    7.50
  -1   4   2   85.59    7.60
  -1   4   2   89.09    7.60
  -1   4   2  109.99    7.50
   1   4  -2   90.69    7.40
   1   4  -2   98.29    7.40
  -1   4   1  101.19    7.10
  -1   4   1  111.99    7.20
   1   4  -1   81.59    7.30
   1   4  -1   87.89    7.10
  -1   4   1   85.79    7.30
  -1   4   1   98.79    7.20
  -1   4   1   94.29    7.10
   1   4  -1  100.19    7.10
   1   4  -1  108.39    7.20
  -1   4   1  109.79    7.40
   1   4  -1  104.39    7.30
  -1   4   1   87.89    7.30
   1   4  -1   97.09    7.20
   1   4  -1   92.19    7.10
   1   4  -1   95.79    7.20
  -1  -4   1   85.59    7.10
   1  -4  -1   93.79    7.10
  -1   4   0    2.20    0.50
  -1   4   0    1.90    0.50
   1   4   0    3.50    0.70
  -1   4   0    3.00    0.50
  -1   4   0    3.60    0.80
  -1   4   0    2.80    0.50
  -1   4   0    2.90    0.60
   1   4   0    2.60    0.50
  -1   4   0    1.90    0.60
   1   4   0    2.30    0.50
   1   4   0    3.50    0.60
  -1   4   0    1.20    1.90
  -1   4   0    6.80    2.40
   1   4   0    1.70    0.60
  -1   4   0    3.50    0.70
  -1  -4   0    2.30    0.60
   1  -4   0    2.40    0.40
   1  -4   0    2.70    0.50
   1   4   1   13.20    1.50
  -1   4  -1   18.60    1.40
  -1   4  -1   13.10    1.30
  -1   4  -1   12.60    1.50
  -1   4  -1   19.40    1.70
  -1   4  -1   18.10    1.40
  -1   4  -1   16.10    1.30
   1   4   1   18.60    1.40
   1   4   1   15.80    1.30
   1   4   1   14.30    1.50
   1  -4   1   15.00    1.30
  -1  -4  -1   18.60    1.40
   1   4   2   41.60    3.20
  -1   4  -2   38.30    3.30
   1   4   2   45.60    3.30
   1   4   2   45.40    4.70
  -1   4  -2   36.70    3.40
   1   4   2   41.90    3.20
  -1   4  -2   45.60    3.20
  -1   4  -2   47.30    3.30
   1   4   2   46.20    3.60
  -1   4  -2   47.80    3.40
  -1   4  -2   43.90    3.30
   1   4   2   44.50    3.40
  -1   4  -2   39.60    3.20
   1   4   2   36.30    3.40
   1  -4   2   36.40    3.20
  -1  -4  -2   47.20    3.30
   1   4   3  579.14   40.20
   1   4   3  543.65   40.10
  -1   4  -3  479.55   40.30
  -1   4  -3  532.65   40.20
   1   4   3  597.14   41.10
  -1   4  -3  577.34   40.20
  -1   4  -3  496.25   40.10
   1   4   3  519.75   40.50
  -1   4  -3  556.84   40.20
  -1   4  -3  629.74   40.20
   1   4   3  551.04   40.30
  -1   4  -3  549.35   40.10
  -1   4  -3  526.25   40.10
   1   4   3  583.64   40.40
   1   4   3  514.25   40.10
  -1  -4  -3  550.84   40.10
  -1   4  -4 1024.90   75.29
   1   4   4  987.80   75.19
  -1   4  -4 1137.99   76.19
  -1   4  -4 1019.30   75.29
  -1   4  -4 1008.10   75.29
   1   4   4 1139.49   76.29
   1   4   4 1049.00   75.49
   1   4   4 1015.60   75.39
   1   4   4  973.00   75.19
   1   4   4 1012.10   75.29
   1   4   4 1154.48   75.89
  -1   4  -4 1092.89   75.29
   1   4   4  902.71   75.49
  -1   4  -4  955.60   75.19
  -1   4  -4 1015.50   75.19
   1   4   4 1145.39   76.09
   1   4   4  891.41   75.39
  -1   4  -5  172.08   14.90
   1   4   5  194.78   15.10
  -1   4  -5  212.08   16.40
  -1   4  -5  213.98   15.00
  -1   4  -5  205.58   14.80
   1   4   5  206.88   15.60
  -1   4  -5  201.28   14.90
  -1   4  -5  199.68   14.90
   1   4   5  205.48   14.80
   1   4   5  209.48   15.20
  -1   4  -5  191.28   14.80
  -1   4  -5  200.68   15.00
   1   4   5  208.08   14.90
  -1   4  -5  197.48   15.00
  -1  -4  -5  206.38   14.90
  -1   4  -6  700.53   49.20
  -1   4  -6  553.54   45.90
  -1   4  -6  633.84   46.10
   1   4   6  577.84   46.30
  -1   4  -6  674.03   46.20
   1   4   6  654.73   47.40
  -1   4  -6  579.04   46.20
   1   4   6  642.44   46.80
   1   4   6  621.04   46.10
  -1   4  -6  635.14   46.00
   1   4   6  632.34   46.00
   1   4   6  645.34   46.40
  -1   4  -6  623.84   46.10
  -1  -4  -6  643.04   46.00
  -1   4  -7  105.19    8.20
  -1   4  -7   98.99    8.20
   1   4   7  115.99    9.40
   1   4   7  120.19    8.80
  -1   4  -7  113.89    8.30
  -1   4  -7   95.19    8.40
  -1   4  -7  113.39    8.40
  -1   4  -7  107.49    8.30
   1   4   7  108.39    8.20
   1   4   7  120.49   10.50
   1   4   7  112.99    8.30
  -1  -4  -7  114.59    8.20
  -1   4  -8  532.95   42.70
   1   4   8  588.64   42.60
   1   4   8  597.74   42.60
  -1   4  -8  592.74   42.70
  -1   4  -8  576.74   42.80
   1   4   8  546.95   44.20
   1   4   8  554.74   43.60
  -1   4  -8  565.84   42.50
  -1   4  -8  595.84   42.70
  -1   4  -8  588.54   42.50
   1   4   8  580.04   42.90
  -1   4  -8  583.34   42.70
   1   4   8  630.14   43.00
  -1  -4  -8  604.24   42.50
   1   4   9    1.10    3.80
  -1   4  -9    1.60    0.90
  -1   4  -9    1.60    0.50
  -1   4  -9    1.90    0.60
   1   4   9    3.70    0.70
  -1   4  -9    2.50    0.90
   1   4   9    3.60    1.20
   1   4   9    1.90    1.40
  -1   4  -9    2.80    0.80
  -1   4  -9    2.30    0.80
  -1   4  -9    3.10    0.80
   1   4   9    3.50    2.50
   1   4   9    4.40    1.70
  -1  -4  -9    2.30    0.70
   1   4  10  592.84   42.90
  -1   4 -10  578.94   42.60
  -1   4 -10  574.94   42.60
  -1   4 -10  543.75   42.60
   1   4  10  615.74   42.80
  -1   4 -10  549.54   42.60
   1   4  10  609.14   42.40
  -1   4 -10  566.24   42.40
   1   4  10  601.84   42.50
  -1   4 -10  580.14   42.40
   1  -4  10  543.75   43.00
  -1  -4 -10  592.54   42.40
   1   4  11    1.40    1.20
   1   4  11    1.70    0.70
   1   4  11    2.90    1.80
  -1   4 -11    2.70    0.90
  -1   4 -11    3.20    1.10
  -1   4 -11    2.60    0.60
  -1   4 -11    1.60    0.70
   1   4  11    1.30    4.10
   1   4  11    2.60    1.10
  -1   4 -11    1.30    1.20
  -1  -4 -11    3.50    0.80
   1  -4  11    1.40    1.90
  -1  -4 -11    2.00    2.10
  -1   4 -12  251.47   19.40
  -1   4 -12  281.27   19.40
   1   4  12  270.37   19.20
  -1   4 -12  250.27   19.40
  -1   4 -12  273.77   19.40
  -1   4 -12  256.27   19.20
   1  -4  12  232.38   19.80
  -1  -4 -12  268.17   19.20
  -1   4 -13    8.00    1.10
   1   4  13    6.90    1.90
  -1   4 -13    8.60    1.50
   1   4  13    7.10    1.20
  -1   4 -13    8.60    1.70
  -1   4 -13    7.90    1.60
  -1   4 -13    8.80    1.10
   1   4  13    0.60    4.10
  -1  -4 -13    8.10    1.20
   1  -4  13    5.60    2.30
  -1  -4 -13    5.30    2.70
  -1   4 -14  101.09    7.00
  -1   4 -14   96.99    7.20
  -1   4 -14   94.69    7.20
   1   4  14   84.79    7.50
  -1   4 -14   90.99    7.30
  -1  -4 -14   99.19    7.10
   1  -4  14   77.89    7.70
   1   5 -14   50.39    4.50
  -1   5  14   52.39    4.80
   1   5 -14   64.89    5.20
   1   5 -14   55.99    4.30
   1   5 -13   49.10    3.70
  -1   5  13   31.80    6.70
  -1   5  13   45.90    4.40
  -1   5  13   48.60    3.70
   1   5 -13   46.10    3.90
   1   5 -13   43.10    3.80
   1   5 -13   45.80    3.60
  -1  -5  13   42.40    4.70
   1   5 -12   41.20    4.00
   1   5 -12   40.70    3.50
   1   5 -12   41.60    3.70
  -1   5  12   37.30    3.90
  -1   5  12   38.60    6.90
  -1   5  12   44.00    4.50
  -1   5  12   46.80    3.50
   1   5 -12   46.30    3.70
   1   5 -12   42.10    3.90
  -1   5  12   46.30    4.30
  -1  -5  12   42.00    4.60
   1   5 -11   31.20    3.00
  -1   5  11   31.60    3.10
  -1   5  11   38.40    3.40
  -1   5  11   37.10    3.00
  -1   5  11   30.10    7.00
  -1   5  11   38.40    3.80
   1   5 -11   43.40    3.30
   1   5 -11   35.10    3.20
   1   5 -11   36.50    2.90
   1   5 -11   34.00    3.50
   1  -5 -11   34.20    3.20
  -1  -5  11   36.70    4.30
   1  -5 -11   28.70    4.40
   1   5 -10   35.60    3.00
  -1   5  10   38.10    3.70
   1   5 -10   26.50    2.70
  -1   5  10   31.30    6.60
  -1   5  10   34.70    2.90
  -1   5  10   32.70    2.70
  -1   5  10   31.50    3.10
   1   5 -10   31.40    2.60
   1   5 -10   31.20    3.20
   1  -5 -10   30.30    2.70
  -1   5   9   12.30    2.30
   1   5  -9   12.20    2.00
   1   5  -9   14.60    1.50
  -1   5   9   13.40    1.70
   1   5  -9   13.60    1.40
   1   5  -9   11.40    1.70
   1   5  -9   12.10    1.70
  -1   5   9    7.40    5.30
  -1   5   9   13.40    3.30
  -1   5   9   13.60    1.40
  -1   5   9   13.80    1.80
   1  -5  -9   11.50    1.60
   1   5  -8   13.10    5.20
   1   5  -8    4.50    1.00
  -1   5   8    3.80    1.10
   1   5  -8    3.50    0.80
  -1   5   8    9.00    4.90
  -1   5   8    6.20    2.60
   1   5  -8    5.30    0.70
  -1   5   8    3.20    0.70
   1   5  -8    5.30    1.00
  -1   5   8    5.30    1.80
   1   5  -8    5.90    1.10
   1   5  -8    4.20    1.10
  -1   5   8    5.10    1.00
   1  -5  -8    3.90    1.00
   1   5  -7    4.30    0.80
  -1   5   7    2.60    1.60
  -1   5   7    4.30    1.00
   1   5  -7    4.30    1.00
   1   5  -7    4.30    0.70
   1   5  -7    1.20    4.10
  -1   5   7    5.00    4.40
   1   5  -7    5.30    1.00
  -1   5   7    4.60    0.90
  -1   5   7    4.50    2.30
   1   5  -7    3.70    0.90
  -1   5   6   55.89    3.90
  -1   5   6   43.20    5.30
   1   5  -6   44.70    4.00
   1   5  -6   58.39    4.20
   1   5  -6   48.60    4.00
   1   5  -6   49.70    4.00
  -1   5   6   49.70    4.00
  -1   5   6   55.99    4.40
  -1   5   6   47.40    4.60
   1   5  -6   48.10    4.10
  -1   5   6   40.00    7.40
   1   5  -6   49.80    3.80
  -1  -5   6   52.99    5.60
  -1   5   5  218.18   16.70
  -1   5   5  202.58   16.80
  -1   5   5  244.48   16.60
   1   5  -5  220.58   16.40
   1   5  -5  234.18   16.70
   1   5  -5  219.98   16.50
   1   5  -5  220.48   16.60
   1   5  -5  223.58   16.50
  -1   5   5  230.18   16.50
   1   5  -5  231.88   16.50
   1   5  -5  201.78   18.00
   1   5  -5  225.18   16.70
  -1   5   5  230.38   17.70
  -1   5   5  225.38   18.40
  -1   5   5  232.68   16.90
  -1   5   5  221.98   17.40
   1   5  -4   66.89    5.20
   1   5  -4   59.29    7.90
   1   5  -4   63.59    5.20
  -1   5   4   70.99    5.20
  -1   5   4   71.29    5.70
  -1   5   4   62.39    6.80
  -1   5   4   64.89    6.10
  -1   5   4   70.99    5.40
   1   5  -4   65.29    5.10
   1   5  -4   71.69    5.20
   1   5  -4   70.89    5.30
   1   5  -4   70.99    5.40
  -1   5   4   69.19    5.30
   1   5  -4   70.19    5.40
  -1   5   4   68.19    5.10
  -1   5   4   67.89    5.50
  -1   5   3  354.56   24.80
  -1   5   3  343.17   23.80
   1   5  -3  360.46   23.90
  -1   5   3  346.97   25.00
  -1   5   3  320.87   23.70
   1   5  -3  300.47   23.90
   1   5  -3  324.47   23.80
  -1   5   3  330.57   23.90
   1   5  -3  332.27   23.90
  -1   5   3  274.67   24.00
  -1   5   3  335.37   24.00
   1   5  -3  340.57   24.90
   1   5  -3  330.77   23.80
   1   5  -3  299.67   23.90
   1   5  -3  305.97   23.70
   1   5  -3  295.97   23.70
  -1   5   3  305.27   23.70
   1   5  -3  329.07   23.80
   1   5  -2 1044.90   70.19
  -1   5   2  963.90   70.09
  -1   5   2  958.60   70.29
  -1   5   2  965.80   70.09
  -1   5   2 1030.50   70.79
   1   5  -2  944.91   70.09
   1   5  -2  889.61   70.09
   1   5  -2 1008.40   70.09
  -1   5   2  999.90   70.19
   1   5  -2  898.31   70.29
   1   5  -2  973.70   70.19
  -1   5   2 1061.29   70.89
  -1   5   2  904.71   70.39
   1   5  -2  943.71   70.09
  -1   5   2  823.02   70.19
   1   5  -2  916.21   70.29
   1   5  -2  969.70   70.99
  -1   5   2  984.60   70.19
  -1   5   1  325.27   24.20
   1   5  -1  354.76   24.20
  -1   5   1  328.27   24.10
  -1   5   1  269.97   24.30
   1   5  -1  310.67   24.10
   1   5  -1  325.57   24.10
  -1   5   1  351.36   24.30
  -1   5   1  339.67   24.20
   1   5  -1  320.97   24.10
   1   5  -1  336.37   24.20
  -1   5   1  348.87   25.20
   1   5  -1  355.26   24.30
  -1   5   1  309.37   24.10
  -1   5   0  271.47   20.40
  -1   5   0  271.57   20.50
   1   5   0  269.37   20.50
   1   5   0  233.98   20.50
  -1   5   0  294.57   20.50
   1   5   0  277.37   20.40
   1   5   0  286.87   20.60
  -1   5   0  249.78   20.60
   1   5   0  282.67   20.50
   1   5   0  244.18   20.60
  -1   5   0  316.17   21.50
  -1   5   0  302.27   20.70
   1   5   0  311.77   21.40
   1   5   0  278.37   20.40
  -1   5   0  283.77   20.40
   1   5   1  600.44   42.20
   1   5   1  608.84   42.20
  -1   5  -1  552.74   42.10
  -1   5  -1  505.25   42.20
  -1   5  -1  574.24   42.50
  -1   5  -1  569.24   42.10
   1   5   1  505.05   42.20
   1   5   1  577.14   42.10
  -1   5  -1  573.34   42.10
  -1   5  -1  595.94   42.10
   1   5   1  595.94   42.00
  -1   5  -1  656.83   42.90
   1   5   1  543.45   42.30
  -1   5  -1  522.95   42.20
   1   5   1  596.24   42.40
   1   5   1  641.04   43.00
  -1   5  -1  517.75   42.20
  -1   5  -1  542.25   42.00
  -1   5  -1  614.64   42.20
  -1   5  -1  620.14   42.90
  -1   5  -2  228.88   16.50
   1   5   2  215.88   16.80
  -1   5  -2  205.18   16.70
  -1   5  -2  226.58   16.60
   1   5   2  231.88   16.80
   1   5   2  241.18   17.40
   1   5   2  225.18   16.50
  -1   5  -2  221.28   16.50
   1   5   2  228.48   16.60
  -1   5  -2  219.28   16.40
   1   5   2  205.28   16.70
   1   5   2  218.78   16.50
  -1   5  -2  232.58   16.70
  -1   5  -2  245.58   16.60
  -1   5  -2  212.48   16.70
  -1   5  -2  244.48   17.70
  -1   5  -2  211.68   16.50
   1   5   2  231.08   16.60
   1   5   3  362.26   26.10
  -1   5  -3  321.97   26.10
  -1   5  -3  384.36   26.20
   1   5   3  361.56   26.30
  -1   5  -3  358.06   26.20
  -1   5  -3  351.46   26.00
   1   5   3  363.66   26.20
  -1   5  -3  324.87   26.30
   1   5   3  362.36   26.10
   1   5   3  379.16   27.00
  -1   5  -3  346.87   26.10
   1   5   3  327.17   26.40
  -1   5  -3  364.36   26.20
   1   5   3  375.46   26.40
  -1   5  -3  359.26   26.10
  -1   5  -4   65.59    5.00
  -1   5  -4   65.39    5.20
  -1   5  -4   60.79    5.00
   1   5   4   68.49    5.10
  -1   5  -4   62.19    5.00
   1   5   4   67.99    4.90
   1   5   4   65.39    5.20
   1   5   4   66.69    5.50
  -1   5  -4   65.69    5.20
  -1   5  -4   63.69    4.90
  -1   5  -4   65.69    5.10
   1   5   4   68.19    6.10
   1   5   4   62.89    4.90
   1   5   5  230.88   17.10
  -1   5  -5  230.18   17.20
   1   5   5  254.87   17.60
  -1   5  -5  220.18   17.10
   1   5   5  208.28   17.50
  -1   5  -5  238.48   17.30
  -1   5  -5  226.88   17.40
  -1   5  -5  241.48   17.30
   1   5   5  245.58   17.20
   1   5   5  223.78   18.00
  -1   5  -5  235.28   17.10
  -1   5  -5  237.08   17.20
  -1   5  -6    9.60    1.40
   1   5   6   14.60    1.30
  -1   5  -6   12.60    1.20
   1   5   6   11.00    2.90
   1   5   6   12.80    2.10
  -1   5  -6   12.50    1.40
   1   5   6   12.10    1.40
   1   5   6   10.30    4.10
  -1   5  -6    9.80    1.50
  -1   5  -6   14.80    1.50
  -1   5  -6   12.30    1.40
   1   5   7   22.80    5.30
   1   5   7   29.50    3.40
  -1   5  -7   29.40    2.30
  -1   5  -7   28.10    2.60
  -1   5  -7   29.10    2.60
   1   5   7   30.50    4.20
  -1   5  -7   26.30    2.50
   1   5   7   28.50    2.40
   1   5   7   25.90    2.80
  -1   5  -7   31.00    2.50
   1   5   7   29.50    2.60
  -1   5  -7   28.80    2.70
  -1   5  -8    9.90    1.30
  -1   5  -8    5.70    1.10
   1   5   8   10.30    1.20
  -1   5  -8    6.90    1.20
  -1   5  -8    7.70    1.00
   1   5   8    8.50    1.40
   1   5   8    5.10    4.50
  -1   5  -8    9.60    1.20
   1   5   8    7.90    1.30
   1   5   8    5.20    1.90
  -1   5  -8    5.90    1.20
   1   5   8    6.60    2.60
   1   5   9   10.20    1.60
  -1   5  -9    8.70    1.10
  -1   5  -9    7.60    1.50
  -1   5  -9    8.10    1.40
  -1   5  -9   11.30    1.50
   1   5   9    1.90    4.70
   1   5   9   10.30    1.20
  -1   5  -9    8.40    1.50
  -1   5  -9   10.80    1.30
   1   5   9    4.50    2.10
   1   5   9    7.20    1.20
   1   5   9    9.80    3.20
   1  -5   9    8.30    2.50
  -1  -5  -9    4.70    2.20
   1   5  10    0.60    0.70
   1   5  10    0.40    0.90
   1   5  10    5.00    4.80
  -1   5 -10    0.50    0.90
  -1   5 -10    0.90    1.20
  -1   5 -10    0.40    0.50
   1   5  10    0.80    1.00
  -1   5 -10    0.50    0.60
   1   5  10    0.50    1.90
  -1   5 -10    0.90    0.80
  -1  -5 -10   -0.20    2.20
   1  -5  10    1.60    2.30
   1   5  11    1.00    1.20
   1   5  11    1.60    0.80
  -1   5 -11    2.30    1.00
   1   5  11    4.70    4.70
  -1   5 -11    3.90    1.50
  -1   5 -11    2.70    0.60
  -1   5 -11    1.60    0.70
   1   5  11    4.70    1.90
   1   5  11    1.20    1.20
  -1   5 -11    2.90    1.10
  -1  -5 -11    1.40    2.40
   1  -5  11    4.20    2.30
   1   5  12   33.70    3.40
   1   5  12   36.20    3.00
   1   5  12   26.10    6.30
  -1   5 -12   34.80    3.00
  -1   5 -12   41.90    3.40
   1   5  12   38.60    3.80
  -1   5 -12   35.50    3.20
   1   5  12   35.30    3.60
  -1   5 -12   36.00    2.90
  -1   5 -12   34.00    3.50
   1  -5  12   37.30    5.40
  -1   5 -13    5.80    0.90
  -1   5 -13    6.70    1.40
   1   5  13    6.70    1.90
  -1   5 -13    9.60    2.00
  -1   5 -13    5.00    1.20
  -1   5 -13    6.40    1.00
   1  -5  13    4.30    2.40
   1   6 -12    0.90    0.90
  -1   6  12    0.20    1.50
   1   6 -12    1.40    1.10
  -1   6  12    3.00    1.80
   1   6 -12    1.40    1.10
   1   6 -12    1.10    0.70
  -1   6  12    2.40    1.50
  -1   6  12    1.10    0.90
  -1  -6  12    1.60    2.40
   1   6 -11  294.57   19.90
  -1   6  11  251.97   20.20
   1   6 -11  263.17   19.80
   1   6 -11  247.38   20.10
  -1   6  11  287.97   19.80
   1   6 -11  280.97   19.90
  -1   6  11  250.77   19.90
  -1   6  10   10.90    2.30
   1   6 -10   10.50    1.40
   1   6 -10   10.30    2.00
  -1   6  10   12.40    1.50
   1   6 -10   12.80    1.80
   1   6 -10   10.60    1.70
   1   6 -10   12.10    1.70
  -1   6  10   10.50    1.70
  -1   6  10   10.90    1.90
   1  -6 -10    8.40    3.00
  -1  -6  10    7.80    2.80
   1   6  -9  371.06   26.70
  -1   6   9  400.56   27.20
  -1   6   9  361.16   26.70
   1   6  -9  374.96   26.70
  -1   6   9  374.96   26.70
   1   6  -9  320.17   26.70
  -1   6   9  362.96   27.20
   1   6  -9  359.36   26.60
   1   6  -9  332.57   26.80
   1   6  -8    2.30    0.90
  -1   6   8    3.50    2.80
   1   6  -8    2.70    1.30
   1   6  -8    3.40    0.70
   1   6  -8    4.00    1.00
   1   6  -8    3.10    0.90
   1   6  -8    4.00    1.00
  -1   6   8    3.20    1.10
  -1   6   8    4.40    2.10
  -1   6   8    3.30    0.80
  -1   6   8    4.40    1.00
  -1   6   7  405.56   29.00
  -1   6   7  406.36   29.40
   1   6  -7  349.17   28.90
  -1   6   7  340.07   29.90
   1   6  -7  399.86   29.00
   1   6  -7  367.86   28.90
   1   6  -7  405.26   29.20
  -1   6   7  408.86   29.40
   1   6  -7  398.86   28.80
  -1   6   7  403.36   28.90
   1   6  -7  434.06   28.90
  -1   6   6   11.00    2.90
  -1   6   6   11.90    1.30
   1   6  -6    9.20    1.20
  -1   6   6    9.10    2.10
   1   6  -6   10.60    1.70
  -1   6   6   12.40    1.50
   1   6  -6    9.30    1.40
   1   6  -6    9.90    1.30
   1   6  -6   12.00    1.50
  -1   6   5  370.16   27.10
   1   6  -5  368.06   27.00
  -1   6   5  342.07   27.90
  -1   6   5  387.76   27.40
   1   6  -5  380.86   27.20
  -1   6   5  379.96   27.00
   1   6  -5  381.96   27.00
   1   6  -5  334.37   29.10
   1   6  -5  352.86   27.00
  -1   6   5  367.86   27.50
   1   6  -5  359.56   27.00
   1   6  -5  375.76   27.30
   1   6  -4  223.08   16.70
   1   6  -4  217.48   18.00
  -1   6   4  233.78   16.50
  -1   6   4  231.28   16.70
  -1   6   4  190.78   17.30
  -1   6   4  212.88   16.40
   1   6  -4  235.78   16.60
   1   6  -4  226.48   16.50
   1   6  -4  222.88   16.50
  -1   6   4  233.78   16.80
  -1   6   4  229.38   16.60
   1   6  -4  227.78   16.60
   1   6  -4  210.98   16.50
  -1   6   4  219.68   16.90
  -1   6   3   66.59    5.80
   1   6  -3   68.79    5.80
   1   6  -3   72.49    5.60
   1   6  -3   75.29    5.70
  -1   6   3   75.39    5.50
   1   6  -3   77.39    7.60
  -1   6   3   71.69    6.80
  -1   6   3   77.29    6.00
  -1   6   3   75.19    5.70
   1   6  -3   78.69    5.80
  -1   6   3   72.19    5.80
   1   6  -3   64.99    5.90
  -1   6   3   74.99    5.70
  -1   6   3   74.59    6.00
   1   6  -3   72.89    5.60
   1   6  -3   74.29    5.70
   1   6  -2   81.09    6.30
   1   6  -2   77.89    6.40
   1   6  -2   73.59    6.40
  -1   6   2   73.59    6.40
  -1   6   2   76.19    6.40
  -1   6   2   88.59    6.20
   1   6  -2   81.49    6.20
   1   6  -2   76.59    6.20
   1   6  -2   86.09    6.40
  -1   6   2   74.99    9.10
  -1   6   2   85.09    6.30
  -1   6   2   88.59    6.50
  -1   6   2   77.89    7.40
  -1   6   2   81.29    6.10
   1   6  -2   85.49    7.90
  -1   6   2   82.69    6.50
   1   6  -2   85.39    6.20
  -1   6   2   96.79    7.10
  -1   6   1    6.50    1.30
  -1   6   1    6.20    3.60
   1   6  -1    6.10    0.90
  -1   6   1    9.30    1.40
  -1   6   1    7.10    2.50
  -1   6   1    7.50    1.30
  -1   6   1    6.70    1.40
   1   6  -1    8.70    2.50
   1   6  -1    6.50    1.10
  -1   6   1    7.90    0.90
   1   6  -1    8.70    1.40
  -1   6   1    6.60    1.10
   1   6  -1    6.30    1.30
  -1   6   1    7.20    1.30
   1   6  -1    7.60    0.90
   1   6  -1    9.30    1.60
  -1   6   1    6.70    0.80
   1   6  -1    7.20    1.20
  -1   6   0   80.99    6.80
   1   6   0   92.59    6.80
   1   6   0   86.39    6.70
   1   6   0   93.39    6.60
  -1   6   0   76.79    6.60
   1   6   0   97.59    6.90
   1   6   0   85.89    6.90
  -1   6   0   85.09    6.70
  -1   6   0   90.39    6.70
   1   6   0   88.69    8.00
   1   6   0   76.99    6.80
  -1   6   0   91.29    6.90
  -1   6   0   93.39    6.50
   1   6   0   84.39    6.50
   1   6   1   71.69    5.50
  -1   6  -1   70.79    5.10
   1   6   1   64.59    5.30
   1   6   1   63.79    6.50
   1   6   1   72.79    5.10
   1   6   1   69.19    5.30
  -1   6  -1   67.39    5.40
  -1   6  -1   64.09    5.20
  -1   6  -1   61.29    5.40
  -1   6  -1   65.99    5.10
  -1   6  -1   67.79    5.40
   1   6   1   65.19    5.00
   1   6   1   67.49    5.50
  -1   6  -1   65.09    5.20
   1   6   1   68.49    5.20
  -1  -6  -1   65.19    6.00
   1   6   2    2.00    0.80
  -1   6  -2    2.50    1.20
   1   6   2    1.50    1.20
   1   6   2    2.70    1.00
   1   6   2    3.20    1.10
   1   6   2   -0.40    2.00
   1   6   2    1.60    0.50
  -1   6  -2    2.50    1.00
  -1   6  -2    1.20    0.50
  -1   6  -2    1.60    0.80
   1   6   2    2.40    0.50
   1   6   2    2.20    0.80
  -1   6  -2    2.50    0.60
  -1   6  -2    1.90    0.70
  -1  -6  -2    2.10    1.80
   1   6   3  219.38   17.10
  -1   6  -3  211.78   16.30
  -1   6  -3  219.18   16.30
  -1   6  -3  211.48   16.10
   1   6   3  212.38   16.30
   1   6   3  220.58   16.50
   1   6   3  206.78   17.00
   1   6   3  225.38   16.20
  -1   6  -3  211.38   16.20
  -1   6  -3  221.58   16.20
  -1  -6  -3  238.98   16.80
  -1   6  -4   55.99    4.30
  -1   6  -4   59.39    4.50
  -1   6  -4   52.39    4.40
  -1   6  -4   56.19    4.50
  -1   6  -4   58.69    4.40
  -1   6  -4   55.29    4.60
   1   6   4   58.79    5.00
   1   6   4   51.99    4.40
   1   6   4   51.29    5.70
   1   6   4   60.39    4.30
   1   6   4   59.49    4.50
   1   6   4   51.59    4.80
  -1   6  -4   56.89    4.60
  -1  -6  -4   56.99    5.50
   1   6   5  753.22   54.09
  -1   6  -5  762.12   53.89
  -1   6  -5  731.93   53.69
   1   6   5  760.72   53.99
   1   6   5  779.32   53.59
  -1   6  -5  744.23   53.69
  -1   6  -5  699.43   53.69
  -1   6  -5  712.23   53.49
   1   6   5  759.92   53.69
  -1   6  -5  751.62   53.59
   1   6   5  629.34   54.39
  -1  -6  -5  706.43   54.29
   1   6   6   13.70    2.00
   1   6   6   14.50    3.70
   1   6   6   16.30    1.70
   1   6   6   17.90    3.00
  -1   6  -6   14.20    1.80
  -1   6  -6   16.20    1.50
  -1   6  -6   16.50    1.70
  -1   6  -6   14.50    1.70
  -1   6  -6   15.20    1.90
   1   6   6   17.60    1.60
  -1  -6  -6   16.30    3.30
  -1   6  -7  402.46   28.90
   1   6   7  408.16   29.70
  -1   6  -7  393.36   28.60
   1   6   7  395.26   28.70
  -1   6  -7  334.07   28.70
  -1   6  -7  413.86   28.70
   1   6   7  416.96   28.70
   1   6   7  407.16   29.20
  -1   6  -7  376.16   28.70
  -1   6  -7  390.96   28.80
  -1  -6  -7  347.37   29.40
   1   6   8    5.60    2.80
   1   6   8    7.30    1.60
  -1   6  -8    6.10    1.30
  -1   6  -8    6.60    1.10
  -1   6  -8    7.90    1.30
   1   6   8    4.00    2.20
  -1   6  -8    5.60    1.10
  -1   6  -8    5.30    1.40
   1   6   8    8.60    1.20
  -1   6  -8    5.40    1.20
   1   6   8    7.10    1.20
  -1  -6  -8    4.40    2.60
   1  -6   8    6.10    2.60
   1   6   9  222.88   17.20
   1   6   9  226.98   16.70
  -1   6  -9  225.28   16.50
  -1   6  -9  202.88   16.70
  -1   6  -9  234.58   16.70
  -1   6  -9  215.08   16.80
   1   6   9  243.88   16.60
  -1   6  -9  232.28   16.70
   1  -6   9  209.38   17.30
  -1   6 -10   14.00    1.90
  -1   6 -10   15.40    1.70
  -1   6 -10   14.10    2.00
   1   6  10   15.40    1.90
   1   6  10   14.00    2.60
   1   6  10   16.50    1.80
  -1   6 -10   14.90    2.50
  -1   6 -10   15.80    1.60
   1   6  10   14.80    2.20
  -1  -6 -10   10.30    3.00
   1  -6  10   14.20    3.10
  -1   6 -11  279.67   20.90
   1   6  11  318.87   20.80
   1   6  11  281.97   20.80
   1   6  11  278.07   21.10
  -1   6 -11  248.48   20.90
  -1   6 -11  307.77   20.90
  -1   6 -11  289.97   20.70
   1  -6  11  242.78   21.30
  -1   6 -12    3.90    1.10
  -1   6 -12    4.80    1.00
   1   6  12    8.10    3.20
  -1   6 -12    5.90    1.30
   1  -6  12    2.80    2.80
   1   7 -11   16.40    2.30
  -1   7  11   22.40    2.70
   1   7 -10    0.30    1.10
  -1   7  10    1.70    0.90
  -1   7  10    0.10    1.90
   1   7 -10   -0.30    1.20
  -1   7  10   -1.00    1.10
  -1  -7  10    0.10    3.20
  -1   7   9    1.00    2.00
  -1   7   9    0.90    0.90
  -1   7   9    0.80    1.20
   1   7  -9    2.00    1.20
  -1   7   9   -0.10    1.00
   1   7  -9    0.50    1.00
  -1  -7   9    2.90    3.20
   1  -7  -9    2.20    3.10
  -1   7   8   11.60    1.90
   1   7  -8    8.70    1.60
  -1   7   8    8.50    1.40
   1   7  -8   11.10    1.50
  -1   7   8    8.90    2.30
  -1   7   8   11.10    1.40
   1  -7  -8    3.00    3.30
  -1  -7   8    5.80    4.70
  -1   7   7    8.80    3.40
   1   7  -7   11.50    1.60
  -1   7   7   12.60    1.50
  -1   7   7   10.40    2.40
   1   7  -7   10.60    2.00
  -1   7   7   14.40    2.00
  -1   7   7   10.00    1.70
   1  -7  -7    5.40    3.30
  -1   7   6   17.90    2.40
  -1   7   6   21.60    2.20
   1   7  -6   20.90    2.70
  -1   7   6   21.40    2.00
   1   7  -6   22.80    2.00
  -1   7   6   23.50    3.20
  -1   7   6   19.60    4.80
   1   7  -6   17.00    2.40
   1   7  -6   23.30    2.30
  -1   7   5    5.80    1.20
   1   7  -5    4.30    1.30
   1   7  -5    8.00    1.40
  -1   7   5    8.20    1.20
  -1   7   5    6.10    3.10
  -1   7   5    5.80    1.90
   1   7  -5    7.10    1.20
   1   7  -5    4.00    1.60
   1  -7  -5    2.00    3.20
   1   7  -4  416.46   29.50
  -1   7   4  346.97   30.10
  -1   7   4  405.76   29.70
  -1   7   4  405.66   29.50
   1   7  -4  377.66   29.30
  -1   7   4  412.06   29.20
   1   7  -4  412.36   29.10
   1   7  -4  364.86   29.30
   1   7  -4  418.26   29.20
  -1   7   4  404.06   29.30
   1   7  -3  116.09    8.50
  -1   7   3   94.09    7.90
   1   7  -3   84.49    7.90
   1   7  -3  100.29    7.50
  -1   7   3  112.79    8.10
  -1   7   3   97.29    7.70
   1   7  -3   83.89    7.80
  -1   7   3  107.49    7.60
   1   7  -3  104.49    7.60
  -1   7   3   96.99    7.50
  -1   7   2  504.25   36.30
  -1   7   2  489.45   36.50
  -1   7   2  479.05   36.50
   1   7  -2  533.65   36.30
  -1   7   2  516.35   36.40
   1   7  -2  480.65   36.40
  -1   7   2  496.85   36.70
  -1   7   2  501.75   36.50
   1   7  -2  494.25   36.40
  -1   7   2  527.35   36.20
   1   7  -2  441.86   38.90
   1   7  -2  490.95   36.60
   1   7  -2  510.75   36.20
  -1   7   2  440.86   37.00
   1   7  -2  505.65   36.60
  -1   7   1  218.78   15.80
   1   7  -1  192.08   16.00
   1   7  -1  223.08   16.20
   1   7  -1  209.38   16.00
  -1   7   1  206.58   16.10
  -1   7   1  229.18   16.30
  -1   7   1  216.18   15.90
   1   7  -1  191.28   17.00
   1   7  -1  222.48   15.80
   1   7  -1  232.58   16.30
  -1   7   1  224.68   16.20
  -1   7   1  206.38   16.10
  -1   7   1  216.28   16.00
   1   7  -1  204.98   16.10
   1   7  -1  221.78   15.90
  -1   7   0  534.75   39.30
   1   7   0  520.05   39.30
  -1   7   0  556.14   39.10
   1   7   0  533.75   39.20
  -1   7   0  526.95   39.40
  -1   7   0  534.35   39.40
   1   7   0  562.94   39.10
  -1   7   0  504.15   39.20
   1   7   0  536.65   39.00
  -1   7   0  540.05   39.20
   1   7   0  526.75   39.40
   1   7   0  504.55   40.00
   1   7   0  547.35   39.50
   1   7   0  523.95   39.30
  -1   7   0  548.35   39.00
  -1   7  -1   86.09    6.60
   1   7   1   84.79    6.20
   1   7   1   74.59    6.60
   1   7   1   86.79    6.30
  -1   7  -1   78.89    6.60
   1   7   1   82.59    6.50
  -1   7  -1   80.09    6.40
  -1   7  -1   85.09    6.30
  -1   7  -1   81.29    6.20
  -1   7  -1   89.09    6.70
  -1   7  -1   72.79    6.50
   1   7   1   89.59    6.80
   1   7   1   82.19    6.60
   1   7   1   77.39    6.60
   1   7   2  384.16   28.60
   1   7   2  399.16   28.90
   1   7   2  397.26   28.50
   1   7   2  408.36   28.40
   1   7   2  375.26   28.60
  -1   7  -2  379.66   28.50
  -1   7  -2  406.86   28.40
  -1   7  -2  387.26   28.30
  -1   7  -2  400.66   28.80
   1   7   2  388.86   28.30
  -1   7  -2  370.66   28.50
   1   7   2  332.37   29.20
   1   7   3  126.49    9.10
   1   7   3  131.39    9.70
  -1   7  -3  110.19    9.20
   1   7   3  121.99    9.80
  -1   7  -3  126.79    9.40
  -1   7  -3  118.89    9.00
  -1   7  -3  127.79    9.10
  -1   7  -3  116.09   10.00
   1   7   3  122.09    9.00
   1   7   3  119.29    9.20
  -1  -7  -3   99.59   10.20
   1   7   4  341.27   23.90
  -1   7  -4  323.27   24.00
  -1   7  -4  307.77   24.00
   1   7   4  332.07   24.40
   1   7   4  318.77   24.00
  -1   7  -4  337.57   23.80
  -1   7  -4  342.17   24.20
   1   7   4  329.87   24.20
  -1   7  -4  332.07   23.90
  -1  -7  -4  271.17   24.50
   1   7   5  131.19    9.10
   1   7   5  119.69    9.70
  -1   7  -5  130.89    9.40
  -1   7  -5  108.69    9.20
   1   7   5  138.19    9.80
  -1   7  -5  110.29    9.20
   1   7   5  115.29    9.20
  -1   7  -5  125.89    9.10
  -1  -7  -5   98.59   10.40
   1   7   6   68.59    5.90
  -1   7  -6   71.99    5.30
  -1   7  -6   58.39    5.50
   1   7   6   59.69    7.00
   1   7   6   71.79    5.30
   1   7   6   70.59    6.20
   1   7   6   69.29    5.40
  -1   7  -6   74.69    5.60
  -1   7  -6   66.09    5.60
   1   7   7    4.60    2.30
  -1   7  -7    5.70    1.10
  -1   7  -7    6.30    1.70
  -1   7  -7    7.70    1.30
   1   7   7    6.10    1.00
   1   7   7    6.60    1.20
  -1   7  -7    4.30    1.30
   1   7   7    5.50    2.90
   1   7   7    6.70    1.70
  -1  -7  -7    2.00    3.10
  -1   7  -8   19.40    2.30
  -1   7  -8   14.20    2.40
   1   7   8   19.00    3.10
   1   7   8   16.10    3.80
   1   7   8   18.80    2.00
  -1   7  -8   24.00    2.90
   1   7   8   17.30    3.20
   1   7   9   -1.10    2.00
  -1   7  -9   -0.10    1.20
  -1   7  -9    0.60    1.00
   1   7   9    0.50    1.10
   1   7   9    1.30    0.90
   1   7   9    1.30    1.20
  -1  -7  -9   -1.60    3.50
   1   7  10    3.00    1.30
  -1   7 -10    3.80    1.30
   1   7  10    7.90    1.90
  -1   7 -10    5.60    1.20
   1   7  10    5.90    2.60
   1   7  10    5.50    1.10
  -1   8   8  167.28   14.50
  -1   8   8  221.88   15.00
  -1   8   8  192.18   14.50
   1   8  -8  203.48   14.50
  -1   8   8  192.18   14.90
  -1   8   7    6.90    1.90
  -1   8   7    2.60    2.40
  -1   8   7    5.50    1.10
  -1   8   7    3.60    1.20
   1   8  -7    4.40    1.00
  -1   8   6  172.88   13.50
  -1   8   6  163.58   13.50
   1   8  -6  189.88   13.40
  -1   8   6  195.08   14.00
  -1   8   6  181.98   13.90
  -1   8   5    0.90    2.10
  -1   8   5    1.30    1.30
  -1   8   5    2.10    1.10
  -1   8   5    2.00    0.90
   1   8  -5    0.40    0.80
  -1   8   4   80.99    6.60
  -1   8   4   77.19    7.80
  -1   8   4   68.09    6.40
   1   8  -4   84.59    5.90
   1   8  -4   73.69    6.20
  -1   8   4   79.19    6.00
  -1   8   3   11.80    2.10
  -1   8   3   14.00    2.40
   1   8  -3   15.20    2.00
   1   8  -3   14.20    1.70
  -1   8   3   17.70    1.80
   1   8  -3   17.10    1.60
  -1   8   3   18.20    2.50
  -1   8   2   53.79    4.90
  -1   8   2   62.99    4.70
  -1   8   2   59.79    5.20
   1   8  -2   59.59    4.60
  -1   8   2   53.39    5.20
   1   8  -2   58.79    4.70
  -1   8   2   58.89    4.60
  -1   8   2   67.69    5.30
   1   8  -2   58.59    5.00
   1   8  -1    1.10    1.10
  -1   8   1   -1.60    2.10
  -1   8   1    0.60    1.60
   1   8  -1    1.00    0.60
  -1   8   1    0.50    1.30
  -1   8   1    0.50    1.30
  -1   8   1    0.00    0.70
  -1   8   1    3.10    1.30
   1   8  -1    1.30    1.90
  -1   8   1    2.00    0.60
   1   8   0    1.50    1.40
  -1   8   0    0.60    0.50
  -1   8   0    0.40    1.50
   1   8   0    1.30    0.70
  -1   8   0   -0.90    1.60
   1   8   0    0.80    0.60
   1   8   0    0.90    1.30
   1   8   0    2.50    1.80
   1   8   0   -1.70    1.40
  -1   8   0    1.40    0.70
  -1   8   0    0.90    1.10
  -1   8   0    0.30    2.30
   1   8   1    4.70    1.40
  -1   8  -1    2.30    0.80
  -1   8  -1    2.00    0.60
  -1   8  -1    2.40    1.10
  -1   8  -1    2.00    1.90
   1   8   1    2.30    0.60
   1   8   1    1.20    0.80
   1   8   1    2.50    1.30
  -1   8  -1    2.90    1.70
   1   8   1   -0.60    1.80
  -1   8  -2   57.49    4.70
   1   8   2   54.29    5.10
   1   8   2   57.09    4.40
   1   8   2   54.89    4.30
  -1   8  -2   54.19    4.40
   1   8   2   53.89    4.70
  -1   8  -2   52.49    4.90
  -1   8  -2   56.29    4.30
  -1   8  -2   51.99    5.00
   1   8   2   63.59    5.10
   1   8   3   -0.40    0.80
  -1   8  -3    4.50    1.90
   1   8   3    0.20    3.50
  -1   8  -3    1.70    0.80
   1   8   3    1.00    1.30
   1   8   3   -0.60    2.00
  -1   8  -3    1.50    1.00
   1   8   3    0.00    1.20
  -1   8  -3    1.10    0.70
   1   8   4  139.49   10.20
  -1   8  -4  134.99    9.90
   1   8   4  138.79   10.40
  -1   8  -4  112.59   10.00
   1   8   4  121.59    9.90
   1   8   4  121.59    9.80
   1   8   5    9.50    3.70
   1   8   5   15.10    2.30
  -1   8  -5   11.10    1.50
   1   8   5    9.30    2.60
  -1   8  -5   13.90    1.70
   1   8   5   12.40    1.90
   1   8   5   12.10    1.60
   1   8   6  235.38   19.70
   1   8   6  268.07   19.70
   1   8   6  285.17   20.30
  -1   8  -6  281.77   19.70
   1   8   6  261.27   20.10
   1   8   7    7.10    2.00
   1   8   7    6.00    1.30
   1   8   7    7.40    1.20
   1   8   7    7.50    2.50
  -1   8  -7    7.90    1.20
  -1   8  -8  191.88   12.90
   1   8   8  151.08   12.90
   1   8   8  175.48   13.30
  -1   9   3   96.79    7.70
   1   9  -3   94.59    7.00
  -1   9   3   89.69    7.20
  -1   9   2   47.30    4.00
  -1   9   2   45.00    4.80
   1   9  -2   50.59    3.80
  -1   9   1   97.99    9.40
   1   9  -1  103.59    7.70
   1   9  -1  100.29    7.80
  -1   9   1  106.59    7.80
  -1   9   0   66.79    5.10
  -1   9   0   64.39    4.90
   1   9   0   63.89    5.10
  -1   9  -1  120.29    9.30
  -1   9  -1  123.99    9.20
   1   9   1  127.59    9.40
  -1   9  -2   13.80    1.40
   1   9   2   13.10    1.80
  -1   9  -3  147.79   10.90
   2   0 -17    0.10    0.70
  -2   0  17   -2.20    3.90
   2   0 -16  116.79    9.40
   2   0 -16  138.99    9.40
   2   0 -16  137.49    9.50
  -2   0  16  115.39    9.90
   2   0 -16  120.49    9.60
  -2   0  15   -1.00    1.80
  -2   0  15    0.00    2.70
   2   0 -15    0.70    0.60
  -2   0  15   -1.10    3.40
   2   0 -15    0.10    0.90
   2   0 -15    0.00    0.60
  -2   0  15    0.90    0.70
   2   0 -15    0.20    1.00
   2   0 -14  225.08   16.90
  -2   0  14  202.08   17.40
  -2   0  14  237.28   18.50
   2   0 -14  241.08   16.80
   2   0 -14  234.28   16.80
   2   0 -13    0.50    0.50
   2   0 -13    0.00    0.50
   2   0 -13    0.10    0.50
  -2   0  13   -1.90    3.00
  -2   0  13    1.40    2.10
   2   0 -12   98.39    7.90
  -2   0  12  111.89    9.40
   2   0 -12  103.29    8.00
  -2   0  12   96.49    8.40
  -2   0  12  109.89   11.00
   2   0 -12  104.49    7.80
   2   0 -12  101.29    7.80
   2   0 -12  107.89    7.80
   2   0 -11    0.70    0.40
  -2   0  11   -0.40    1.50
   2   0 -11    1.00    0.50
  -2   0  11    0.30    2.30
   2   0 -11    0.20    0.60
   2   0 -11    0.70    0.50
  -2   0  11    2.70    3.40
   2   0 -11    1.10    0.90
   2   0 -11    0.50    0.40
   2   0 -10   42.60    3.20
   2   0 -10   40.60    3.10
   2   0 -10   37.10    3.30
  -2   0  10   32.80    5.40
  -2   0  10   35.70    3.80
   2   0 -10   43.50    3.30
   2   0 -10   43.80    3.20
  -2   0  10   39.30    4.70
  -2   0   9    0.70    1.20
   2   0  -9    0.50    0.50
   2   0  -9    1.00    0.40
   2   0  -9    1.10    0.30
   2   0  -9    0.30    0.60
  -2   0   9    1.40    1.90
   2   0  -9    0.90    0.40
  -2   0   9    0.50    2.10
   2   0  -8  353.76   25.80
  -2   0   8  362.26   26.60
   2   0  -8  328.87   25.70
   2   0  -8  397.26   25.70
   2   0  -8  327.37   25.80
  -2   0   8  356.56   26.40
   2   0  -8  330.67   25.70
   2   0  -7    3.40    0.50
   2   0  -7    2.20    0.50
  -2   0   7    2.40    0.40
  -2   0   7    3.00    0.70
   2   0  -7    1.90    0.60
   2   0  -7    2.50    0.50
  -2   0   7    1.50    1.40
  -2   0   7    2.30    1.50
   2   0  -7    2.60    0.50
   2   0  -6 1483.85  118.09
  -2   0   6 1813.02  118.69
   2   0  -6 1655.43  118.19
  -2   0   6 1530.95  118.09
  -2   0   5    4.40    1.20
   2   0  -5    2.70    0.40
  -2   0   5    5.20    1.40
   2   0  -5    3.30    0.40
   2   0  -5    3.30    0.40
   2   0  -3   -0.50    0.20
  -2   0   3   -0.60    0.20
  -2   0   1    1.70    0.10
  -2   0  -1    0.80    0.10
   2   0   1    1.20    0.10
  -2   0  -2 1376.06  105.49
   2   0   2 1496.45  105.69
   2   0   3    0.80    0.30
  -2   0  -3    1.00    0.30
   2   0   4 3102.19  226.28
  -2   0  -5    0.60    0.20
  -2   0  -5    0.50    0.20
  -2   0  -5    0.50    0.40
   2   0   5    1.40    1.80
  -2   0  -5    1.30    0.20
  -2   0  -5    1.30    0.30
   2   0   5    2.80    0.90
  -2   0  -5    0.40    0.50
  -2   0  -6  548.55   42.40
   2   0   6  602.84   42.60
  -2   0  -6  609.44   42.40
  -2   0  -6  612.94   42.40
   2   0   6  596.84   42.90
  -2   0  -6  519.15   42.40
  -2   0  -6  588.24   42.50
  -2   0  -6  563.54   42.30
  -2   0  -7    2.60    0.50
   2   0   7    2.00    1.10
   2   0   7    0.60    2.50
   2   0   7    1.30    1.90
  -2   0  -7    2.00    0.60
  -2   0  -7    1.30    0.30
  -2   0  -7    2.70    0.60
  -2   0  -7    0.80    0.80
  -2   0  -7    1.90    0.30
   2   0   8   26.60    4.20
  -2   0  -8   31.30    2.60
  -2   0  -8   34.30    2.50
  -2   0  -8   33.00    2.40
   2   0   8   27.90    3.10
  -2   0  -8   32.00    2.40
  -2   0  -8   29.20    2.60
  -2   0  -9    1.70    0.40
  -2   0  -9    2.20    0.80
   2   0   9    0.90    1.30
  -2   0  -9    2.60    0.70
  -2   0  -9    1.90    0.50
   2   0   9    1.40    2.40
  -2   0  -9    2.20    0.60
  -2   0  -9    0.60    1.10
   2   0  10   21.80    2.80
  -2   0 -10   16.60    1.80
  -2   0 -10   16.40    1.50
  -2   0 -10   14.40    1.60
  -2   0 -10   20.50    2.70
  -2   0 -11    0.60    0.50
  -2   0 -11    0.80    0.50
  -2   0 -11   -0.40    1.00
   2   0  11    0.60    3.00
  -2   0 -11    0.90    0.70
   2   0  11    4.20    1.90
  -2   0 -12   32.90    2.70
   2   0  12   41.70    5.80
  -2   0 -12   32.80    2.70
   2   0  12   32.70    2.70
  -2   0 -12   29.40    2.80
   2   0  12   37.90    3.90
  -2   0 -12   31.00    3.10
  -2   0 -13    1.00    0.60
   2   0  13    1.70    1.90
   2   0  13    1.90    2.20
   2   0  13    0.00    3.70
  -2   0 -13    1.40    0.60
  -2   0 -13    1.10    0.70
   2   0  14    7.40    2.70
   2   0  14   12.80    4.30
  -2   0 -14    8.70    1.10
  -2   0 -14    7.10    1.20
  -2   0 -14    7.80    1.30
  -2   0 -15    0.40    0.70
   2   0  15   -1.60    2.70
  -2   0 -15    0.20    0.70
  -2   0 -15    1.10    1.00
   2   0  15    0.30    4.50
  -2   0 -16   89.39    7.70
  -2   0 -16  103.49    7.70
  -2   0 -16  111.99    7.60
   2   0  16   97.89    8.00
   2   1 -17    1.10    0.70
  -2   1  17    1.40    3.60
  -2   1  17    0.00    2.30
   2  -1 -17    1.50    0.80
  -2  -1  17   -0.30    4.20
   2   1 -16    4.10    0.90
  -2   1  16    2.50    2.00
   2   1 -16    2.50    1.50
   2   1 -16    4.60    1.40
  -2   1  16    0.80    3.60
   2   1 -16    6.80    1.00
  -2  -1  16    5.40    2.90
  -2  -1  16    4.10    2.90
  -2  -1  16    2.90    3.80
   2  -1 -16    7.40    1.00
   2   1 -15   22.70    2.20
   2   1 -15   17.70    2.40
  -2   1  15   24.70    2.10
   2   1 -15   24.30    2.10
   2   1 -15   26.60    2.20
  -2  -1  15   14.90    4.10
   2  -1 -15   24.30    2.10
   2   1 -14   95.99    6.90
   2   1 -14   98.59    6.90
  -2   1  14   78.89    7.40
  -2   1  14  106.49    6.90
   2   1 -14   91.89    7.00
   2   1 -14   83.09    7.10
   2  -1 -14  101.79    7.00
   2  -1 -14   89.49    6.90
  -2  -1  14   74.89    7.60
  -2  -1  14   76.09    8.70
   2  -1 -14  100.29    6.90
  -2   1  13  217.18   19.70
   2   1 -13  258.67   18.30
   2   1 -13  237.68   18.40
  -2   1  13  267.67   18.20
   2   1 -13  273.17   18.40
   2   1 -13  258.27   18.30
   2   1 -13  256.97   18.30
  -2  -1  13  222.88   19.50
  -2  -1  13  205.68   18.70
   2  -1 -13  263.37   18.30
   2  -1 -13  250.97   18.30
   2  -1 -13  248.58   18.20
   2   1 -12  349.67   24.30
  -2   1  12  315.57   25.70
  -2   1  12  278.87   26.40
   2   1 -12  345.27   24.40
   2   1 -12  336.07   24.50
   2   1 -12  341.97   24.30
  -2   1  12  284.77   24.70
   2   1 -12  358.76   24.50
  -2  -1  12  315.97   26.50
   2  -1 -12  348.57   24.30
  -2  -1  12  332.47   25.50
  -2  -1  12  300.57   24.80
   2  -1 -12  346.47   24.30
   2  -1 -12  360.86   24.40
   2  -1 -12  338.17   24.40
  -2   1  11  365.36   27.90
  -2   1  11  337.37   27.00
   2   1 -11  373.66   26.70
   2   1 -11  382.26   26.70
   2   1 -11  362.86   26.60
   2   1 -11  371.56   26.80
   2   1 -11  373.96   26.60
  -2   1  11  349.17   28.40
   2   1 -11  376.16   26.80
   2  -1 -11  348.17   26.70
   2  -1 -11  377.96   26.60
   2  -1 -11  330.27   26.90
  -2  -1  11  364.96   28.20
   2  -1 -11  370.96   26.60
  -2  -1  11  370.26   27.60
  -2  -1  11  348.57   27.10
  -2   1  10  272.87   21.90
   2   1 -10  279.07   20.30
   2   1 -10  278.07   20.30
   2   1 -10  303.17   20.30
   2   1 -10  274.37   20.30
  -2   1  10  260.27   20.70
   2   1 -10  275.77   20.40
   2   1 -10  271.17   20.40
  -2   1  10  271.57   21.40
   2  -1 -10  282.47   20.30
  -2  -1  10  287.27   21.20
   2  -1 -10  281.17   20.30
   2  -1 -10  273.57   20.40
  -2  -1  10  254.17   20.70
  -2  -1  10  274.87   21.60
   2  -1 -10  277.27   20.30
  -2   1   9  751.02   58.89
  -2   1   9  852.51   59.99
  -2   1   9  796.72   58.99
   2   1  -9  731.13   58.89
   2   1  -9  828.42   58.79
   2   1  -9  868.11   58.79
   2   1  -9  791.52   58.79
   2   1  -9  818.22   58.79
   2   1  -9  840.22   58.89
   2   1  -9  759.52   58.79
  -2  -1   9  881.31   59.69
   2  -1  -9  925.21   58.79
   2  -1  -9  776.32   58.79
   2  -1  -9  710.03   58.79
   2  -1  -9  748.43   58.79
  -2  -1   9  797.62   60.49
   2   1  -8  797.82   56.69
  -2   1   8  723.73   56.79
  -2   1   8  761.72   56.99
   2   1  -8  775.92   56.69
   2   1  -8  739.53   56.69
  -2   1   8  846.02   57.49
   2   1  -8  677.63   56.79
   2   1  -8  708.13   56.69
  -2   1   8  718.73   56.79
  -2   1   8  812.22   56.69
   2   1  -8  790.22   56.79
   2   1  -8  820.62   56.69
  -2   1   8  861.81   57.79
   2  -1  -8  879.11   56.69
   2  -1  -8  779.52   56.79
   2  -1  -8  741.13   56.69
  -2  -1   8  848.72   57.49
   2  -1  -8  752.62   56.69
  -2  -1   8  834.92   57.29
   2  -1  -8  670.33   56.79
   2   1  -7 1142.79   99.59
   2   1  -7 1260.77   99.59
   2   1  -7 1214.38   99.59
  -2   1   7 1244.78   99.59
  -2   1   7 1388.16   99.59
  -2   1   7 1439.66   99.79
   2   1  -7 1459.25   99.69
  -2   1   7 1530.95  100.29
  -2   1   7 1427.36  101.69
   2   1  -7 1400.66   99.59
  -2  -1   7 1569.24  100.19
   2  -1  -7 1473.55   99.59
   2  -1  -7 1150.18   99.59
   2  -1  -7 1256.67   99.59
   2  -1  -7 1408.36   99.69
  -2  -1   7 1493.05  100.09
   2   1  -6 1896.61  125.39
  -2   1   6 1897.91  125.89
  -2   1   6 1889.71  125.49
  -2   1   6 1598.64  125.29
   2   1  -6 1542.25  125.29
  -2   1   6 1812.82  125.29
   2  -1  -6 1624.34  125.29
  -2  -1   6 1487.75  125.29
  -2   1   5   21.80    1.70
   2   1  -5   22.60    1.70
   2   1  -5   20.50    1.70
  -2   1   5   24.80    1.80
   2   1  -5   23.20    1.70
  -2  -1   5   20.30    1.70
   2  -1  -5   20.20    1.70
   2  -1  -5   24.60    1.70
   2  -1  -5   20.30    1.70
  -2   1   4 3226.58  227.88
  -2   1   4 3016.40  227.88
  -2   1   3  238.28   16.40
   2   1  -3  208.58   16.30
   2   1  -3  189.78   16.30
   2   1  -3  245.88   16.30
  -2  -1   3  235.28   16.30
   2   1  -2   37.90    2.90
  -2  -1   2   45.70    3.00
  -2  -1   2   36.50    2.90
   2   1  -1    2.60    0.30
  -2   1   1    3.10    0.30
  -2  -1   1    2.70    0.30
  -2  -1   0 1110.99   80.99
  -2   1  -1  791.42   62.09
   2  -1   1  902.81   62.19
  -2  -1  -1  840.72   62.29
  -2   1  -2   69.39    5.20
  -2  -1  -2   70.29    5.20
  -2  -1  -2   70.79    5.20
   2  -1   2   71.99    5.20
  -2   1  -3  159.38   11.40
  -2   1  -3  160.38   11.40
  -2  -1  -3  157.78   11.40
  -2  -1  -3  144.29   11.40
  -2   1  -4  276.77   22.40
  -2   1  -4  340.17   22.50
   2   1   4  316.97   22.40
  -2   1  -4  309.67   22.40
  -2   1  -4  335.87   22.40
  -2   1  -4  295.17   22.40
  -2  -1  -4  330.27   22.40
  -2  -1  -4  294.57   22.40
   2  -1   4  288.07   22.40
  -2  -1  -4  266.87   22.40
  -2  -1  -4  315.17   22.40
  -2   1  -5    8.70    1.10
   2   1   5    9.40    1.00
  -2   1  -5   10.00    0.80
  -2   1  -5    9.60    0.80
   2   1   5    8.30    0.90
  -2   1  -5    9.60    0.80
  -2   1  -5   10.00    1.00
   2   1   5   10.50    0.90
  -2   1  -5   11.40    0.90
  -2   1  -5   10.00    1.00
   2   1   5   10.60    1.70
  -2  -1  -5    9.00    0.80
  -2  -1  -5    9.50    0.80
  -2  -1  -5    9.10    0.80
  -2   1  -6  526.75   36.80
  -2   1  -6  473.15   36.80
  -2   1  -6  514.55   36.90
   2   1   6  543.85   36.90
  -2  -1  -6  508.65   36.80
  -2  -1  -6  514.15   36.80
  -2  -1  -6  489.55   36.80
  -2  -1  -6  532.95   36.90
  -2  -1  -6  434.56   36.80
   2   1   7  269.47   18.70
  -2   1  -7  227.48   18.20
  -2   1  -7  239.38   18.30
  -2   1  -7  267.37   18.40
  -2   1  -7  237.18   18.30
   2   1   7  244.58   18.30
  -2   1  -7  255.87   18.40
   2  -1   7  282.97   18.70
  -2  -1  -7  247.68   18.30
  -2  -1  -7  222.58   18.20
   2  -1   7  279.47   19.00
  -2  -1  -7  231.08   18.20
  -2  -1  -7  237.48   18.30
  -2   1  -8  298.17   25.50
  -2   1  -8  334.87   25.40
   2   1   8  352.66   25.80
   2   1   8  380.36   26.50
  -2   1  -8  350.86   25.40
   2   1   8  352.06   25.40
  -2   1  -8  363.76   25.50
  -2   1  -8  331.37   25.40
  -2   1  -8  384.36   25.90
  -2  -1  -8  341.87   25.70
   2  -1   8  352.96   25.80
  -2  -1  -8  336.87   25.40
  -2  -1  -8  308.37   25.40
  -2  -1  -8  322.97   25.40
  -2  -1  -8  356.86   25.40
   2  -1   8  388.26   26.20
  -2  -1  -8  336.37   25.30
  -2   1  -9  164.08   12.60
  -2   1  -9  158.68   12.70
   2   1   9  182.38   14.00
   2   1   9  166.48   13.10
  -2   1  -9  179.18   12.80
  -2   1  -9  176.48   12.60
  -2   1  -9  171.28   12.60
  -2  -1  -9  150.18   12.70
  -2  -1  -9  175.98   12.60
   2  -1   9  177.68   13.10
  -2  -1  -9  170.78   12.60
  -2  -1  -9  167.18   13.00
  -2  -1  -9  168.98   12.60
   2  -1   9  184.58   13.70
   2   1  10   71.19    7.40
   2   1  10   70.99    6.20
  -2   1 -10   68.29    5.30
  -2   1 -10   70.19    5.40
  -2   1 -10   73.39    5.50
  -2   1 -10   65.89    5.40
  -2   1 -10   69.19    5.30
   2   1  10   69.89    5.30
   2  -1  10   67.69    5.90
  -2  -1 -10   67.19    5.40
   2  -1  10   77.59    7.20
  -2  -1 -10   68.19    5.30
  -2  -1 -10   72.09    5.30
  -2   1 -11  207.18   15.30
   2   1  11  197.28   16.80
  -2   1 -11  214.68   15.30
  -2   1 -11  206.88   15.20
   2   1  11  193.98   15.70
   2   1  11  209.18   15.10
  -2   1 -11  211.58   15.10
  -2  -1 -11  206.28   15.10
  -2  -1 -11  213.58   15.10
  -2  -1 -11  202.58   15.20
   2  -1  11  213.18   16.70
  -2  -1 -11  181.68   15.50
   2   1  12  196.58   18.50
  -2   1 -12  237.28   17.10
  -2   1 -12  232.98   16.90
  -2   1 -12  243.78   17.10
   2   1  12  194.88   17.50
   2   1  12  257.27   16.90
  -2   1 -12  242.58   16.90
  -2  -1 -12  234.48   16.90
   2  -1  12  207.48   17.50
  -2  -1 -12  236.78   17.00
  -2  -1 -12  229.88   16.90
   2  -1  12  223.78   18.50
   2   1  13  262.07   24.10
   2   1  13  270.87   23.10
  -2   1 -13  325.07   22.70
  -2   1 -13  324.17   22.60
  -2   1 -13  309.27   22.70
  -2   1 -13  345.47   22.80
  -2   1 -13  319.27   22.60
  -2  -1 -13  334.57   22.60
   2  -1  13  275.27   24.10
  -2  -1 -13  325.57   22.70
   2  -1  13  271.37   23.10
  -2   1 -14  117.69    8.30
  -2   1 -14  119.29    8.20
  -2   1 -14  115.59    8.30
  -2   1 -14  109.69    8.20
   2   1  14   95.29   10.30
   2  -1  14   89.69   10.40
   2  -1  14   90.49    8.90
  -2  -1 -14  120.39    8.20
  -2   1 -15   57.19    4.50
  -2   1 -15   55.99    4.70
  -2   1 -15   65.49    4.60
   2   1  15   47.40    5.00
  -2   1 -15   57.09    4.60
  -2   1 -15   61.59    4.50
  -2  -1 -15   61.79    4.50
   2  -1  15   48.90    8.00
  -2   1 -16    7.00    1.70
   2   1  16    6.40    2.00
   2   1  16   12.70    4.50
  -2   1 -16    8.90    1.40
   2  -1  16    6.00    3.00
  -2  -1 -16    7.50    1.40
  -2   2  16   15.60    4.40
  -2   2  16   20.40    3.50
   2   2 -16   18.30    2.70
   2   2 -16   27.70    2.10
   2   2 -16   22.80    2.00
   2   2 -16   22.80    2.20
   2  -2 -16   27.80    2.10
  -2  -2  16   17.40    3.40
  -2  -2  16   14.20    4.90
   2   2 -15  210.28   16.60
  -2   2  15  216.68   16.90
  -2   2  15  253.27   16.50
   2   2 -15  225.88   16.70
   2   2 -15  230.98   16.60
   2   2 -15  243.98   16.60
   2   2 -15  235.18   16.50
  -2   2  15  195.98   18.10
   2   2 -15  231.98   16.50
  -2  -2  15  189.98   17.00
  -2  -2  15  199.08   17.80
   2  -2 -15  238.78   16.50
   2   2 -14    4.20    1.30
   2   2 -14    4.00    1.10
   2   2 -14    5.10    1.00
  -2   2  14    2.90    3.60
   2   2 -14    4.70    0.80
  -2   2  14    2.60    1.80
   2   2 -14    3.90    0.70
   2   2 -14    3.70    1.10
  -2   2  14    4.00    0.80
  -2  -2  14    1.80    3.30
   2  -2 -14    4.00    0.80
  -2  -2  14    4.00    2.10
   2   2 -13  155.48   12.10
   2   2 -13  174.38   12.20
   2   2 -13  150.78   12.20
   2   2 -13  177.88   12.40
  -2   2  13  167.68   12.10
   2   2 -13  167.08   12.30
  -2   2  13  155.88   14.10
   2   2 -13  160.08   12.10
  -2   2  13  179.98   13.00
  -2  -2  13  159.98   12.70
   2  -2 -13  166.28   12.10
   2  -2 -13  140.99   12.80
  -2  -2  13  166.88   14.00
   2   2 -12    4.80    0.90
   2   2 -12    2.10    0.70
  -2   2  12    3.00    0.60
  -2   2  12    4.60    1.50
   2   2 -12    3.30    0.70
   2   2 -12    2.60    0.60
   2   2 -12    2.30    0.90
  -2   2  12   -0.80    3.20
  -2  -2  12    3.50    1.80
   2  -2 -12    2.60    1.10
   2  -2 -12    2.80    0.60
  -2  -2  12   -0.60    2.70
   2  -2 -12    2.90    0.80
   2   2 -11    3.10    0.70
  -2   2  11    5.10    0.80
   2   2 -11    3.60    0.60
   2   2 -11    2.60    0.60
  -2   2  11    7.70    1.50
  -2   2  11    4.80    1.40
   2   2 -11    3.80    0.70
  -2   2  11   10.60    3.40
   2  -2 -11    4.50    0.80
   2  -2 -11    4.30    0.70
  -2  -2  11    8.30    1.90
  -2  -2  11    8.80    2.70
  -2   2  10   48.90    5.90
  -2   2  10   44.60    3.80
   2   2 -10   43.70    3.60
  -2   2  10   36.70    4.90
   2   2 -10   43.60    3.70
  -2   2  10   46.30    6.60
  -2   2  10   48.00    3.70
   2   2 -10   43.80    3.70
   2   2 -10   45.50    3.60
   2   2 -10   46.60    3.80
   2   2 -10   49.30    3.70
  -2   2  10   46.70    4.00
   2   2 -10   45.80    3.70
  -2   2  10   46.40    3.60
   2  -2 -10   48.50    3.60
   2  -2 -10   48.10    3.60
  -2  -2  10   51.09    5.00
  -2  -2  10   45.40    6.90
   2  -2 -10   48.60    3.60
  -2   2   9  147.99   10.60
  -2   2   9  119.79   10.90
   2   2  -9  141.09   10.30
   2   2  -9  144.89   10.40
   2   2  -9  138.49   10.40
  -2   2   9  130.59   11.70
   2   2  -9  138.49   10.40
   2   2  -9  147.99   10.50
  -2   2   9  147.79   10.40
   2   2  -9  129.79   10.50
   2   2  -9  154.78   10.40
   2  -2  -9  137.99   10.30
  -2  -2   9  137.79   11.70
   2  -2  -9  142.39   10.30
  -2  -2   9  128.99   11.10
   2   2  -8   46.30    3.40
  -2   2   8   49.90    5.40
   2   2  -8   41.20    3.40
  -2   2   8   44.60    3.40
  -2   2   8   41.30    4.40
   2   2  -8   39.20    3.40
   2   2  -8   42.20    3.40
   2   2  -8   46.30    3.50
  -2   2   8   53.29    5.10
   2   2  -8   42.50    3.40
  -2   2   8   36.50    3.50
  -2   2   8   54.99    5.70
  -2  -2   8   51.09    4.50
   2  -2  -8   43.40    3.40
  -2  -2   8   46.90    4.90
   2  -2  -8   44.30    3.40
   2   2  -7  267.37   20.00
  -2   2   7  274.37   21.10
  -2   2   7  267.97   20.20
   2   2  -7  299.77   20.10
   2   2  -7  276.77   20.10
  -2   2   7  272.87   21.40
  -2   2   7  297.37   21.10
   2   2  -7  285.77   20.10
   2   2  -7  290.47   20.10
   2   2  -7  265.27   20.10
  -2   2   7  282.37   21.00
  -2   2   7  292.07   20.10
  -2   2   7  244.18   20.40
   2   2  -7  255.67   20.20
   2   2  -7  253.37   20.20
   2  -2  -7  266.07   20.10
  -2  -2   7  268.27   20.60
  -2  -2   7  270.17   20.60
   2  -2  -7  270.27   20.10
   2   2  -6  264.97   18.80
   2   2  -6  230.28   18.80
  -2   2   6  293.57   19.80
  -2   2   6  267.47   18.80
   2   2  -6  232.78   18.70
  -2   2   6  270.07   20.70
  -2   2   6  259.37   18.90
   2   2  -6  283.47   18.90
   2   2  -6  256.07   18.80
   2   2  -6  238.58   18.70
   2   2  -6  249.28   18.80
  -2   2   6  249.38   19.00
   2  -2  -6  219.48   18.70
  -2  -2   6  278.57   19.20
   2  -2  -6  240.48   18.70
  -2  -2   6  265.57   19.20
   2   2  -5  647.34   50.59
   2   2  -5  681.83   50.49
   2   2  -5  697.43   50.59
   2   2  -5  788.32   50.69
  -2   2   5  598.04   50.69
   2   2  -5  605.84   50.69
   2   2  -5  744.03   50.59
   2   2  -5  749.53   50.59
  -2   2   5  660.43   50.59
   2   2  -5  682.13   50.49
  -2   2   5  710.53   50.69
  -2   2   5  747.83   50.59
  -2  -2   5  754.62   50.79
   2  -2  -5  693.23   50.49
   2  -2  -5  629.34   50.49
   2   2  -4    6.50    0.60
  -2   2   4    5.80    0.70
   2   2  -4    7.50    0.60
   2   2  -4    6.20    0.60
  -2   2   4    7.40    0.80
   2   2  -4    8.10    0.70
  -2   2   4    7.10    0.60
  -2  -2   4    9.20    1.50
   2  -2  -4    5.40    0.60
  -2  -2   4    6.60    0.70
  -2   2   3 1290.97   90.39
  -2   2   3 1131.39   90.29
   2   2  -3 1234.48   90.39
  -2   2   3 1280.97   90.39
   2   2  -3 1278.27   90.29
  -2  -2   3 1217.28   90.39
   2   2  -2   29.40    2.40
  -2   2   2   27.50    2.60
   2   2  -2   32.70    2.40
  -2   2   2   36.80    2.50
   2   2  -2   30.00    2.40
  -2  -2   2   28.00    2.40
  -2  -2   2   38.00    2.50
   2   2   0   40.80    3.10
  -2   2   0   33.00    3.00
  -2  -2   0   39.60    3.10
   2   2   1  142.99    9.90
   2   2   1  143.29    9.90
  -2   2  -1  149.49    9.90
  -2   2  -1  127.39    9.90
  -2   2  -1  126.29    9.90
   2   2   1  133.69    9.90
  -2   2  -1  133.99    9.90
   2   2   1  114.69    9.90
   2   2   1  122.19    9.90
  -2  -2  -1  134.39    9.90
   2   2   2  110.29    7.40
  -2   2  -2  103.09    7.30
  -2   2  -2   93.69    7.30
   2   2   2   86.69    7.20
   2   2   2  108.79    7.30
   2   2   2   86.79    7.30
   2  -2   2   99.49    7.30
  -2  -2  -2   90.09    7.30
  -2   2  -3  973.00   70.19
  -2   2  -3  988.80   70.19
   2   2   3 1068.39   70.39
  -2   2  -3  841.32   70.09
  -2   2  -3 1005.00   70.19
   2   2   3  995.90   70.19
   2   2   3  875.71   70.19
  -2   2  -3  955.70   70.19
  -2  -2  -3  936.41   70.19
   2  -2   3  979.40   70.19
  -2   2  -4  343.57   24.70
  -2   2  -4  303.17   24.70
   2   2   4  384.06   25.00
  -2   2  -4  292.87   24.60
  -2   2  -4  381.06   24.80
  -2   2  -4  334.47   24.70
   2   2   4  310.87   24.70
   2   2   4  361.66   24.70
  -2   2  -4  333.27   24.70
  -2  -2  -4  316.67   24.70
  -2  -2  -4  355.06   24.70
   2   2   5  722.63   55.29
   2   2   5  829.52   55.59
  -2   2  -5  751.62   55.29
  -2   2  -5  693.33   55.29
  -2   2  -5  808.22   55.39
  -2   2  -5  770.12   55.39
  -2   2  -5  675.53   55.29
   2   2   5  785.72   55.39
  -2  -2  -5  736.83   55.29
  -2  -2  -5  809.22   55.29
   2   2   6    1.20    0.30
   2   2   6    1.80    1.40
   2   2   6    1.30    0.40
   2   2   6    1.60    2.00
  -2   2  -6    1.70    0.30
  -2   2  -6    1.40    0.30
  -2   2  -6    1.80    0.40
  -2   2  -6    2.30    0.50
  -2   2  -6    1.70    0.50
  -2   2  -6    1.50    0.50
   2   2   6    0.80    0.50
  -2   2  -6    2.00    0.30
   2   2   6    1.00    1.50
  -2  -2  -6    2.50    0.30
  -2  -2  -6    2.20    0.40
  -2   2  -7    8.00    0.90
   2   2   7    7.60    0.80
  -2   2  -7    8.10    0.80
  -2   2  -7    8.00    0.90
  -2   2  -7    5.80    0.90
   2   2   7    8.90    0.90
   2   2   7    6.00    1.10
   2   2   7   11.50    2.00
   2   2   7   10.90    2.80
  -2   2  -7    6.70    0.70
  -2   2  -7    7.00    1.00
  -2   2  -7    7.20    0.70
  -2  -2  -7    5.50    0.70
   2  -2   7   10.20    2.50
  -2  -2  -7    7.30    0.80
   2   2   8   14.90    3.40
  -2   2  -8   15.80    1.50
  -2   2  -8   14.00    1.60
   2   2   8   15.40    1.40
   2   2   8   15.70    2.50
  -2   2  -8   15.30    1.30
   2   2   8   15.50    1.40
  -2   2  -8   14.60    1.60
   2   2   8   15.90    1.70
  -2   2  -8   15.10    1.40
  -2   2  -8   14.70    1.30
   2   2   8   14.10    3.30
  -2   2  -8   14.50    1.50
   2  -2   8   18.60    3.80
  -2  -2  -8   16.30    1.40
  -2  -2  -8   18.60    1.40
   2  -2   8   17.80    2.30
  -2   2  -9   20.50    1.80
   2   2   9   17.40    1.70
  -2   2  -9   17.40    1.50
   2   2   9   22.00    2.10
   2   2   9   17.80    1.60
  -2   2  -9   17.30    1.60
  -2   2  -9   14.60    1.80
   2   2   9   17.90    3.30
   2  -2   9   16.70    3.30
  -2  -2  -9   17.90    1.60
   2  -2   9   13.80    2.60
  -2   2 -10   42.80    3.50
   2   2  10   42.90    4.70
   2   2  10   41.20    3.90
   2   2  10   44.20    3.30
  -2   2 -10   35.10    3.40
  -2   2 -10   41.50    3.50
  -2   2 -10   42.30    3.40
   2   2  10   42.80    6.00
  -2   2 -10   39.40    3.30
   2  -2  10   50.59    5.80
   2  -2  10   43.50    4.20
  -2  -2 -10   39.20    4.10
  -2  -2 -10   43.70    3.30
  -2   2 -11   23.30    2.20
   2   2  11   26.90    5.70
   2   2  11   24.20    5.80
  -2   2 -11   25.00    2.20
  -2   2 -11   21.60    1.90
  -2   2 -11   17.90    2.00
  -2   2 -11   20.90    1.90
  -2  -2 -11   20.40    1.90
   2  -2  11   25.60    3.20
   2  -2  11   30.90    5.50
  -2  -2 -11   20.90    3.10
  -2   2 -12   13.30    1.50
   2   2  12    7.40    4.70
  -2   2 -12   11.30    1.70
   2   2  12   12.70    1.50
  -2   2 -12   13.80    1.40
  -2   2 -12   13.30    1.80
   2   2  12   16.10    3.30
  -2   2 -12   13.30    1.30
  -2   2 -12   14.40    1.70
   2  -2  12    9.40    2.30
  -2  -2 -12   12.70    1.30
   2  -2  12    9.10    4.40
  -2  -2 -12   12.90    3.00
  -2   2 -13   23.80    2.50
   2   2  13   27.60    5.70
  -2   2 -13   28.30    2.60
   2   2  13   30.90    3.00
  -2   2 -13   19.50    2.20
  -2   2 -13   23.20    2.10
  -2   2 -13   27.10    2.40
   2   2  13   26.30    4.50
  -2   2 -13   22.70    2.10
   2  -2  13   26.40    3.50
  -2  -2 -13   21.90    4.20
  -2  -2 -13   21.80    2.10
   2  -2  13   27.00    5.60
   2   2  14    2.70    1.60
  -2   2 -14    2.30    0.70
  -2   2 -14    2.60    1.30
  -2   2 -14    1.40    1.20
   2   2  14    0.20    3.80
  -2   2 -14    0.50    1.00
  -2   2 -14    0.30    1.20
  -2   2 -14    2.70    0.80
   2  -2  14    3.90    5.80
  -2  -2 -14    1.80    0.70
   2  -2  14    1.30    2.10
  -2   2 -15   52.19    4.80
   2   2  15   48.90    6.80
  -2   2 -15   59.89    4.60
   2   2  15   57.29    5.00
  -2   2 -15   56.29    4.40
  -2   2 -15   55.69    4.60
  -2   2 -15   59.09    4.40
  -2   2 -15   61.39    4.50
   2  -2  15   44.20    5.30
  -2  -2 -15   61.09    4.40
   2   3 -16   26.80    2.20
  -2   3  16   21.60    3.00
   2  -3 -16   27.30    2.20
  -2  -3  16   17.20    3.40
   2   3 -15   11.90    1.30
   2   3 -15    7.90    1.80
  -2   3  15    5.10    2.00
   2   3 -15    8.70    1.50
   2   3 -15    5.30   10.80
  -2   3  15    9.10    4.00
   2   3 -15   11.90    1.90
  -2  -3  15    7.90    2.40
  -2  -3  15    7.50    5.00
   2  -3 -15   13.80    1.30
   2   3 -14   54.99    4.60
  -2   3  14   44.90    7.00
   2   3 -14   66.19    4.50
   2   3 -14   56.59    4.80
  -2   3  14   65.89    4.40
   2   3 -14   61.79    4.40
   2   3 -14   51.29    4.60
  -2   3  14   46.50    5.00
   2   3 -14   61.29    4.70
   2  -3 -14   62.39    4.40
  -2  -3  14   45.30    5.20
  -2  -3  14   42.30    6.80
   2   3 -13  105.89    8.20
   2   3 -13  101.79    8.10
   2   3 -13  116.09    8.10
   2   3 -13  107.69    7.90
   2   3 -13  106.69    8.10
  -2   3  13   93.99    8.50
  -2   3  13  116.99    7.90
   2   3 -13  107.59    8.00
   2  -3 -13  110.99    7.90
  -2  -3  13   88.79    8.60
  -2  -3  13   95.79    9.50
   2   3 -12  191.78   13.70
   2   3 -12  188.98   13.50
  -2   3  12  166.58   13.90
   2   3 -12  188.48   13.80
   2   3 -12  176.18   13.50
  -2   3  12  194.08   13.50
   2   3 -12  175.98   13.70
  -2   3  12  195.88   13.90
   2   3 -12  186.38   13.60
  -2  -3  12  174.68   14.80
  -2  -3  12  158.08   14.10
   2  -3 -12  187.58   13.50
   2   3 -11  255.17   19.30
  -2   3  11  250.37   19.50
   2   3 -11  271.37   19.20
   2   3 -11  263.97   19.20
   2   3 -11  261.17   19.10
  -2   3  11  267.37   19.10
  -2   3  11  273.57   19.10
  -2   3  11  221.18   20.70
   2   3 -11  253.97   19.30
   2  -3 -11  264.97   19.10
  -2  -3  11  260.37   20.10
   2   3 -10  370.16   28.20
   2   3 -10  377.76   28.20
  -2   3  10  382.56   28.40
  -2   3  10  361.06   29.70
  -2   3  10  387.06   28.10
   2   3 -10  393.96   28.10
   2   3 -10  362.96   28.20
   2   3 -10  357.06   28.00
  -2   3  10  376.86   28.30
   2   3 -10  392.16   28.10
  -2   3  10  407.96   28.10
   2  -3 -10  394.76   28.00
  -2  -3  10  401.76   28.90
   2   3  -9  111.89    9.00
  -2   3   9  126.49    8.90
   2   3  -9  112.89    9.00
  -2   3   9  121.49    9.10
  -2   3   9  122.99    8.90
   2   3  -9  114.99    8.90
  -2   3   9  111.89   10.80
  -2   3   9  122.79    9.30
   2   3  -9  111.39    8.80
   2   3  -9  123.59    9.10
   2   3  -9  111.29    9.00
   2   3  -9  120.19    8.90
  -2  -3   9  130.59    9.80
   2  -3  -9  122.29    8.80
   2   3  -8  517.35   40.10
  -2   3   8  525.05   40.10
   2   3  -8  568.74   40.30
   2   3  -8  555.74   40.10
  -2   3   8  570.84   40.20
  -2   3   8  623.94   41.30
  -2   3   8  583.24   41.20
   2   3  -8  488.15   40.20
   2   3  -8  498.35   40.30
   2   3  -8  550.74   40.20
   2   3  -8  524.95   40.10
  -2   3   8  557.54   41.40
  -2   3   8  515.15   40.30
   2   3  -8  554.24   40.10
   2   3  -8  552.54   40.20
  -2   3   8  583.94   40.40
  -2  -3   8  540.25   41.40
   2  -3  -8  562.14   40.10
  -2   3   7  593.24   40.80
  -2   3   7  552.84   40.10
   2   3  -7  489.75   39.50
   2   3  -7  551.34   39.50
   2   3  -7  513.95   39.40
   2   3  -7  487.55   39.40
   2   3  -7  540.75   39.50
  -2   3   7  603.04   41.20
   2   3  -7  535.65   39.50
  -2   3   7  506.85   39.50
   2   3  -7  485.65   39.60
  -2   3   7  547.45   39.50
  -2   3   7  614.94   40.50
  -2   3   7  479.45   39.70
   2   3  -7  581.54   39.60
  -2  -3   7  580.64   40.00
   2  -3  -7  522.65   39.40
   2   3  -6  605.84   49.50
   2   3  -6  620.04   49.30
   2   3  -6  680.83   49.40
   2   3  -6  685.53   49.30
   2   3  -6  602.84   49.30
  -2   3   6  747.03   50.79
  -2   3   6  643.24   49.30
   2   3  -6  744.73   49.50
  -2   3   6  600.04   49.50
  -2   3   6  763.32   50.39
  -2   3   6  715.13   49.60
  -2   3   6  679.13   49.40
   2   3  -6  662.33   49.30
  -2   3   6  767.32   50.09
   2   3  -6  673.43   49.30
   2  -3  -6  602.64   49.30
   2  -3  -6  655.63   49.30
  -2  -3   6  713.03   49.70
  -2   3   5  594.14   40.30
   2   3  -5  571.94   40.30
   2   3  -5  582.04   40.30
   2   3  -5  493.25   40.20
   2   3  -5  641.84   40.40
   2   3  -5  521.85   40.30
  -2   3   5  564.74   40.30
   2   3  -5  486.35   40.30
   2   3  -5  503.75   40.40
  -2   3   5  484.45   40.40
   2   3  -5  549.85   40.20
  -2   3   5  576.34   40.40
  -2   3   5  595.64   40.50
  -2  -3   5  614.14   40.50
   2  -3  -5  484.65   40.20
   2  -3  -5  556.14   40.30
  -2   3   4  372.06   29.10
  -2   3   4  447.56   29.30
   2   3  -4  375.66   29.10
   2   3  -4  404.26   29.10
   2   3  -4  423.76   29.10
   2   3  -4  349.47   29.20
   2   3  -4  415.06   29.10
  -2   3   4  383.36   29.10
   2   3  -4  358.46   29.10
  -2   3   4  419.16   29.10
  -2   3   4  413.16   29.20
   2   3  -4  419.36   29.10
   2  -3  -4  393.56   29.10
  -2   3   3  265.77   18.20
   2   3  -3  269.67   18.00
  -2   3   3  251.27   18.00
  -2   3   3  247.28   18.00
   2   3  -3  263.17   18.00
   2   3  -3  229.38   18.00
   2   3  -3  258.27   18.00
  -2   3   3  260.87   18.00
  -2   3   3  222.48   18.20
   2   3  -3  224.88   18.10
   2   3  -3  259.37   18.00
   2   3  -3  241.38   18.00
   2  -3  -3  217.48   18.00
  -2  -3   3  211.48   18.00
   2  -3  -3  264.17   18.00
  -2   3   2 1088.39   79.69
   2   3  -2 1040.20   79.69
   2   3  -2 1133.69   79.79
  -2   3   2  974.50   79.69
  -2   3   2 1068.99   79.69
  -2   3   2 1143.29   79.79
  -2   3   2  958.20   79.89
   2   3  -2 1096.69   79.79
  -2   3   2 1210.08   79.79
   2   3  -2 1134.09   79.69
   2   3  -2 1160.18   79.79
  -2  -3   2 1090.29   79.79
   2  -3  -2 1114.49   79.79
  -2   3   1    5.90    0.70
  -2   3   1    7.30    0.60
  -2   3   1    6.20    0.60
  -2   3   1    6.60    0.60
  -2   3   1    5.10    0.70
   2   3  -1    7.50    0.60
   2   3  -1    7.00    0.70
   2  -3  -1    7.00    0.60
   2  -3  -1    6.20    0.60
  -2  -3   1    6.60    0.70
   2   3   0  111.59    7.80
  -2   3   0  102.79    7.80
   2   3   0   93.29    7.80
  -2   3   0  103.69    7.80
  -2   3   0  105.29    7.80
   2   3   0  112.49    7.80
   2   3   0  106.09    7.80
  -2   3   0  100.19    7.80
   2   3   0  112.39    7.80
  -2  -3   0  106.29    7.80
  -2  -3   0  100.09    7.80
   2  -3   0  119.99    7.80
   2  -3   0  101.49    7.80
  -2   3  -1  411.76   31.70
  -2   3  -1  422.26   31.70
   2   3   1  456.25   31.70
   2   3   1  411.06   31.70
  -2   3  -1  392.86   31.70
   2   3   1  364.46   31.80
  -2   3  -1  424.16   31.70
  -2   3  -1  495.35   31.80
   2   3   1  478.55   32.00
  -2   3  -1  455.05   31.70
  -2   3  -1  431.66   31.70
   2   3   1  468.25   31.70
   2   3   1  420.76   31.70
   2  -3   1  489.75   31.70
  -2  -3  -1  423.16   31.70
  -2  -3  -1  433.66   31.70
   2  -3   1  398.56   31.60
  -2   3  -2  565.04   35.70
  -2   3  -2  502.85   35.60
   2   3   2  454.35   35.60
   2   3   2  526.45   35.80
   2   3   2  508.95   35.70
  -2   3  -2  505.25   35.70
  -2   3  -2  475.65   35.60
   2   3   2  461.45   35.60
   2   3   2  508.45   35.60
  -2   3  -2  436.96   35.60
  -2   3  -2  418.76   35.60
  -2   3  -2  481.45   35.60
  -2   3  -2  481.95   35.60
   2  -3   2  495.25   35.60
  -2   3  -3   72.49    4.90
  -2   3  -3   63.79    4.80
  -2   3  -3   58.79    4.70
   2   3   3   64.59    4.80
  -2   3  -3   59.19    4.80
  -2   3  -3   62.19    4.90
   2   3   3   68.09    6.00
   2   3   3   67.89    4.90
   2   3   3   63.79    4.80
   2   3   3   62.09    4.70
   2   3   3   64.69    5.10
  -2   3  -3   65.79    4.80
   2   3   3   65.09    5.00
   2   3   3   61.99    5.30
  -2   3  -3   55.89    4.80
  -2   3  -3   59.39    4.90
  -2   3  -3   61.59    4.80
  -2   3  -3   68.29    4.80
  -2  -3  -3   72.29    4.70
  -2  -3  -3   65.29    4.70
   2   3   4  292.07   25.00
  -2   3  -4  355.56   25.00
  -2   3  -4  346.87   25.00
   2   3   4  348.77   25.00
   2   3   4  382.16   25.30
  -2   3  -4  370.26   25.10
  -2   3  -4  346.77   24.90
   2   3   4  363.16   25.20
  -2   3  -4  329.37   25.00
  -2   3  -4  333.07   25.00
  -2   3  -4  289.67   24.90
  -2  -3  -4  328.87   24.90
  -2  -3  -4  349.17   24.90
  -2   3  -5  279.77   18.50
  -2   3  -5  246.38   18.40
  -2   3  -5  209.28   18.50
  -2   3  -5  258.67   18.40
   2   3   5  232.98   18.30
   2   3   5  267.67   18.70
  -2   3  -5  219.98   18.30
   2   3   5  269.77   18.80
   2   3   5  261.57   18.40
  -2   3  -5  250.97   18.30
  -2  -3  -5  243.58   18.30
  -2  -3  -5  265.77   18.30
   2   3   6  229.68   17.00
   2   3   6  241.18   17.10
  -2   3  -6  199.08   17.10
  -2   3  -6  240.28   17.10
  -2   3  -6  203.38   17.10
   2   3   6  203.88   18.30
   2   3   6  249.18   17.30
  -2   3  -6  255.07   17.20
  -2   3  -6  242.38   17.10
  -2   3  -6  237.58   17.10
  -2   3  -6  230.58   17.00
   2   3   6  205.08   17.20
   2   3   6  270.97   17.90
  -2   3  -6  217.88   17.00
  -2  -3  -6  231.38   17.00
  -2  -3  -6  250.67   17.00
   2   3   7  195.08   16.40
  -2   3  -7  196.98   16.20
   2   3   7  251.87   17.90
   2   3   7  214.78   16.10
  -2   3  -7  187.18   16.20
   2   3   7  219.38   16.80
   2   3   7  244.38   17.20
  -2   3  -7  207.18   16.10
   2   3   7  222.08   16.20
  -2   3  -7  217.78   16.20
  -2   3  -7  224.98   16.30
   2   3   7  246.68   16.50
  -2   3  -7  214.58   16.10
  -2   3  -7  222.68   16.20
  -2   3  -7  230.48   16.20
  -2  -3  -7  217.68   16.10
  -2   3  -8  751.12   61.89
  -2   3  -8  738.03   61.79
   2   3   8  860.51   61.79
  -2   3  -8  812.92   61.79
  -2   3  -8  873.81   61.69
   2   3   8  840.72   61.69
  -2   3  -8  844.82   61.89
   2   3   8  788.02   62.19
   2   3   8  875.71   62.09
  -2   3  -8  872.11   61.89
  -2   3  -8  835.62   61.69
  -2   3  -8  878.21   61.89
   2   3   8  897.41   63.29
   2   3   8  874.91   62.79
   2   3   8  803.32   61.99
   2  -3   8  952.90   62.59
  -2  -3  -8  872.01   61.69
  -2   3  -9  124.49    9.80
   2   3   9  134.19    9.80
   2   3   9  134.89    9.90
  -2   3  -9  131.59    9.80
   2   3   9  132.79   10.10
  -2   3  -9  140.79   10.20
  -2   3  -9  114.29    9.90
   2   3   9  137.29   11.40
   2   3   9  133.19   12.10
  -2   3  -9  132.79   10.00
  -2   3  -9  113.49    9.90
   2   3   9  141.39   10.20
  -2   3  -9  129.99   10.00
   2   3   9  126.79   11.00
   2  -3   9  144.79   11.50
  -2  -3  -9  131.59    9.80
  -2  -3  -9  131.79   10.50
   2  -3   9  144.89   10.50
  -2   3 -10  179.58   13.90
  -2   3 -10  186.38   13.90
   2   3  10  163.08   15.80
  -2   3 -10  184.88   13.90
   2   3  10  191.68   13.80
   2   3  10  187.58   14.10
  -2   3 -10  188.28   13.70
   2   3  10  185.38   13.80
   2   3  10  168.48   14.70
   2   3  10  192.68   14.10
  -2   3 -10  192.48   13.90
   2  -3  10  194.18   14.40
  -2  -3 -10  168.48   14.30
  -2  -3 -10  185.98   13.70
   2  -3  10  208.88   15.80
   2   3  11   90.69    6.70
  -2   3 -11   86.29    6.40
   2   3  11   77.49    9.20
  -2   3 -11   82.39    6.40
  -2   3 -11   88.39    6.60
   2   3  11   79.19    6.90
  -2   3 -11   86.09    6.70
  -2   3 -11   83.29    6.60
   2   3  11   92.29    6.40
  -2   3 -11   87.69    6.60
   2   3  11   68.29    8.10
   2  -3  11   78.69    7.20
  -2  -3 -11   86.29    6.40
   2   3  12  139.09    9.80
  -2   3 -12  134.39    9.80
   2   3  12  113.89   10.20
  -2   3 -12  138.19   10.00
  -2   3 -12  133.59   10.10
  -2   3 -12  131.59    9.90
  -2   3 -12  125.39   10.00
  -2   3 -12  140.89   10.00
   2  -3  12  116.69   10.50
  -2  -3 -12  138.59    9.80
  -2   3 -13  196.08   14.10
  -2   3 -13  187.48   14.30
  -2   3 -13  197.88   14.10
  -2   3 -13  193.98   14.20
  -2   3 -13  213.58   14.30
   2   3  13  169.78   14.50
  -2   3 -13  187.98   14.30
   2  -3  13  160.38   14.70
  -2  -3 -13  202.08   14.10
  -2   3 -14  157.98   11.80
  -2   3 -14  166.58   11.70
  -2   3 -14  151.98   11.80
  -2   3 -14  166.58   11.70
  -2   3 -14  151.48   11.80
   2   3  14  135.49   12.00
  -2  -3 -14  166.48   11.70
  -2   3 -15   18.10    2.40
  -2   3 -15   19.90    2.40
  -2   3 -15   21.60    1.80
   2   3  15   12.80    5.10
  -2   3 -15   22.00    2.20
   2   3  15   15.60    3.00
   2  -3  15   17.40    3.10
  -2  -3 -15   22.10    2.00
  -2   4  15   -1.40    6.10
   2   4 -15    3.60    0.80
  -2   4  15    4.00    2.40
   2   4 -15    4.20    1.20
  -2   4  15    7.20    1.70
  -2  -4  15    5.30    2.20
   2  -4 -15    5.30    1.10
   2   4 -14   66.09    5.30
   2   4 -14   65.79    5.20
  -2   4  14   65.89    5.60
   2   4 -14   62.49    5.50
   2   4 -14   68.99    5.10
  -2   4  14   55.89    7.60
  -2   4  14   71.39    5.10
   2   4 -14   69.09    5.10
  -2  -4  14   59.19    5.90
   2  -4 -14   66.59    5.10
  -2   4  13   13.30    4.40
   2   4 -13   20.50    1.70
   2   4 -13   19.10    1.80
   2   4 -13   16.80    2.00
  -2   4  13   19.40    1.80
  -2   4  13   15.20    2.70
   2   4 -13   18.20    2.10
   2   4 -13   19.10    3.00
   2   4 -13   10.20    7.90
  -2  -4  13   14.30    2.80
  -2  -4  13   16.30    4.60
   2  -4 -13   16.90    1.80
  -2   4  12   79.69    9.20
  -2   4  12   84.99    7.10
   2   4 -12   78.79    6.60
   2   4 -12   86.89    6.50
   2   4 -12   86.49    6.80
  -2   4  12   83.79    6.70
  -2   4  12   88.39    6.50
  -2   4  12   83.29    6.90
   2   4 -12   94.49    6.70
   2   4 -12   84.09    6.70
   2   4 -12   79.79   12.40
   2  -4 -12   88.09    6.50
  -2  -4  12   94.39    8.50
  -2  -4  12   80.89    7.30
   2   4 -11   46.50    3.60
   2   4 -11   42.40    3.70
  -2   4  11   46.50    3.50
  -2   4  11   40.80    4.20
  -2   4  11   49.70    3.90
   2   4 -11   40.90    3.70
   2   4 -11   43.10    3.50
  -2   4  11   44.40    3.70
   2   4 -11   40.40    3.90
  -2   4  11   34.80    6.90
  -2  -4  11   38.80    5.80
   2  -4 -11   44.80    3.50
   2   4 -10    3.20    1.00
  -2   4  10    4.60    1.70
  -2   4  10    4.50    0.80
  -2   4  10    3.30    4.30
   2   4 -10    4.40    1.20
  -2   4  10    5.60    1.20
   2   4 -10   -1.90    5.00
   2   4 -10    4.10    1.00
  -2   4  10    3.10    1.00
  -2  -4  10    3.10    2.90
   2  -4 -10    3.60    0.80
   2   4  -9    2.20    0.60
   2   4  -9    1.90    0.50
  -2   4   9    1.60    1.40
  -2   4   9    0.90    2.30
   2   4  -9    1.50    0.70
   2   4  -9    1.10    0.80
  -2   4   9    1.20    0.60
   2   4  -9    2.10    4.40
  -2   4   9    1.90    0.70
  -2   4   9    2.80    4.00
  -2   4   9    1.00    0.70
   2   4  -9    1.10    1.00
   2  -4  -9    1.30    0.60
  -2  -4   9    0.10    2.40
   2   4  -8   61.99    5.30
   2   4  -8   63.39    5.20
   2   4  -8   67.89    5.20
  -2   4   8   68.69    5.10
  -2   4   8   63.39    5.60
  -2   4   8   66.49    5.20
  -2   4   8   71.69    5.40
   2   4  -8   62.59    5.20
  -2   4   8   61.49    6.90
  -2   4   8   64.59    6.60
   2   4  -8   67.59    5.10
  -2   4   8   53.29    7.90
   2   4  -8   75.49    5.40
   2  -4  -8   71.59    5.10
  -2  -4   8   67.69    6.30
   2   4  -7   57.39    4.50
  -2   4   7   63.39    5.90
  -2   4   7   57.29    7.30
  -2   4   7   49.20    4.60
   2   4  -7   52.69    4.60
  -2   4   7   60.89    5.00
   2   4  -7   60.79    4.60
   2   4  -7   58.39    4.30
  -2   4   7   59.99    4.50
  -2   4   7   60.49    6.10
   2   4  -7   61.89    7.30
  -2   4   7   49.99    4.40
   2  -4  -7   56.09    4.40
  -2  -4   7   61.89    5.40
   2   4  -6  281.37   22.80
  -2   4   6  269.27   24.80
   2   4  -6  302.77   21.60
  -2   4   6  304.37   22.60
  -2   4   6  289.47   21.50
   2   4  -6  280.87   21.70
  -2   4   6  305.87   21.80
   2   4  -6  280.47   21.50
  -2   4   6  308.47   22.40
  -2   4   6  311.97   21.60
  -2   4   6  264.07   21.80
   2   4  -6  290.87   21.50
   2   4  -6  287.77   21.50
   2   4  -6  308.27   21.50
   2  -4  -6  299.87   21.50
   2   4  -5  163.48   12.70
  -2   4   5  172.68   12.70
   2   4  -5  166.28   12.60
   2   4  -5  186.28   12.80
   2   4  -5  195.48   14.10
   2   4  -5  173.38   12.60
   2   4  -5  164.18   12.60
   2   4  -5  156.88   12.60
   2   4  -5  170.58   12.60
  -2   4   5  155.38   12.60
  -2   4   5  164.78   12.50
  -2   4   5  176.98   12.70
   2  -4  -5  176.98   12.60
  -2   4   4 1711.43  127.69
   2   4  -4 1929.41  127.89
  -2   4   4 1475.35  127.89
   2   4  -4 1518.85  127.89
  -2   4   4 1766.12  127.89
   2   4  -4 1589.74  127.89
  -2   4   4 2005.70  128.49
  -2   4   4 1680.73  127.79
  -2   4   4 1764.52  127.79
   2   4  -4 1706.53  127.79
  -2   4   4 1878.41  128.29
   2   4  -4 1661.63  127.79
  -2   4   4 1862.21  128.59
   2   4  -4 1743.53  127.69
   2   4  -4 1864.91  128.79
   2   4  -4 1709.63  127.79
  -2   4   4 1784.02  127.99
   2  -4  -4 1724.83  127.69
  -2  -4   4 1912.51  127.99
   2   4  -3   28.10    2.10
  -2   4   3   29.40    2.20
   2   4  -3   27.00    2.40
  -2   4   3   26.70    4.90
   2   4  -3   26.60    2.20
  -2   4   3   32.40    2.60
   2   4  -3   24.90    2.30
   2   4  -3   30.50    2.10
  -2   4   3   30.80    2.30
  -2   4   3   27.30    2.10
  -2   4   3   25.00    2.10
  -2   4   3   23.20    2.30
   2   4  -3   27.10    2.10
   2   4  -3   28.70    2.10
   2   4  -3   24.20    2.30
  -2  -4   3   24.30    2.10
  -2   4   2 3415.86  259.57
   2   4  -2 3979.90  260.27
   2   4  -2 3187.98  259.37
  -2   4   2 3257.67  259.47
   2   4  -2 3222.38  259.47
  -2   4   2 4038.80  259.97
  -2  -4   2 3810.02  259.67
   2   4  -1   82.49    5.40
   2   4  -1   68.99    5.50
  -2   4   1   71.89    5.40
  -2   4   1   80.39    6.30
  -2   4   1   68.09    5.50
  -2   4   1   64.69    5.30
  -2   4   1   71.09    5.60
   2   4  -1   63.59    5.50
  -2   4   1   63.39    5.30
   2   4  -1   74.59    6.50
   2   4  -1   71.49    5.40
  -2   4   1   70.29    5.50
  -2   4   1   70.39    5.40
   2   4  -1   61.59    5.60
   2   4  -1   69.79    5.40
   2   4  -1   82.59    6.70
   2   4  -1   80.69    5.50
   2   4  -1   65.99    5.30
   2   4  -1   69.99    5.40
  -2   4   1   69.19    5.40
   2  -4  -1   69.79    5.30
  -2  -4   1   79.29    5.60
   2  -4  -1   81.59    5.30
  -2   4   0 1275.17   98.09
  -2   4   0 1163.98   98.19
   2   4   0 1296.37   98.09
  -2   4   0 1465.75   98.09
   2   4   0 1284.17   98.09
  -2   4   0 1458.35   98.09
   2   4   0 1438.46   98.19
   2   4   0 1442.26   98.09
  -2   4   0 1249.68   97.99
  -2   4   0 1257.07   98.19
   2   4   0 1322.37   98.09
  -2   4   0 1433.16   98.19
  -2   4   0 1333.77   98.09
   2  -4   0 1530.15   98.09
   2  -4   0 1213.08   97.99
   2   4   1  359.46   24.70
  -2   4  -1  359.26   24.70
   2   4   1  377.96   24.80
  -2   4  -1  318.67   24.60
  -2   4  -1  362.16   24.80
  -2   4  -1  293.37   24.80
  -2   4  -1  340.57   24.70
   2   4   1  352.86   24.70
   2   4   1  351.36   24.60
  -2   4  -1  326.07   24.70
   2   4   1  324.17   24.70
  -2   4  -1  330.47   24.60
  -2  -4  -1  330.67   24.70
   2  -4   1  284.17   24.60
  -2   4  -2 1016.50   73.09
  -2   4  -2  861.61   73.09
   2   4   2 1051.39   73.09
   2   4   2  911.61   73.19
  -2   4  -2  960.70   72.99
   2   4   2 1033.30   73.09
  -2   4  -2 1127.79   73.09
  -2   4  -2  984.90   72.99
  -2   4  -2 1051.19   73.09
   2   4   2 1066.49   73.19
   2   4   2  999.20   72.99
  -2   4  -2 1016.40   72.99
  -2   4  -2  944.61   72.99
   2   4   2  991.90   72.99
  -2  -4  -2  988.70   72.99
   2   4   3   21.40    2.90
  -2   4  -3   17.60    1.70
   2   4   3   18.90    1.50
  -2   4  -3   17.40    1.40
  -2   4  -3   14.00    1.50
   2   4   3   18.20    2.10
  -2   4  -3   17.40    1.50
   2   4   3   18.50    3.90
   2   4   3   17.60    1.80
  -2   4  -3   16.30    1.40
   2   4   3   16.20    1.40
   2   4   3   15.90    1.40
   2   4   3   16.70    3.10
  -2   4  -3   17.10    1.50
  -2   4  -3   18.90    1.60
  -2  -4  -3   17.30    1.40
  -2   4  -4 1410.16  121.39
   2   4   4 1751.52  121.59
   2   4   4 1834.62  121.99
   2   4   4 1805.92  122.39
  -2   4  -4 1699.23  121.29
   2   4   4 1459.85  121.59
   2   4   4 1442.26  121.49
   2   4   4 1654.13  121.19
   2   4   4 1682.23  121.39
  -2   4  -4 1620.84  121.29
  -2   4  -4 1668.53  121.29
  -2   4  -4 1579.44  121.29
  -2   4  -4 1839.32  121.39
   2   4   4 1687.03  121.29
  -2   4  -4 1653.83  121.39
  -2  -4  -4 1815.12  121.19
   2   4   5    0.40    1.40
  -2   4  -5    4.00    0.70
   2   4   5    2.00    1.20
  -2   4  -5    2.70    0.70
  -2   4  -5    3.10    0.70
  -2   4  -5    2.60    0.60
  -2   4  -5    1.90    0.40
  -2   4  -5    2.20    0.60
   2   4   5    3.30    2.60
  -2   4  -5    3.10    0.70
  -2  -4  -5    4.30    0.70
   2   4   6  287.87   21.50
  -2   4  -6  284.67   19.80
   2   4   6  274.67   19.80
  -2   4  -6  253.17   20.00
   2   4   6  247.08   20.10
   2   4   6  276.97   19.90
  -2   4  -6  276.97   19.90
   2   4   6  246.68   20.50
   2   4   6  277.07   20.70
  -2   4  -6  246.38   19.70
   2   4   6  278.87   20.20
  -2   4  -6  272.97   19.90
  -2   4  -6  275.77   19.90
  -2   4  -6  232.98   19.90
  -2   4  -6  285.17   19.90
  -2  -4  -6  291.67   19.80
   2   4   7    1.60    0.50
  -2   4  -7    1.70    0.70
  -2   4  -7    2.00    0.40
   2   4   7    1.60    1.90
   2   4   7    1.70    0.60
  -2   4  -7    2.10    0.60
   2   4   7   -0.30    4.20
   2   4   7    1.60    1.40
  -2   4  -7    1.80    0.60
  -2   4  -7    2.20    0.60
  -2   4  -7    2.00    1.00
  -2   4  -7    1.70    0.60
  -2   4  -7    1.50    0.70
   2   4   7    1.20    0.70
   2   4   7   -0.60    3.10
  -2  -4  -7    2.80    0.60
  -2   4  -8   68.59    5.20
   2   4   8   62.89    5.60
  -2   4  -8   60.49    5.10
  -2   4  -8   67.99    5.00
   2   4   8   51.69    7.60
   2   4   8   57.49    6.40
  -2   4  -8   64.49    5.10
   2   4   8   63.79    5.00
   2   4   8   70.99    5.00
  -2   4  -8   61.59    5.10
  -2   4  -8   66.09    5.10
   2   4   8   65.99    5.30
  -2   4  -8   64.79    4.90
  -2  -4  -8   67.49    4.90
   2   4   9    4.80    0.80
  -2   4  -9    5.00    1.10
   2   4   9    2.70    2.40
   2   4   9    6.40    4.10
   2   4   9    4.10    1.70
  -2   4  -9    5.00    1.00
  -2   4  -9    3.60    0.90
  -2   4  -9    5.30    0.90
   2   4   9    3.10    0.90
  -2   4  -9    4.20    1.00
  -2   4  -9    5.00    0.80
   2   4   9    5.90    1.40
  -2   4  -9    4.70    0.90
   2  -4   9    6.10    2.10
  -2  -4  -9    2.50    1.80
  -2   4 -10    1.50    0.70
  -2   4 -10    2.40    0.90
   2   4  10    4.30    0.70
   2   4  10    2.30    1.10
  -2   4 -10    2.40    0.90
  -2   4 -10    3.90    0.60
  -2   4 -10    2.30    1.00
   2   4  10    3.40    2.70
   2   4  10    4.70    1.80
   2   4  10    2.30    1.00
   2   4  10    7.10    4.30
  -2  -4 -10    1.70    0.80
  -2  -4 -10    2.30    2.00
   2  -4  10    6.50    2.20
  -2   4 -11    5.70    1.20
  -2   4 -11    6.80    1.40
  -2   4 -11    6.00    1.30
   2   4  11    4.90    1.90
   2   4  11    2.50    4.30
  -2   4 -11    8.40    1.00
  -2   4 -11    9.30    1.20
  -2   4 -11    5.30    1.20
   2   4  11    8.80    1.20
   2   4  11    8.40    2.00
   2   4  11    7.40    1.30
   2  -4  11    7.70    2.20
  -2  -4 -11    7.30    1.10
  -2  -4 -11    6.10    2.30
  -2   4 -12   14.60    2.20
  -2   4 -12   15.00    1.80
  -2   4 -12   17.50    2.00
   2   4  12   13.50    1.70
   2   4  12   17.10    4.90
   2   4  12   16.00    2.60
  -2   4 -12   12.40    1.50
  -2   4 -12   14.50    1.40
  -2  -4 -12   14.70    1.70
   2  -4  12   16.20    2.90
  -2  -4 -12   10.50    2.80
  -2   4 -13    0.70    0.60
   2   4  13   -3.40    4.00
   2   4  13    0.20    1.60
  -2   4 -13    0.30    0.60
  -2   4 -13    2.00    1.20
  -2   4 -13    0.30    1.20
  -2   4 -13   -0.60    1.30
  -2  -4 -13   -0.40    1.00
  -2  -4 -13   -1.50    2.50
   2  -4  13    0.50    3.80
  -2   4 -14   24.60    2.80
   2   4  14   25.00    3.00
  -2   4 -14   26.60    2.20
   2   4  14   18.80    4.90
  -2   4 -14   21.90    2.50
  -2   4 -14   26.50    2.20
  -2   4 -14   28.70    2.50
  -2  -4 -14   25.60    2.50
   2  -4  14   20.90    3.60
  -2   5  14   14.60    2.80
  -2   5  14    7.80    4.80
   2   5 -14   18.60    2.50
  -2   5  14   22.30    1.90
   2   5 -14   19.40    1.70
   2   5 -14   14.10    2.00
  -2  -5  14   12.70    2.80
  -2   5  13   80.69    7.60
   2   5 -13  103.89    7.10
   2   5 -13   90.29    7.30
   2   5 -13   94.99    7.30
  -2   5  13  108.69    7.20
  -2  -5  13   81.79    7.80
   2   5 -12  163.88   11.40
  -2   5  12  141.19   11.70
   2   5 -12  166.88   11.40
   2   5 -12  151.48   11.50
   2   5 -12  147.49   11.70
  -2   5  12  153.78   11.60
  -2  -5  12  141.29   12.00
   2  -5 -12  144.79   11.40
   2   5 -11  208.18   14.70
  -2   5  11  201.18   14.70
   2   5 -11  196.58   14.60
   2   5 -11  179.48   14.80
  -2   5  11  176.18   15.00
  -2   5  11  225.98   15.00
  -2   5  11  205.08   14.60
   2   5 -11  182.78   14.80
   2   5 -11  206.78   14.70
  -2  -5  11  179.78   15.30
   2  -5 -11  196.58   14.60
   2   5 -10  143.79   10.40
   2   5 -10  130.09   10.50
   2   5 -10  135.59   10.30
  -2   5  10  122.69   10.80
   2   5 -10  125.89   10.50
  -2   5  10  158.78   10.80
  -2   5  10  138.19   10.50
  -2   5  10  142.29   10.40
   2   5 -10  142.99   10.50
   2  -5 -10  140.79   10.30
  -2   5   9  586.04   43.40
   2   5  -9  492.95   45.40
   2   5  -9  579.24   43.50
   2   5  -9  572.04   43.50
  -2   5   9  620.24   43.80
   2   5  -9  587.64   43.60
  -2   5   9  620.14   43.50
   2   5  -9  629.74   43.50
  -2   5   9  609.34   43.90
   2   5  -9  590.04   43.40
   2  -5  -9  602.04   43.40
  -2  -5   9  616.94   44.30
   2   5  -8  259.97   24.40
  -2   5   8  301.97   22.40
   2   5  -8  308.67   22.60
   2   5  -8  314.17   22.30
   2   5  -8  291.27   22.40
  -2   5   8  259.67   24.60
  -2   5   8  276.77   23.50
   2   5  -8  289.27   22.40
   2   5  -8  319.67   22.50
  -2   5   8  318.77   22.80
  -2   5   8  320.17   22.50
   2   5  -8  323.97   22.70
  -2   5   8  315.67   22.90
  -2  -5   8  316.07   23.30
   2  -5  -8  329.97   22.30
   2   5  -7  231.08   19.70
  -2   5   7  241.58   19.10
  -2   5   7  256.37   18.20
   2   5  -7  241.88   17.60
  -2   5   7  228.98   18.80
   2   5  -7  239.08   17.80
   2   5  -7  202.28   17.70
  -2   5   7  233.78   20.10
   2   5  -7  235.98   18.00
   2   5  -7  253.47   17.80
  -2   5   7  234.48   17.80
   2   5  -7  255.47   17.90
  -2   5   7  237.48   17.80
  -2   5   7  226.98   18.10
   2  -5  -7  257.87   17.70
  -2  -5   7  262.97   18.60
  -2   5   6  620.44   46.50
   2   5  -6  592.54   45.80
  -2   5   6  638.74   45.90
   2   5  -6  631.94   45.60
  -2   5   6  593.74   45.90
   2   5  -6  658.03   45.70
  -2   5   6  642.04   46.70
  -2   5   6  648.74   45.60
   2   5  -6  601.04   45.60
   2   5  -6  619.74   45.50
   2   5  -6  594.04   46.90
  -2   5   6  622.84   47.10
  -2   5   6  626.54   45.60
   2   5  -5  175.28   12.40
  -2   5   5  178.28   14.40
  -2   5   5  173.18   13.60
   2   5  -5  158.68   12.10
   2   5  -5  150.08   12.40
  -2   5   5  155.58   12.10
  -2   5   5  163.78   12.30
  -2   5   5  151.58   12.50
   2   5  -5  162.68   12.30
   2   5  -5  155.98   12.20
   2   5  -5  181.18   14.00
  -2   5   5  166.48   12.40
   2   5  -5  166.58   12.20
  -2   5   5  160.38   13.10
   2   5  -5  168.88   12.20
  -2   5   5  174.78   12.60
  -2   5   4  202.38   16.10
  -2   5   4  200.68   16.20
   2   5  -4  226.08   17.40
  -2   5   4  210.58   15.90
  -2   5   4  228.38   16.70
   2   5  -4  223.38   15.90
   2   5  -4  184.58   16.40
   2   5  -4  205.58   16.10
   2   5  -4  207.48   15.80
  -2   5   4  240.08   17.10
  -2   5   4  220.38   15.80
   2   5  -4  214.18   15.90
  -2   5   4  225.58   16.00
   2   5  -4  218.08   15.90
  -2   5   4  223.48   16.20
  -2   5   4  215.58   16.10
   2   5  -4  218.48   16.00
   2   5  -4  226.18   16.00
  -2   5   3  304.77   21.40
  -2   5   3  278.57   21.50
  -2   5   3  305.77   21.60
   2   5  -3  287.07   21.30
   2   5  -3  293.37   21.30
   2   5  -3  268.37   21.20
   2   5  -3  291.27   21.40
   2   5  -3  269.47   21.30
   2   5  -3  306.27   23.90
  -2   5   3  292.57   21.30
   2   5  -3  251.37   21.50
  -2   5   3  306.07   21.60
  -2   5   3  283.87   21.20
  -2   5   3  319.97   22.30
  -2   5   3  291.37   22.00
  -2   5   3  292.87   21.40
   2   5  -3  276.07   21.30
   2   5  -3  278.87   21.50
   2   5  -3  315.77   21.40
   2   5  -2    3.30    0.90
   2   5  -2    2.20    0.70
  -2   5   2    0.90    2.30
   2   5  -2    2.20    0.50
  -2   5   2    2.20    1.00
   2   5  -2    2.40    0.60
  -2   5   2    2.60    0.70
   2   5  -2    3.00    0.70
   2   5  -2    1.80    0.40
   2   5  -2    2.10    0.80
  -2   5   2    0.70    1.70
   2   5  -2    2.40    0.70
  -2   5   2    2.50    0.70
  -2   5   2    2.50    0.40
  -2   5   2    1.70    0.40
  -2   5   2    3.00    0.70
   2   5  -2    2.70    2.20
   2   5  -1  151.38   11.00
   2   5  -1  149.19   11.10
   2   5  -1  151.98   11.10
  -2   5   1  164.88   12.40
   2   5  -1  153.28   11.20
  -2   5   1  156.58   11.10
   2   5  -1  135.59   11.30
   2   5  -1  163.18   12.30
  -2   5   1  152.18   11.20
  -2   5   1  132.19   11.20
  -2   5   1  161.28   11.90
  -2   5   1  150.08   11.00
   2   5  -1  157.78   11.10
  -2   5   1  140.59   11.30
  -2   5   1  151.38   11.10
  -2   5   1  150.88   12.40
  -2   5   1  129.89   11.30
   2   5  -1  142.29   11.10
  -2   5   1  150.38   11.00
   2   5   0    6.60    1.10
  -2   5   0   12.90    2.50
   2   5   0    8.70    1.00
  -2   5   0    8.00    1.10
  -2   5   0    9.10    1.10
   2   5   0   10.90    2.80
   2   5   0    7.60    0.90
   2   5   0   12.00    1.30
  -2   5   0   12.10    3.20
   2   5   0    8.40    0.90
  -2   5   0    9.80    1.30
   2   5   0    7.60    1.10
  -2   5   0    7.00    1.10
  -2   5   0    9.70    0.90
  -2   5   0    8.00    1.10
  -2   5   0    8.50    0.90
   2   5   0   10.40    1.50
  -2   5   0    9.50    0.90
  -2   5   0   10.00    1.10
  -2  -5   0   12.10    1.80
  -2   5  -1   29.60    4.10
  -2   5  -1   25.10    2.10
  -2   5  -1   22.70    2.30
  -2   5  -1   22.00    2.10
   2   5   1   28.80    2.40
   2   5   1   28.00    2.10
   2   5   1   23.00    2.30
   2   5   1   30.40    2.60
  -2   5  -1   28.80    2.40
   2   5   1   29.70    3.90
  -2   5  -1   26.50    2.10
  -2   5  -1   26.40    2.20
  -2   5  -1   25.50    2.20
   2   5   1   26.90    2.20
   2   5   1   29.50    2.40
   2   5   1   25.80    2.10
  -2   5  -1   29.20    2.30
   2   5   2   28.90    2.50
  -2   5  -2   28.60    2.30
  -2   5  -2   29.80    2.30
  -2   5  -2   31.00    2.40
   2   5   2   30.30    3.70
   2   5   2   27.80    2.20
  -2   5  -2   29.50    2.50
  -2   5  -2   25.10    2.40
  -2   5  -2   28.60    2.30
   2   5   2   32.80    2.80
   2   5   2   27.60    2.20
   2   5   2   23.30    2.50
  -2   5  -2   27.10    2.20
  -2   5  -2   27.70    2.20
  -2   5  -2   26.20    2.40
   2   5   2   27.00    2.30
   2   5   3    3.20    0.50
  -2   5  -3    3.00    0.80
   2   5   3    3.30    1.20
  -2   5  -3    2.60    0.70
  -2   5  -3    2.80    0.70
  -2   5  -3    3.20    0.60
   2   5   3    3.40    1.00
   2   5   3    3.10    0.90
   2   5   3    2.60    1.60
   2   5   3    2.10    0.50
  -2   5  -3    3.50    0.60
   2   5   3    2.40    0.60
  -2   5  -3    3.70    0.60
  -2   5  -3    2.80    0.40
  -2   5  -3    2.80    0.70
  -2   5  -4   90.29    6.60
  -2   5  -4   89.29    6.50
   2   5   4   84.49    7.50
  -2   5  -4   82.49    6.50
   2   5   4   84.39    6.80
  -2   5  -4   81.19    6.50
  -2   5  -4   82.59    6.70
   2   5   4   84.99    6.40
   2   5   4   86.99    6.90
  -2   5  -4   85.29    6.40
   2   5   4   88.69    6.50
   2   5   4   87.79    6.40
  -2   5  -4   87.29    6.60
  -2   5  -5   12.50    1.20
  -2   5  -5    9.50    1.30
   2   5   5    9.20    1.40
  -2   5  -5   11.20    1.00
  -2   5  -5   11.50    1.40
  -2   5  -5    9.40    1.10
   2   5   5    9.40    2.20
   2   5   5   11.90    1.10
   2   5   5    9.60    1.20
  -2   5  -5   10.60    1.30
  -2   5  -5   11.10    1.60
   2   5   5   10.80    1.90
  -2   5  -6   64.49    5.10
   2   5   6   66.99    5.00
  -2   5  -6   64.09    5.10
  -2   5  -6   69.09    5.20
  -2   5  -6   56.59    5.10
  -2   5  -6   66.59    5.30
   2   5   6   71.09    5.80
   2   5   6   63.99    5.40
   2   5   6   62.49    6.20
   2   5   6   67.19    5.10
  -2   5  -6   69.29    5.00
   2   5   6   64.09    8.00
  -2   5  -7   62.59    4.60
  -2   5  -7   54.19    4.70
  -2   5  -7   58.89    4.40
  -2   5  -7   59.19    4.80
   2   5   7   53.79    4.90
   2   5   7   57.39    7.90
   2   5   7   61.49    4.50
  -2   5  -7   57.49    4.70
   2   5   7   65.29    5.40
   2   5   7   58.69    4.60
   2   5   7   53.69    6.00
  -2  -5  -7   57.59    5.50
   2   5   8  134.59    9.40
  -2   5  -8  129.79    9.40
  -2   5  -8  124.39    9.60
   2   5   8  133.09    9.90
   2   5   8  129.59    9.50
   2   5   8  126.59   10.10
   2   5   8  105.99   12.10
  -2   5  -8  135.69    9.70
  -2   5  -8  121.39    9.60
   2   5   8  110.39   10.70
  -2   5  -8  124.49    9.50
  -2   5  -8  128.99    9.60
   2  -5   8  136.99   10.30
  -2  -5  -8  110.69   10.20
  -2   5  -9   86.19    6.50
   2   5   9   86.79    7.50
  -2   5  -9   82.89    6.80
  -2   5  -9   86.39    6.70
   2   5   9   90.49    7.10
   2   5   9   93.69    6.60
  -2   5  -9   92.09    6.90
  -2   5  -9   85.59    6.70
  -2   5  -9   83.39    6.80
   2   5   9   88.99    6.70
   2   5   9   74.49    8.30
   2   5   9   66.39   11.10
  -2  -5  -9   79.89    7.50
   2  -5   9   92.19    7.60
  -2   5 -10   33.70    3.40
   2   5  10   38.10    3.10
  -2   5 -10   38.40    3.30
   2   5  10   41.10    3.60
   2   5  10   23.50    6.10
  -2   5 -10   38.90    3.10
  -2   5 -10   38.10    3.00
  -2   5 -10   34.20    3.30
   2   5  10   35.50    4.00
   2   5  10   34.70    3.20
   2  -5  10   34.90    4.40
  -2   5 -11  288.77   21.20
  -2   5 -11  273.17   21.70
  -2   5 -11  305.07   21.40
   2   5  11  309.97   21.20
   2   5  11  271.77   21.70
  -2   5 -11  277.17   21.40
   2   5  11  281.07   21.30
  -2   5 -11  314.37   21.30
   2  -5  11  267.07   21.80
   2   5  12   84.79    6.10
  -2   5 -12   77.89    6.40
  -2   5 -12   79.39    6.00
  -2   5 -12   76.69    6.40
  -2   5 -12   79.99    6.20
  -2   5 -12   90.09    6.10
   2   5  12   68.19    6.50
   2  -5  12   64.69    6.90
  -2   5 -13   62.69    4.50
  -2   5 -13   58.09    4.70
  -2   5 -13   62.59    4.70
  -2   5 -13   56.79    5.40
   2   5  13   55.29    5.00
   2  -5  13   48.90    5.60
  -2   6  13   47.10    4.10
   2   6 -13   47.10    3.80
  -2  -6  13   36.70    4.70
  -2   6  12    0.90    1.70
  -2   6  12    0.10    1.30
   2   6 -12    0.20    1.10
   2   6 -12    0.60    1.00
   2   6 -12    0.40    0.90
   2   6 -12    1.70    0.80
  -2   6  12    0.70    1.40
  -2   6  12    1.30    0.80
  -2  -6  12    3.10    2.40
  -2   6  11   10.20    1.90
  -2   6  11   15.10    2.60
   2   6 -11   11.30    1.50
  -2   6  11   12.20    1.40
   2   6 -11   12.20    1.70
  -2   6  11    7.70    1.50
   2   6 -11    8.50    1.40
   2   6 -11   12.40    2.30
  -2  -6  11   13.70    3.10
   2  -6 -11    6.40    3.10
   2   6 -10    6.00    1.20
   2   6 -10    6.60    1.30
  -2   6  10    6.10    1.50
  -2   6  10    5.90    1.00
   2   6 -10    6.50    1.00
  -2   6  10    3.40    1.20
  -2   6  10    7.90    2.20
   2   6 -10    6.90    1.30
   2  -6 -10    3.90    2.70
   2   6  -9   98.49    7.30
   2   6  -9   83.79    7.40
   2   6  -9   95.39    7.10
  -2   6   9   99.09    7.20
  -2   6   9   89.49    7.80
   2   6  -9   82.39    7.50
   2   6  -9  104.89    7.20
  -2   6   9   95.79    7.30
  -2   6   8    2.70    0.80
   2   6  -8    1.10    1.30
   2   6  -8    4.50    1.00
  -2   6   8    3.50    1.90
  -2   6   8    4.00    1.20
   2   6  -8    2.10    1.00
  -2   6   8   -0.90    2.80
   2   6  -8    2.30    0.80
   2   6  -8    2.20    0.70
  -2   6   8    2.50    1.00
   2   6  -7   90.09    6.40
  -2   6   7   72.99    8.00
   2   6  -7   86.19    6.30
   2   6  -7   73.29    6.60
  -2   6   7   84.39    7.10
  -2   6   7   88.69    6.50
   2   6  -7   84.69    6.50
   2   6  -7   90.79    6.70
   2   6  -7   71.39   10.40
   2   6  -7   76.19    6.60
  -2   6   7   86.59    6.90
  -2   6   7   87.19    6.40
   2   6  -6   16.70    1.50
  -2   6   6   16.80    1.70
  -2   6   6   13.70    1.50
   2   6  -6   15.90    2.00
   2   6  -6   17.40    2.00
  -2   6   6   16.10    2.70
   2   6  -6   10.70    4.50
   2   6  -6   13.40    1.70
  -2   6   6   14.90    3.20
   2   6  -6   16.40    1.60
  -2   6   5  331.97   24.20
  -2   6   5  340.07   23.80
  -2   6   5  294.67   24.70
   2   6  -5  329.07   23.80
  -2   6   5  332.27   24.30
   2   6  -5  314.97   23.90
  -2   6   5  329.67   24.00
   2   6  -5  342.57   24.10
   2   6  -5  336.97   23.80
  -2   6   5  333.17   23.90
   2   6  -5  317.37   24.00
   2   6  -5  273.37   25.20
   2   6  -4  215.48   15.20
  -2   6   4  177.88   15.50
   2   6  -4  191.38   16.70
  -2   6   4  200.58   15.30
  -2   6   4  204.08   16.10
  -2   6   4  218.58   15.60
  -2   6   4  221.38   15.30
   2   6  -4  207.88   15.10
  -2   6   4  208.68   16.80
  -2   6   4  223.28   15.10
   2   6  -4  209.98   15.30
  -2   6   4  199.48   15.10
   2   6  -4  198.38   15.40
  -2   6   4  185.28   15.30
   2   6  -4  200.98   15.70
   2   6  -4  211.78   15.30
   2   6  -3 1184.58   84.89
  -2   6   3 1199.88   84.69
  -2   6   3 1219.48   84.49
  -2   6   3 1145.39   84.79
  -2   6   3 1080.59   85.19
  -2   6   3 1215.48   84.69
  -2   6   3 1175.58   84.99
  -2   6   3 1156.28   84.69
  -2   6   3 1127.29   84.89
   2   6  -3 1185.68   84.59
   2   6  -3 1018.60   85.59
   2   6  -3 1201.48   84.89
   2   6  -3 1135.49   84.69
  -2   6   3 1106.09   84.79
   2   6  -3 1190.28   84.69
   2   6  -3 1099.99   84.59
   2   6  -3 1243.78   84.69
   2   6  -2    7.20    0.90
  -2   6   2    5.20    0.80
  -2   6   2    2.50    3.60
   2   6  -2    7.30    0.90
   2   6  -2    4.80    2.60
   2   6  -2    6.00    1.20
   2   6  -2    7.10    1.40
  -2   6   2    4.10    1.30
   2   6  -2    7.10    1.30
   2   6  -2    4.60    1.20
  -2   6   2    6.10    1.00
  -2   6   2    7.80    1.30
  -2   6   2    7.70    0.90
   2   6  -2    4.60    1.30
  -2   6   2    9.00    1.30
  -2   6   2    7.50    1.40
  -2   6   1  500.35   40.10
  -2   6   1  565.74   40.00
   2   6  -1  533.55   40.90
  -2   6   1  508.35   40.20
  -2   6   1  516.55   41.20
   2   6  -1  562.14   39.90
   2   6  -1  530.95   40.00
  -2   6   1  588.64   40.10
  -2   6   1  562.54   39.90
   2   6  -1  560.04   40.00
   2   6  -1  583.94   39.90
   2   6  -1  525.95   40.10
  -2   6   1  528.95   40.10
  -2   6   1  539.55   39.90
  -2   6   1  554.64   41.40
   2   6  -1  550.94   40.00
   2   6  -1  538.65   40.20
  -2   6   1  559.44   40.20
   2   6   0   12.10    1.30
  -2   6   0   11.60    1.50
  -2   6   0   17.10    1.70
  -2   6   0   16.60    1.70
   2   6   0   16.20    1.40
  -2   6   0   13.30    1.30
   2   6   0   13.30    1.50
  -2   6   0   11.70    1.30
   2   6   0   11.30    1.60
   2   6   0   10.30    2.00
   2   6   0   10.40    2.70
   2   6   0   14.40    1.70
   2   6   1  706.63   49.90
  -2   6  -1  653.13   50.09
   2   6   1  685.13   49.99
  -2   6  -1  680.13   49.90
  -2   6  -1  694.73   49.80
   2   6   1  628.84   49.99
   2   6   1  721.83   49.90
   2   6   1  656.93   50.19
  -2   6  -1  696.03   49.99
   2   6   1  676.83   49.99
   2   6   1  695.13   49.80
   2   6   1  658.93   50.69
  -2   6  -1  673.93   50.09
  -2   6  -1  709.03   49.80
   2   6   2   71.09    7.10
  -2   6  -2   71.29    6.20
   2   6   2   74.09    5.70
   2   6   2   69.89    6.10
  -2   6  -2   75.09    6.00
  -2   6  -2   74.39    5.90
   2   6   2   75.49    6.00
  -2   6  -2   77.69    5.70
  -2   6  -2   77.59    5.80
   2   6   2   77.49    6.10
  -2   6  -2   78.99    6.00
   2   6   2   77.69    5.70
   2   6   2   78.59    5.90
  -2   6  -2   73.89    5.70
  -2  -6  -2   82.89    6.60
  -2   6  -3  468.05   33.70
  -2   6  -3  462.35   33.60
  -2   6  -3  446.56   33.50
  -2   6  -3  441.16   33.40
  -2   6  -3  484.05   33.80
   2   6   3  448.26   33.70
   2   6   3  477.35   33.50
   2   6   3  409.46   34.30
  -2   6  -3  447.76   33.60
  -2   6  -3  455.45   33.50
   2   6   3  473.45   33.50
   2   6   3  483.25   34.10
   2   6   3  452.95   33.80
  -2  -6  -3  443.86   34.00
  -2   6  -4   56.59    4.80
  -2   6  -4   58.59    4.70
   2   6   4   64.89    5.20
  -2   6  -4   62.79    4.70
  -2   6  -4   55.79    4.90
  -2   6  -4   61.69    5.00
   2   6   4   65.69    5.40
   2   6   4   65.39    4.70
  -2   6  -4   62.59    4.90
   2   6   4   52.09    6.00
  -2   6  -4   61.39    5.00
   2   6   4   60.99    4.80
  -2  -6  -4   62.49    5.80
  -2   6  -5  203.08   15.70
  -2   6  -5  203.48   15.60
   2   6   5  225.88   15.60
  -2   6  -5  219.98   15.60
   2   6   5  223.58   16.10
   2   6   5  187.58   16.60
   2   6   5  206.88   16.10
  -2   6  -5  211.78   15.50
   2   6   5  214.28   15.70
  -2   6  -5  222.08   15.90
  -2  -6  -5  192.68   16.30
   2   6   6    1.20    0.60
  -2   6  -6    0.50    0.80
  -2   6  -6    1.30    0.70
  -2   6  -6   -0.30    0.90
   2   6   6    1.60    2.00
   2   6   6    1.50    2.10
   2   6   6    1.00    0.90
   2   6   6    1.20    0.80
  -2   6  -6    0.20    0.50
  -2   6  -6    1.00    0.80
  -2  -6  -6    3.70    2.30
  -2   6  -7   74.19    5.70
   2   6   7   59.89    7.20
   2   6   7   68.79    6.50
   2   6   7   72.29    5.80
   2   6   7   80.99    5.70
  -2   6  -7   76.29    5.60
  -2   6  -7   71.99    5.90
  -2   6  -7   69.69    5.80
  -2   6  -7   67.69    5.80
  -2   6  -7   82.09    6.00
   2   6   7   81.89    6.30
   2  -6   7   66.39    6.80
  -2   6  -8    2.10    1.00
   2   6   8    3.70    1.20
   2   6   8    0.40    2.50
  -2   6  -8    1.90    1.30
   2   6   8    1.90    0.80
  -2   6  -8    3.00    0.90
  -2   6  -8    1.70    1.00
   2   6   8    2.00    0.90
   2   6   8    0.60    2.10
  -2   6  -8    2.60    0.90
  -2   6  -8    3.10    0.70
   2  -6   8   -0.90    2.60
  -2  -6  -8    2.10    2.50
   2   6   9   38.80    3.50
  -2   6  -9   35.00    3.50
   2   6   9   32.10    4.30
  -2   6  -9   36.00    3.80
  -2   6  -9   43.00    3.60
   2   6   9   46.30    3.40
   2   6   9   33.40    5.40
  -2   6  -9   42.70    3.30
   2   6   9   46.90    3.90
  -2   6  -9   46.50    3.50
   2  -6   9   36.40    5.00
   2   6  10   12.90    2.10
  -2   6 -10   12.30    1.80
   2   6  10   10.00    2.40
  -2   6 -10    9.60    1.40
   2   6  10    9.30    1.70
  -2   6 -10   11.10    1.60
  -2   6 -10   11.20    1.30
   2   6  10   10.80    1.50
  -2   6 -10    7.90    1.90
   2  -6  10   11.30    3.60
  -2  -6 -10    5.40    2.80
  -2   6 -11    1.00    0.90
   2   6  11   -0.30    1.20
  -2   6 -11    2.20    1.80
  -2   6 -11    2.50    1.20
   2   6  11    1.50    1.50
  -2   6 -11    1.20    0.80
   2   6  11    3.90    2.00
  -2   6 -11    0.50    1.00
   2   6  11    1.70    1.00
   2  -6  11   -1.20    2.80
  -2  -6 -11   -3.40    3.10
  -2   6 -12    3.60    1.10
  -2   6 -12    4.20    0.90
   2   6  12    1.90    1.90
  -2   6 -12    1.80    1.20
   2  -6  12    7.70    3.20
  -2   7  11   32.80    2.60
   2   7 -11   28.20    3.00
  -2   7  11   28.70    3.30
  -2   7  10  204.08   15.80
  -2   7  10  226.38   15.80
  -2   7  10  217.38   16.20
   2   7 -10  227.58   15.80
   2   7 -10  188.98   15.90
   2   7  -9   58.29    4.40
  -2   7   9   59.09    4.30
  -2   7   9   54.49    5.00
   2   7  -9   50.79    4.60
  -2   7   9   52.39    4.40
  -2  -7   9   44.70    5.70
   2   7  -8  234.58   19.70
  -2   7   8  279.77   20.10
  -2   7   8  262.37   20.10
  -2   7   8  266.57   19.60
   2   7  -8  285.27   19.60
  -2   7   8  262.07   19.70
  -2   7   7  112.79    8.30
   2   7  -7   89.39    7.90
  -2   7   7   96.39    8.30
  -2   7   7  104.59    7.80
   2   7  -7  106.29    7.70
  -2   7   7   99.29    7.80
  -2   7   6  139.19   14.00
  -2   7   6  180.68   13.10
  -2   7   6  170.28   13.10
   2   7  -6  166.88   12.80
   2   7  -6  191.18   12.60
  -2   7   6  173.78   12.60
  -2   7   6  167.68   12.60
   2   7  -6  153.28   12.70
  -2   7   5  154.98   14.90
   2   7  -5  193.28   13.50
   2   7  -5  189.88   13.80
   2   7  -5  168.18   13.60
  -2   7   5  190.68   13.70
  -2   7   5  181.88   14.00
  -2   7   5  184.98   13.60
  -2   7   5  188.08   14.10
  -2   7   4  194.18   13.60
  -2   7   4  176.38   13.70
  -2   7   4  201.28   14.00
   2   7  -4  192.08   13.50
  -2   7   4  172.18   13.80
  -2   7   4  179.88   14.10
  -2   7   4  174.78   13.50
   2   7  -4  185.88   13.60
   2   7  -4  177.58   13.80
   2   7  -4  169.78   13.70
  -2   7   3   38.40    3.30
  -2   7   3   43.80    3.60
   2   7  -3   35.70    3.90
   2   7  -3   31.50    6.20
   2   7  -3   46.40    3.40
  -2   7   3   39.60    3.90
  -2   7   3   42.90    3.20
   2   7  -3   41.90    3.30
  -2   7   3   37.80    3.80
  -2   7   3   42.20    3.80
   2   7  -3   44.90    3.90
  -2   7   2   94.79    7.50
  -2   7   2   94.59    7.60
   2   7  -2   90.59    7.60
  -2   7   2   93.59    7.60
   2   7  -2   92.79    7.60
   2   7  -2   92.99    7.60
  -2   7   2   94.39    7.20
   2   7  -2   92.09    7.70
  -2   7   2  103.09    7.70
  -2   7   2  104.39    7.30
   2   7  -2   93.19    7.30
  -2   7   2  104.39    7.80
   2   7  -2   92.49    9.20
   2   7  -2  102.49    7.20
   2   7  -1   50.99    4.30
   2   7  -1   49.80    4.50
  -2   7   1   54.19    4.30
   2   7  -1   54.19    4.50
   2   7  -1   47.70    4.20
   2   7  -1   53.49    4.10
   2   7  -1   44.80    6.00
  -2   7   1   48.20    4.00
   2   7  -1   51.09    3.90
  -2   7   1   49.99    4.40
  -2   7   1   50.89    4.30
  -2   7   1   54.49    3.90
  -2   7   1   51.79    4.50
  -2   7   1   45.40    4.30
   2   7  -1   55.69    4.50
   2   7   0    5.20    1.20
  -2   7   0    2.90    0.60
  -2   7   0    4.70    1.10
  -2   7   0    2.70    1.40
  -2   7   0    2.10    1.10
   2   7   0    3.80    1.10
   2   7   0    4.80    1.60
   2   7   0    4.10    1.50
  -2   7   0    5.70    0.80
   2   7   0    3.70    0.70
   2   7   0    4.20    0.70
   2   7   0    2.90    2.80
   2   7   0    3.90    1.10
  -2   7   0    3.80    1.20
  -2   7  -1   34.40    3.10
  -2   7  -1   32.60    2.70
  -2   7  -1   36.30    2.70
   2   7   1   35.30    3.30
  -2   7  -1   30.20    3.10
  -2   7  -1   33.20    3.00
   2   7   1   31.10    3.40
   2   7   1   34.90    2.80
  -2   7  -1   30.20    3.20
   2   7   1   37.80    3.40
   2   7   1   32.70    3.40
   2   7   1   32.50    2.70
   2   7   1   32.10    3.00
  -2   7  -1   35.60    3.20
   2   7   1   26.40    4.80
   2   7   2   26.80    3.20
   2   7   2   25.40    2.60
  -2   7  -2   28.80    2.30
  -2   7  -2   30.60    3.30
  -2   7  -2   22.60    2.60
  -2   7  -2   23.50    2.30
   2   7   2   32.00    2.40
   2   7   2   24.10    2.20
  -2   7  -3   41.20    3.50
  -2   7  -3   41.10    3.20
  -2   7  -3   38.20    3.10
   2   7   3   41.50    4.00
   2   7   3   35.90    3.10
   2   7   3   29.40    4.90
  -2   7  -3   34.90    3.40
   2   7   3   38.70    3.30
  -2   7  -3   38.40    3.60
   2   7   3   41.00    3.70
  -2   7  -4   21.70    2.30
   2   7   4   23.20    2.60
  -2   7  -4   25.60    2.10
  -2   7  -4   26.10    2.70
   2   7   4   20.90    2.30
  -2   7  -4   22.50    2.40
   2   7   4   26.80    3.30
  -2   7  -4   19.20    2.00
   2   7   4   27.40    2.10
   2   7   4   17.80    4.10
  -2  -7  -4   15.40    3.60
   2   7   5   42.60    4.00
  -2   7  -5   43.20    3.70
   2   7   5   43.70    3.40
   2   7   5   41.10    3.50
   2   7   5   31.80    5.20
   2   7   5   47.40    4.50
  -2   7  -5   37.70    3.60
  -2   7  -5   45.10    3.40
  -2   7  -5   40.80    3.70
  -2   7  -6  101.89    7.50
  -2   7  -6   86.89    7.60
  -2   7  -6  104.59    7.80
   2   7   6  104.89    7.50
   2   7   6   96.69    8.30
   2   7   6   96.69    7.60
   2   7   6  105.69    8.10
  -2   7  -6   89.49    7.70
   2   7   7   88.59    6.30
  -2   7  -7   73.39    6.50
   2   7   7   80.29    7.10
  -2   7  -7   72.59    6.40
  -2   7  -7   85.09    6.30
  -2   7  -7   87.89    6.50
   2   7   7   79.79    6.40
  -2   7  -8   60.19    5.50
   2   7   8   73.89    5.40
  -2   7  -8   69.79    5.40
  -2   7  -8   62.79    5.80
   2   7   8   77.09    5.90
   2   7   8   69.19    6.20
   2   7   8   64.69    5.50
  -2   7  -9   16.50    2.40
   2   7   9   21.20    2.10
   2   7   9   19.90    2.20
   2   7   9   20.00    3.30
   2   7   9   23.90    2.60
  -2   7  -9   14.00    2.70
  -2   7  -9   20.90    2.20
   2   7  10   98.19    7.70
   2   7  10  104.39    8.20
  -2   7 -10   90.49    7.80
  -2   7 -10  111.29    7.70
  -2   8   8   15.10    2.20
  -2   8   8    9.50    2.40
  -2   8   8    9.10    1.60
   2   8  -8   12.70    1.60
  -2   8   8   11.30    1.70
  -2   8   7   51.29    4.70
  -2   8   7   44.40    4.00
   2   8  -7   49.60    3.90
  -2   8   7   50.39    4.50
  -2   8   7   47.20    4.00
  -2   8   6   16.60    2.40
  -2   8   6   11.70    2.00
  -2   8   6   14.70    1.80
  -2   8   6   14.80    2.50
   2   8  -6   16.10    1.70
  -2   8   5   39.80    3.60
  -2   8   5   31.00    3.00
  -2   8   5   28.00    3.30
  -2   8   5   30.70    2.80
   2   8  -5   32.90    2.70
  -2   8   4  178.88   13.40
  -2   8   4  167.08   14.20
  -2   8   4  181.88   13.70
  -2   8   4  172.38   13.00
   2   8  -4  171.38   12.90
  -2   8   3    1.10    1.70
  -2   8   3    2.90    1.30
  -2   8   3    2.70    1.30
  -2   8   3    3.30    0.90
   2   8  -3    3.30    0.70
   2   8  -3    3.10    0.80
  -2   8   2  260.57   18.90
  -2   8   2  255.07   18.70
   2   8  -2  258.67   18.80
  -2   8   2  230.48   19.10
  -2   8   2  273.77   19.40
   2   8  -2  258.47   18.80
  -2   8   2  248.08   19.00
  -2   8   2  250.97   19.10
  -2   8   1   15.50    1.50
  -2   8   1   18.60    2.30
  -2   8   1   16.50    2.50
  -2   8   1   17.00    1.70
   2   8  -1   16.10    1.70
   2   8  -1   15.30    1.50
  -2   8   1   12.70    2.80
  -2   8   1   17.00    2.50
  -2   8   1   16.00    2.20
   2   8   0  343.77   23.90
   2   8   0  333.97   23.40
  -2   8   0  289.57   23.50
  -2   8   0  317.97   23.40
   2   8   0  314.87   23.30
  -2   8   0  305.57   23.60
  -2   8   0  332.37   23.70
  -2   8   0  289.87   23.90
   2   8   0  317.37   23.50
  -2   8   0  327.47   23.30
  -2   8  -1    7.00    1.70
  -2   8  -1    6.60    1.10
   2   8   1    8.10    1.60
  -2   8  -1    7.30    1.00
   2   8   1    8.20    2.20
   2   8   1    6.30    1.60
  -2   8  -1    6.40    1.80
   2   8   1    8.10    1.20
   2   8   1    6.10    1.00
   2   8   1    5.90    3.30
  -2   8  -1    6.10    1.50
   2   8   2  395.16   27.10
  -2   8  -2  374.96   26.50
   2   8   2  371.66   26.60
  -2   8  -2  383.36   26.90
   2   8   2  326.47   26.70
  -2   8  -2  324.67   26.70
  -2   8  -2  342.37   26.70
   2   8   2  367.86   26.70
  -2   8  -2  357.56   26.50
   2   8   3   20.60    3.20
   2   8   3   14.00    3.70
   2   8   3   20.20    3.00
   2   8   3   19.60    3.10
  -2   8  -3   18.70    2.90
  -2   8  -3   19.60    1.80
   2   8   3   20.70    2.00
  -2   8  -3   19.60    2.20
   2   8   4  159.48   12.80
  -2   8  -4  167.98   12.30
   2   8   4  155.98   12.50
  -2   8  -4  179.38   12.70
   2   8   4  174.98   12.40
   2   8   4  180.28   13.10
  -2   8  -4  141.49   12.70
   2   8   5    1.20    3.00
   2   8   5    0.30    1.10
   2   8   5    1.30    2.40
  -2   8  -5    2.10    0.90
   2   8   5    2.90    1.40
   2   8   5    2.10    0.90
  -2   8  -5    1.40    0.90
  -2   8  -5    4.10    2.20
   2   8   6  129.09   11.60
   2   8   6  128.09   10.70
   2   8   6  151.78   11.30
  -2   8  -6  148.89   10.70
  -2   8  -6  150.18   10.90
   2   8   6  143.69   10.70
   2   8   7    1.30    1.30
   2   8   7    4.40    1.10
  -2   8  -7    2.00    1.00
   2   8   7   -0.20    1.10
   2   8   7    2.70    2.50
  -2   9   3   71.39    6.40
   2   9  -3   79.49    5.70
  -2   9   3   72.89    5.90
   2   9  -2   12.20    1.30
  -2   9   2   12.40    2.50
  -2   9   2    9.70    1.70
  -2   9   1   51.89    3.90
   2   9  -1   48.70    3.70
  -2   9   1   40.60    4.60
   2   9  -1   46.90    3.90
  -2   9   0   -0.10    1.00
   2   9   0    0.80    0.90
  -2   9   0   -4.70    2.20
  -2   9   0    0.30    0.70
   2   9   1    3.40    1.00
  -2   9  -1    3.50    0.80
  -2   9  -2    8.50    1.20
   2   9   2   10.30    1.60
  -3   0  17    1.60    3.60
   3   0 -17   -0.40    0.70
  -3   0  16    3.80    0.90
   3   0 -16    3.00    0.80
  -3   0  16    3.90    3.60
  -3   0  16    7.40    2.40
   3   0 -16    2.70    0.90
   3   0 -15    0.30    0.60
  -3   0  15    1.00    0.70
  -3   0  15   -1.70    3.30
   3   0 -15    0.30    1.10
   3   0 -15    0.60    0.70
  -3   0  15    1.70    2.00
  -3   0  15    1.40    2.80
   3   0 -15    0.70    0.60
   3   0 -14  103.29    8.00
   3   0 -14  110.19    8.00
  -3   0  13   -1.60    4.70
   3   0 -13    0.50    0.50
   3   0 -13    0.20    0.60
  -3   0  13    2.70    2.10
  -3   0  13    1.10    2.90
   3   0 -13    1.40    0.60
   3   0 -13    0.80    0.50
   3   0 -12  148.09   11.20
  -3   0  12  145.09   12.40
   3   0 -12  152.08   11.20
  -3   0  12  131.89   11.50
   3   0 -12  162.88   11.10
   3   0 -12  155.08   11.10
  -3   0  12  139.29   13.40
   3   0 -12  153.18   11.10
  -3   0  11   -0.20    1.60
  -3   0  11    1.50    2.10
   3   0 -11    0.60    0.40
   3   0 -11    0.00    0.90
  -3   0  11   -1.40    2.90
   3   0 -11    0.30    0.50
   3   0 -11   -0.20    0.40
   3   0 -11    1.50    0.50
   3   0 -11    0.60    0.40
   3   0 -10  835.92   64.29
   3   0 -10  879.41   64.29
  -3   0  10  845.72   64.49
  -3   0  10  939.31   65.39
   3   0 -10  886.71   64.19
   3   0 -10  848.92   64.19
  -3   0  10  918.91   64.99
  -3   0   9    1.40    2.00
  -3   0   9    0.20    1.10
   3   0  -9    0.10    0.30
   3   0  -9    0.30    0.30
   3   0  -9   -0.10    0.40
  -3   0   9    1.00    1.70
   3   0  -9    0.20    0.60
  -3   0   8 4592.54  313.27
   3   0  -8 3971.40  312.67
  -3   0   8 4299.67  313.07
   3   0  -7    0.00    0.50
   3   0  -7    0.50    0.30
   3   0  -7    1.40    0.30
   3   0  -7    0.10    0.30
  -3   0   7    1.10    1.30
  -3   0   7    1.80    1.50
  -3   0   7    0.20    0.30
  -3   0   7    0.60    1.30
  -3   0   7    0.60    0.40
  -3   0   6 1292.97   91.29
  -3   0   6 1157.68   91.39
   3   0  -6 1306.17   91.29
  -3   0   5    2.40    1.30
   3   0  -5    1.90    0.40
  -3   0   5    3.00    0.40
   3   0  -5    2.30    0.40
  -3   0   5    2.60    1.10
   3   0  -4  509.85   40.90
  -3   0   4  608.64   40.80
  -3   0   3    0.80    0.20
   3   0  -3    0.70    0.20
  -3   0   2 2050.49  158.38
   3   0  -2 2282.07  158.58
  -3   0   1   -2.20    0.20
  -3   0   1   -2.20    0.10
  -3   0   0  395.76   27.40
  -3   0   0  349.67   27.20
  -3   0  -1   -2.30    0.10
  -3   0  -1   -2.30    0.10
  -3   0  -1   -2.40    0.20
   3   0   1   -2.30    0.10
   3   0   1   -2.30    0.10
   3   0   3   -3.40    0.20
  -3   0  -3   -3.00    0.20
  -3   0  -3   -3.20    0.20
  -3   0  -3   -3.10    0.20
   3   0   3   -4.10    0.60
  -3   0  -3   -3.30    0.40
  -3   0  -4   79.99    5.20
  -3   0  -4   64.09    5.10
  -3   0  -4   66.09    5.10
  -3   0  -4   68.19    5.10
  -3   0  -4   69.69    5.10
   3   0   4   61.29    5.10
  -3   0  -5    0.30    0.20
  -3   0  -5    0.70    0.40
  -3   0  -5    0.00    0.20
  -3   0  -5    0.10    0.50
  -3   0  -5    0.10    0.20
   3   0   5    0.50    0.30
  -3   0  -5    0.30    0.20
   3   0   5    0.00    0.80
   3   0   6 2507.15  200.78
   3   0   6 2981.80  201.48
   3   0   6 2762.62  201.08
  -3   0  -6 2757.82  200.98
  -3   0  -6 2766.32  200.88
  -3   0  -7    0.70    0.30
  -3   0  -7    0.60    0.30
  -3   0  -7    0.40    0.40
  -3   0  -7    0.90    0.80
  -3   0  -7    0.90    0.40
   3   0   7    1.30    1.20
  -3   0  -7    0.80    0.60
   3   0   7    1.80    2.10
   3   0   8 1961.80  125.89
  -3   0  -8 1665.53  124.89
  -3   0  -8 1722.23  124.89
  -3   0  -8 1625.44  124.89
   3   0   8 1744.03  125.29
  -3   0  -8 1471.15  124.99
  -3   0  -8 1792.92  124.99
  -3   0  -8 1719.43  125.09
  -3   0  -9   -0.40    0.40
  -3   0  -9    0.20    0.40
  -3   0  -9   -0.10    0.60
  -3   0  -9    0.10    1.20
   3   0   9   -0.90    2.40
   3   0   9    0.70    1.40
  -3   0  -9    0.20    0.70
  -3   0  -9    0.40    0.50
  -3   0 -10  395.26   29.10
  -3   0 -10  414.66   29.10
  -3   0 -10  392.96   29.00
  -3   0 -10  404.66   29.00
   3   0  10  380.86   29.50
  -3   0 -10  404.06   29.10
   3   0  10  416.46   30.30
  -3   0 -10  357.96   29.30
   3   0  11   -3.20    3.00
  -3   0 -11    1.00    1.00
  -3   0 -11    0.70    0.50
  -3   0 -11   -0.30    0.50
   3   0  11    0.90    2.00
  -3   0 -11    0.70    0.50
  -3   0 -12  543.95   37.60
  -3   0 -12  523.85   37.50
   3   0  12  469.05   38.10
  -3   0 -12  543.15   37.70
  -3   0 -12  515.25   37.90
   3   0  12  475.45   39.00
   3   0  13   -0.40    2.20
   3   0  13    4.80    4.10
  -3   0 -13    0.40    0.60
  -3   0 -13    0.40    0.70
  -3   0 -13    0.10    0.60
   3   0  13    1.90    2.00
  -3   0 -14  228.88   17.00
   3   0  14  204.88   18.80
   3   0  14  200.38   17.50
  -3   0 -14  275.17   17.00
   3   0  15   -2.60    2.70
  -3   0 -15    0.90    0.70
   3   0  15   -1.30    4.60
  -3   0 -15    0.00    0.70
  -3   0 -15    0.80    0.90
   3   0  16   33.20    3.80
  -3   0 -16   40.00    3.70
  -3   0 -16   44.80    3.30
   3   1 -17   84.99    5.90
  -3   1  17   59.89    6.60
   3   1 -17   79.09    6.00
   3  -1 -17   81.49    5.90
   3   1 -16   46.20    4.00
   3   1 -16   50.89    4.00
   3   1 -16   54.39    4.00
  -3   1  16   41.70    4.80
   3   1 -16   46.90    4.30
  -3   1  16   54.29    4.00
  -3  -1  16   52.99    4.00
   3  -1 -16   54.59    4.00
   3   1 -15  124.49    8.60
   3   1 -15  118.29    8.50
  -3   1  15  108.29    8.90
   3   1 -15  116.69    8.60
  -3   1  15   90.19   10.20
   3   1 -15  117.79    8.50
  -3   1  15  123.99    8.40
  -3  -1  15  104.49   10.10
  -3  -1  15   94.79    9.10
  -3  -1  15  104.39    9.00
   3  -1 -15  123.29    8.50
   3   1 -14  151.78   12.00
  -3   1  14  163.48   12.30
   3   1 -14  164.88   11.90
   3   1 -14  164.48   11.90
   3   1 -14  163.68   12.00
  -3   1  14  145.49   13.50
  -3   1  14  171.28   11.90
   3   1 -14  168.58   12.00
   3  -1 -14  157.28   11.90
   3  -1 -14  168.48   11.90
  -3  -1  14  160.48   13.40
  -3  -1  14  137.39   12.40
   3  -1 -14  156.68   11.90
   3   1 -13  108.19    8.20
  -3   1  13  108.69   10.00
   3   1 -13  106.69    8.10
  -3   1  13  114.79    8.50
   3   1 -13  102.59    8.20
   3   1 -13  110.79    8.10
   3   1 -13  105.59    8.00
  -3   1  13  100.09    8.90
   3   1 -13  116.59    8.10
   3  -1 -13  108.09    8.00
   3  -1 -13  103.99    8.10
  -3  -1  13  122.39    9.80
   3  -1 -13   96.59    8.10
  -3  -1  13  105.59   12.00
  -3  -1  13  102.09    8.70
   3   1 -12  126.69    9.40
   3   1 -12  114.99    9.40
  -3   1  12  130.79   13.30
   3   1 -12  117.19    9.20
  -3   1  12  137.79   11.00
   3   1 -12  131.19    9.30
   3   1 -12  117.39    9.30
  -3   1  12  115.79    9.90
   3   1 -12  126.49    9.30
  -3  -1  12  141.49   10.80
   3  -1 -12  124.79    9.30
   3  -1 -12  117.19    9.30
   3  -1 -12  124.99    9.20
  -3  -1  12  144.99   12.00
   3  -1 -12  106.99    9.30
  -3  -1  12  123.59   11.20
  -3   1  11    7.10    2.20
   3   1 -11    4.30    0.80
   3   1 -11    5.30    0.80
  -3   1  11    7.00    3.50
   3   1 -11    4.30    0.80
   3   1 -11    6.00    0.80
   3   1 -11    4.80    0.80
   3   1 -11    7.70    1.30
  -3   1  11    7.00    2.70
   3  -1 -11    4.50    0.70
  -3  -1  11    8.00    1.80
  -3  -1  11    9.40    2.50
   3  -1 -11    2.30    0.90
   3  -1 -11    4.00    0.70
  -3  -1  11    9.80    3.70
   3   1 -10  120.79    9.40
  -3   1  10  148.89   11.40
  -3   1  10  119.79    9.60
   3   1 -10  131.29    9.50
   3   1 -10  118.29    9.40
   3   1 -10  127.99    9.40
  -3   1  10  138.99   10.60
   3   1 -10  114.99    9.50
   3   1 -10  131.79    9.40
  -3   1  10  127.39    9.90
   3  -1 -10  117.39    9.40
  -3  -1  10  146.89   10.90
   3  -1 -10  119.49    9.40
  -3  -1  10  139.89   10.40
   3  -1 -10  107.19    9.70
   3   1  -9  202.58   13.00
  -3   1   9  182.98   14.40
   3   1  -9  175.68   13.00
   3   1  -9  154.88   13.10
   3   1  -9  177.78   13.10
  -3   1   9  170.88   13.20
  -3   1   9  194.88   14.20
  -3   1   9  183.18   14.10
   3   1  -9  176.68   13.00
  -3   1   9  168.48   13.30
  -3  -1   9  145.59   14.20
   3  -1  -9  167.98   13.00
  -3  -1   9  181.68   14.00
   3  -1  -9  177.48   13.00
   3  -1  -9  180.38   13.00
  -3   1   8   40.60    3.30
   3   1  -8   40.10    3.20
  -3   1   8   46.10    3.30
  -3   1   8   41.00    3.20
   3   1  -8   40.50    3.30
   3   1  -8   42.00    3.10
  -3   1   8   31.80    4.60
  -3   1   8   49.20    4.90
  -3   1   8   38.10    3.80
  -3   1   8   42.00    4.40
   3   1  -8   41.20    3.30
   3  -1  -8   39.80    3.20
   3  -1  -8   36.90    3.30
   3  -1  -8   40.90    3.10
  -3  -1   8   43.90    4.10
   3  -1  -8   44.40    3.20
  -3  -1   8   40.50    4.30
   3   1  -7  488.85   36.50
  -3   1   7  505.85   36.50
  -3   1   7  563.64   37.70
  -3   1   7  457.05   36.60
   3   1  -7  511.75   36.60
   3   1  -7  512.85   36.50
  -3   1   7  493.35   36.70
   3   1  -7  552.64   36.50
   3   1  -7  455.35   36.50
   3   1  -7  435.26   36.60
  -3   1   7  539.75   36.50
   3  -1  -7  490.55   36.50
  -3  -1   7  535.05   37.10
   3  -1  -7  462.15   36.50
  -3  -1   7  511.95   37.00
   3  -1  -7  481.05   36.50
   3   1  -6    4.10    0.60
  -3   1   6    4.90    1.80
  -3   1   6    5.30    0.50
   3   1  -6    3.80    0.50
  -3   1   6    4.00    0.60
   3   1  -6    4.80    0.80
  -3   1   6    4.80    1.50
   3   1  -6    3.00    0.50
   3   1  -6    3.90    0.50
  -3   1   6    4.20    0.70
  -3  -1   6    3.70    1.30
  -3  -1   6    5.80    1.30
  -3  -1   6    5.70    0.60
  -3   1   5  685.33   48.60
  -3   1   5  574.54   48.70
  -3   1   5  720.33   48.70
   3   1  -5  763.62   48.80
   3   1  -5  623.34   48.60
   3   1  -5  630.04   48.70
   3  -1  -5  665.43   48.70
  -3  -1   5  639.14   48.70
   3  -1  -5  596.14   48.60
  -3  -1   5  770.22   49.00
  -3   1   4  528.15   37.30
   3   1  -4  512.85   37.30
  -3   1   4  527.75   37.20
  -3  -1   4  528.55   37.30
   3  -1  -4  455.45   37.30
   3  -1  -3 4266.37  312.27
  -3   1   2 2151.68  165.08
   3  -1  -2 2429.66  165.18
  -3  -1   2 2192.58  165.18
  -3   1   1 2114.29  169.18
  -3   1   1 2362.06  169.38
  -3  -1   1 2475.05  169.58
  -3   1   0 1946.91  140.39
   3  -1   0 1889.21  140.29
  -3   1  -1  950.10   74.69
  -3   1  -1 1068.99   74.89
  -3  -1  -1 1051.19   74.69
   3   1   2 1911.61  139.39
  -3   1  -2 1770.82  139.09
   3  -1   2 2038.40  139.39
  -3  -1  -2 1867.11  139.29
  -3   1  -3  410.06   32.30
  -3   1  -3  527.55   32.40
  -3   1  -3  444.66   32.30
  -3   1  -3  462.35   32.30
   3   1   3  441.06   32.40
  -3   1  -3  420.86   32.30
  -3  -1  -3  402.76   32.30
   3  -1   3  433.26   32.30
  -3  -1  -3  452.35   32.30
  -3  -1  -3  431.56   32.40
   3   1   4   19.40    1.50
  -3   1  -4   18.00    1.40
  -3   1  -4   19.90    1.40
  -3   1  -4   16.30    1.40
  -3  -1  -4   15.70    1.40
  -3  -1  -4   21.00    1.40
   3  -1   4   16.00    1.40
  -3  -1  -4   17.20    1.40
   3   1   5  886.11   59.79
  -3   1  -5  861.81   59.59
  -3   1  -5  771.22   59.49
   3   1   5  801.82   59.49
   3   1   5  919.01   60.19
  -3   1  -5  725.43   59.49
  -3   1  -5  787.22   59.49
  -3   1  -5  884.11   59.59
  -3  -1  -5  739.03   59.49
  -3  -1  -5  742.73   59.49
   3  -1   5  928.21   59.79
  -3  -1  -5  751.42   59.49
  -3  -1  -5  806.82   59.49
   3   1   6  752.22   51.79
  -3   1  -6  686.63   51.19
   3   1   6  782.02   51.89
  -3   1  -6  731.93   51.19
   3   1   6  717.03   51.39
  -3   1  -6  665.33   51.09
  -3   1  -6  652.83   51.09
  -3   1  -6  633.14   51.09
   3   1   6  696.63   51.09
  -3  -1  -6  644.84   51.19
   3  -1   6  767.02   51.49
  -3  -1  -6  662.23   51.09
  -3  -1  -6  710.93   51.09
  -3  -1  -6  745.23   51.39
  -3  -1  -6  658.13   51.09
   3   1   7  768.92   63.79
   3   1   7  988.10   64.49
  -3   1  -7  944.01   63.79
  -3   1  -7  832.52   63.79
   3   1   7  909.31   63.69
   3   1   7  887.51   63.99
  -3   1  -7  865.71   63.69
  -3   1  -7  783.22   63.79
  -3   1  -7  832.32   63.69
  -3   1  -7  817.92   63.89
   3   1   7  957.20   64.59
  -3  -1  -7  916.61   63.99
  -3  -1  -7  768.92   63.69
  -3  -1  -7  843.32   63.69
  -3  -1  -7  819.82   63.69
  -3  -1  -7  854.71   63.59
   3  -1   7  936.81   64.29
   3  -1   7  920.31   63.99
  -3  -1  -7  930.01   63.69
   3   1   8   21.20    5.00
  -3   1  -8   27.10    2.10
   3   1   8   25.10    2.00
  -3   1  -8   20.90    2.70
  -3   1  -8   25.10    2.20
   3   1   8   26.80    2.00
  -3   1  -8   22.60    2.10
  -3   1  -8   24.20    1.90
   3   1   8   24.90    3.00
  -3   1  -8   23.70    1.90
  -3  -1  -8   26.60    2.00
   3  -1   8   25.20    4.10
  -3  -1  -8   21.10    2.60
   3  -1   8   24.60    2.70
  -3  -1  -8   23.90    2.10
  -3  -1  -8   24.20    2.00
  -3  -1  -8   24.90    1.90
  -3  -1  -8   20.60    2.30
   3   1   9   74.49    6.30
  -3   1  -9   74.29    5.60
  -3   1  -9   77.99    5.70
  -3   1  -9   77.59    5.50
   3   1   9   70.99    5.50
  -3   1  -9   79.29    5.70
   3   1   9   76.69    7.50
  -3   1  -9   71.29    5.70
   3  -1   9   70.09    6.20
  -3  -1  -9   71.39    5.50
  -3  -1  -9   78.49    5.60
  -3  -1  -9   71.29    5.50
  -3  -1  -9   68.29    6.00
   3  -1   9   82.79    7.40
  -3  -1  -9   66.59    5.60
  -3  -1  -9   70.59    6.10
  -3   1 -10    1.00    0.50
  -3   1 -10    1.40    0.60
   3   1  10    0.50    1.90
   3   1  10    0.80    1.80
   3   1  10    1.20    0.60
  -3   1 -10    3.00    0.80
   3   1  10    1.90    3.00
  -3   1 -10    0.60    0.40
  -3  -1 -10   -0.10    1.40
  -3  -1 -10   -0.10    0.40
  -3  -1 -10    0.10    0.50
   3  -1  10    0.10    1.40
  -3  -1 -10    1.10    0.60
   3  -1  10    2.90    3.00
  -3   1 -11    0.50    0.50
   3   1  11    2.00    3.40
  -3   1 -11    0.20    0.90
   3   1  11    0.90    2.30
  -3   1 -11    0.80    0.50
  -3   1 -11    0.90    0.50
   3   1  11   -0.10    0.70
  -3  -1 -11   -0.50    1.70
  -3  -1 -11    0.70    0.70
  -3  -1 -11    1.60    0.50
   3  -1  11    1.10    1.80
   3  -1  11    5.30    3.60
  -3  -1 -11    1.20    0.70
  -3   1 -12   25.20    2.30
   3   1  12   27.60    5.70
   3   1  12   27.60    3.70
  -3   1 -12   20.30    1.90
  -3   1 -12   18.20    2.00
  -3   1 -12   21.90    1.80
   3  -1  12   28.50    3.30
   3  -1  12   28.60    5.90
  -3  -1 -12   23.80    3.50
  -3  -1 -12   19.80    1.90
  -3  -1 -12   15.90    2.00
  -3   1 -13    3.90    0.90
  -3   1 -13    3.70    0.70
   3   1  13    2.50    2.70
  -3   1 -13    4.80    0.80
  -3   1 -13    2.70    1.30
   3   1  13    5.20    4.10
  -3  -1 -13    2.40    0.70
   3  -1  13    3.40    4.30
   3  -1  13    1.80    2.10
  -3  -1 -13    2.50    0.80
  -3   1 -14    1.50    0.70
   3   1  14    1.50    4.10
  -3   1 -14    1.10    1.80
  -3   1 -14    2.80    0.90
   3   1  14    1.70    2.90
  -3   1 -14    2.20    0.70
  -3   1 -14    2.00    0.90
   3  -1  14    0.10    5.00
   3  -1  14    3.10    1.70
   3  -1  14    2.60    2.20
  -3  -1 -14    3.70    0.80
  -3   1 -15    3.30    0.90
   3   1  15    2.60    3.50
  -3   1 -15    1.90    0.90
  -3   1 -15    2.90    0.70
   3   1  15    3.60    4.20
  -3   1 -15    4.30    1.20
   3   1  15    4.30    1.60
  -3   1 -15    4.30    1.10
   3  -1  15    4.10    2.60
  -3  -1 -15    3.00    0.80
   3  -1  15   12.60    6.10
  -3   1 -16   30.00    2.70
  -3   1 -16   32.80    2.60
   3   1  16   31.00    3.30
   3   1  16   24.80    5.50
   3  -1  16   24.90    4.50
  -3  -1 -16   33.10    2.70
  -3   2  16    2.40    0.90
   3   2 -16    2.10    0.70
  -3   2  16   -1.60    2.00
   3   2 -16    1.20    1.60
   3   2 -16    2.10    0.70
   3   2 -16    1.50    1.00
  -3   2  16    1.60    3.70
  -3  -2  16   -1.10    3.90
   3  -2 -16    1.10    0.70
  -3  -2  16   -0.80    2.40
   3   2 -15   93.19    7.50
   3   2 -15  109.69    7.50
  -3   2  15   79.59    7.90
   3   2 -15   90.79    7.60
   3   2 -15  111.59    7.70
   3  -2 -15  112.29    7.40
  -3  -2  15   81.99    9.00
   3   2 -14    0.00    1.00
   3   2 -14    1.40    0.70
  -3   2  14    3.50    3.50
   3   2 -14    1.80    1.20
   3   2 -14    1.80    0.60
   3   2 -14    1.70    0.60
  -3   2  14    0.30    1.70
   3   2 -14    1.80    1.10
  -3   2  14    2.70    0.70
   3  -2 -14    2.50    0.70
  -3  -2  14   -0.60    3.10
  -3  -2  14    0.10    1.90
   3  -2 -14    2.10    3.10
   3   2 -13  126.19    9.10
  -3   2  13  141.89    9.10
  -3   2  13  109.99    9.90
   3   2 -13  127.59    9.10
   3   2 -13  124.29    9.40
   3   2 -13  112.89    9.30
   3   2 -13  119.99    9.20
   3  -2 -13  130.69    9.10
  -3  -2  13  100.29    9.70
   3   2 -12    9.90    1.20
  -3   2  12   10.90    1.10
   3   2 -12   10.80    1.10
   3   2 -12   11.50    1.50
   3   2 -12    9.30    1.20
   3   2 -12   10.10    1.20
   3   2 -12    7.60    1.30
  -3   2  12    7.70    1.80
  -3   2  12    6.80    3.60
  -3  -2  12    8.30    2.10
  -3  -2  12    9.30    2.90
   3  -2 -12    9.90    1.10
   3  -2 -12   11.20    1.30
   3  -2 -12    9.20    1.30
  -3   2  11  598.94   40.60
   3   2 -11  553.34   40.50
   3   2 -11  546.85   40.50
   3   2 -11  552.04   40.40
  -3   2  11  500.05   42.20
   3   2 -11  569.44   40.40
   3   2 -11  550.94   40.40
   3   2 -11  540.85   40.30
  -3   2  11  539.35   40.60
  -3   2  11  561.94   40.40
  -3   2  11  531.35   41.60
   3  -2 -11  544.65   40.30
  -3  -2  11  554.44   41.20
   3  -2 -11  564.04   40.40
  -3  -2  11  555.44   41.70
  -3   2  10    7.30    1.20
   3   2 -10    8.20    1.20
   3   2 -10    5.70    0.80
   3   2 -10    5.40    0.80
   3   2 -10    5.60    0.90
  -3   2  10    4.80    3.30
  -3   2  10    5.90    1.00
   3   2 -10    5.60    1.10
  -3   2  10    5.20    1.30
  -3   2  10    5.50    2.90
  -3   2  10    3.30    3.20
   3   2 -10    6.30    1.00
   3  -2 -10    5.90    0.90
  -3  -2  10    5.40    3.30
   3  -2 -10    7.60    0.80
  -3  -2  10    5.00    2.10
  -3   2   9 1472.55  101.99
  -3   2   9 1406.16  101.09
   3   2  -9 1431.66  100.89
   3   2  -9 1426.96  100.99
  -3   2   9 1532.35  101.99
   3   2  -9 1398.16  100.89
   3   2  -9 1293.77  100.89
  -3   2   9 1292.37  101.09
   3   2  -9 1220.98  100.99
  -3   2   9 1384.46  102.29
   3   2  -9 1297.57  100.79
   3   2  -9 1354.16  100.89
  -3   2   9 1421.56  100.89
  -3  -2   9 1430.66  101.49
  -3  -2   9 1431.66  101.59
   3  -2  -9 1380.96  100.89
   3  -2  -9 1326.97  100.89
  -3   2   8  108.09    9.50
   3   2  -8  118.99    9.00
   3   2  -8  121.19    9.00
   3   2  -8  106.69    9.10
   3   2  -8  120.59    9.00
  -3   2   8  131.19   10.30
   3   2  -8  116.79    9.00
  -3   2   8  123.09   10.60
   3   2  -8  126.49    9.10
   3   2  -8  125.19    9.00
  -3   2   8  132.79   10.20
  -3   2   8  108.99    9.10
  -3   2   8  119.59    9.20
  -3   2   8  130.99    9.00
   3  -2  -8  114.89    9.00
  -3  -2   8  125.89    9.70
   3  -2  -8  124.49    9.00
  -3  -2   8  132.49   10.00
  -3   2   7 1589.84  111.19
   3   2  -7 1421.66  111.19
   3   2  -7 1553.24  111.19
  -3   2   7 1682.73  112.09
  -3   2   7 1443.16  111.39
  -3   2   7 1637.64  111.39
   3   2  -7 1518.15  111.19
   3   2  -7 1373.26  111.19
   3   2  -7 1353.06  111.19
   3   2  -7 1607.34  111.29
   3  -2  -7 1353.46  111.19
   3  -2  -7 1490.55  111.19
  -3  -2   7 1681.43  111.69
  -3  -2   7 1640.54  111.59
   3   2  -6   38.60    3.10
   3   2  -6   39.20    3.10
   3   2  -6   44.40    3.10
   3  -2  -6   46.10    3.10
   3  -2  -6   37.80    3.10
  -3   2   5  975.60   83.09
   3   2  -5 1040.60   82.99
   3   2  -5 1108.19   82.89
   3   2  -5 1246.08   82.99
  -3   2   5 1283.87   82.99
  -3   2   5 1300.07   83.19
   3  -2  -5 1007.90   82.89
   3   2  -4    7.70    0.70
   3   2  -4    9.00    0.70
  -3   2   4    7.00    0.70
  -3   2   4    9.00    0.90
  -3   2   4    9.20    0.80
  -3   2   4    8.00    0.70
   3   2  -4    8.40    0.70
  -3   2   4    6.60    0.80
   3   2  -4    7.10    0.60
   3  -2  -4    6.90    0.70
   3   2  -3  881.21   59.29
  -3   2   3  768.22   59.29
  -3   2   3  749.53   59.19
  -3   2   3  881.31   59.29
   3   2  -3  732.53   59.29
  -3   2   3  923.71   59.29
   3   2  -3  751.82   59.29
   3   2  -2  188.58   14.80
   3   2  -2  192.58   14.80
  -3   2   2  187.98   14.80
  -3   2   2  229.18   15.10
  -3   2   2  203.38   14.80
  -3   2   2  176.48   14.90
   3   2  -2  195.68   14.80
   3   2  -2  220.68   14.80
  -3   2   2  215.68   14.80
  -3  -2   2  218.68   14.80
  -3  -2   2  186.48   14.80
  -3  -2   2  205.88   14.80
  -3   2   1 1072.49   69.69
  -3   2   1  943.01   69.69
   3   2  -1  957.40   69.69
   3   2  -1  847.42   69.69
  -3   2   0   26.70    2.20
   3   2   0   28.50    2.10
   3   2   0   26.30    2.10
   3  -2   0   21.80    2.10
  -3  -2   0   28.70    2.10
   3   2   1  858.01   68.09
  -3   2  -1 1024.70   68.19
   3   2   1 1010.90   68.19
  -3   2  -1  907.01   68.09
   3   2   1  801.32   68.09
   3  -2   1  997.80   68.09
   3   2   2  154.28   12.60
  -3   2  -2  172.58   12.70
  -3   2  -2  172.08   12.70
   3   2   2  188.68   12.70
   3   2   2  153.58   12.60
  -3   2  -2  180.68   12.70
  -3  -2  -2  168.88   12.70
   3  -2   2  177.78   12.70
  -3   2  -3  522.75   36.50
   3   2   3  420.46   36.60
  -3   2  -3  562.24   36.60
  -3   2  -3  493.05   36.50
  -3   2  -3  445.56   36.50
   3   2   3  448.06   36.50
  -3   2  -3  524.75   36.50
  -3   2  -3  496.75   36.50
   3   2   3  526.35   36.50
  -3   2  -3  575.84   36.60
  -3  -2  -3  487.95   36.50
  -3  -2  -3  464.75   36.50
   3  -2   3  479.15   36.50
  -3  -2  -3  536.25   36.50
  -3   2  -4    9.40    1.00
   3   2   4   11.90    2.20
  -3   2  -4   10.60    0.90
   3   2   4    8.20    0.90
   3   2   4   10.60    1.00
   3   2   4    9.40    1.80
  -3   2  -4   10.30    1.00
  -3   2  -4    9.00    1.30
  -3   2  -4    8.90    1.10
   3   2   4    8.10    1.00
  -3   2  -4    9.10    0.90
  -3   2  -4    8.90    0.80
  -3   2  -4   10.20    0.90
   3   2   4   12.20    2.50
  -3  -2  -4   11.00    0.80
  -3  -2  -4   11.50    0.90
   3   2   5  426.36   34.20
  -3   2  -5  457.65   34.20
  -3   2  -5  500.85   34.30
  -3   2  -5  436.26   34.20
  -3   2  -5  468.15   34.20
   3   2   5  524.55   34.50
   3   2   5  482.75   34.20
  -3  -2  -5  439.86   34.20
  -3  -2  -5  475.75   34.20
  -3   2  -6    5.70    0.60
  -3   2  -6    4.70    0.80
  -3   2  -6    4.50    0.80
   3   2   6    6.60    0.90
  -3   2  -6    5.10    0.60
   3   2   6    6.50    0.60
   3   2   6    4.80    1.50
   3   2   6    5.50    0.70
   3   2   6    6.60    2.20
  -3   2  -6    5.10    0.50
   3   2   6    6.70    2.50
  -3   2  -6    5.10    0.60
  -3   2  -6    5.00    0.90
  -3  -2  -6    5.80    0.60
  -3  -2  -6    5.20    0.60
  -3   2  -7  667.43   47.90
   3   2   7  670.53   48.40
   3   2   7  626.84   47.90
  -3   2  -7  613.94   47.90
  -3   2  -7  638.04   48.00
   3   2   7  567.64   48.10
   3   2   7  658.03   48.00
   3   2   7  742.53   49.20
  -3   2  -7  694.93   48.10
  -3   2  -7  552.24   48.10
   3  -2   7  731.43   48.70
  -3  -2  -7  655.23   47.90
   3  -2   7  740.73   48.40
  -3  -2  -7  636.54   47.90
   3   2   8    8.30    1.30
   3   2   8    5.80    2.20
  -3   2  -8    8.70    1.00
  -3   2  -8    8.00    1.10
   3   2   8    3.30    2.70
   3   2   8    6.90    1.00
   3   2   8    6.70    2.20
  -3   2  -8    7.30    0.80
   3   2   8    7.10    0.90
  -3   2  -8    6.90    0.80
  -3   2  -8    5.80    1.10
  -3   2  -8    6.10    1.00
   3  -2   8    3.90    2.70
   3  -2   8    5.80    1.60
  -3  -2  -8    8.40    1.00
  -3  -2  -8    7.80    0.80
   3   2   9  725.33   53.19
  -3   2  -9  710.43   51.79
   3   2   9  692.63   52.29
  -3   2  -9  666.43   51.79
   3   2   9  715.23   51.69
  -3   2  -9  730.43   51.89
   3   2   9  727.53   51.79
   3   2   9  684.03   51.99
  -3   2  -9  664.73   51.89
  -3   2  -9  683.13   51.79
   3   2   9  739.73   52.99
   3  -2   9  700.83   52.19
   3  -2   9  794.02   52.69
  -3  -2  -9  684.43   52.19
  -3  -2  -9  704.03   51.79
   3   2  10    0.90    3.60
  -3   2 -10    3.10    0.60
   3   2  10    2.30    0.60
   3   2  10    3.30    2.50
  -3   2 -10    2.10    0.50
  -3   2 -10    3.50    0.80
  -3   2 -10    2.60    0.60
  -3   2 -10    2.10    0.90
  -3  -2 -10    2.10    1.50
   3  -2  10    7.80    3.70
  -3  -2 -10    3.40    0.70
   3  -2  10    3.10    1.60
   3   2  11  435.36   29.70
  -3   2 -11  432.06   29.90
  -3   2 -11  413.46   29.90
  -3   2 -11  405.56   29.70
  -3   2 -11  444.16   29.90
  -3   2 -11  408.56   29.90
  -3   2 -11  411.96   29.70
   3   2  11  355.16   30.20
   3   2  11  379.36   31.50
   3  -2  11  430.66   31.20
  -3  -2 -11  348.57   30.10
  -3  -2 -11  432.36   29.70
   3  -2  11  363.86   30.20
  -3   2 -12    0.40    0.80
   3   2  12    1.50    3.80
  -3   2 -12   -0.20    0.50
  -3   2 -12    0.50    0.60
   3   2  12   -0.50    2.80
  -3   2 -12    0.20    0.50
  -3   2 -12   -0.40    0.90
  -3   2 -12    0.10    0.90
   3  -2  12   -0.10    1.80
  -3  -2 -12   -0.70    2.10
  -3  -2 -12    0.00    0.60
  -3   2 -13  377.46   26.30
  -3   2 -13  360.16   26.40
   3   2  13  327.97   26.60
  -3   2 -13  369.26   26.50
  -3   2 -13  371.46   26.30
  -3   2 -13  370.06   26.40
   3  -2  13  300.07   26.80
  -3  -2 -13  382.16   26.30
  -3   2 -14    8.20    1.10
  -3   2 -14    7.70    1.50
  -3   2 -14    6.50    1.40
  -3   2 -14    5.60    0.90
  -3   2 -14    6.30    1.40
   3   2  14   10.80    4.10
   3   2  14    7.20    4.10
   3   2  14    6.80    1.80
  -3   2 -14    7.60    1.40
   3  -2  14    4.20    2.30
   3   2  15  133.19   11.10
  -3   2 -15  156.68   10.70
  -3   2 -15  138.89   10.90
  -3   2 -15  147.39   10.80
   3   3 -16   36.80    3.80
  -3   3  16   39.00    4.10
  -3   3  16   33.50    6.90
   3   3 -16   46.40    3.30
   3  -3 -16   47.60    3.40
  -3  -3  16   36.00    6.60
  -3   3  15   18.10    2.90
   3   3 -15   23.10    2.40
   3   3 -15   21.10    1.90
   3   3 -15   16.40    2.20
   3   3 -15   16.00    2.70
  -3   3  15   22.60    1.90
  -3   3  15   14.60    4.50
   3   3 -15   20.00    1.80
  -3  -3  15   21.90    4.70
   3  -3 -15   21.50    1.80
  -3  -3  15   17.20    2.90
   3   3 -14   75.49    6.10
   3   3 -14   79.29    6.00
   3   3 -14   71.69    6.90
   3   3 -14   82.09    5.90
   3   3 -14   78.89    6.00
   3   3 -14   74.39    6.10
  -3   3  14   83.79    5.90
  -3   3  14   69.69    8.30
  -3   3  14   75.59    6.50
  -3  -3  14   72.09    6.70
  -3  -3  14   74.59    7.70
   3  -3 -14   79.59    5.90
   3   3 -13   93.99    6.80
  -3   3  13   87.39    9.30
   3   3 -13   85.39    6.90
  -3   3  13   90.39    7.30
   3   3 -13   87.89    7.00
   3   3 -13   87.09    6.70
   3   3 -13   86.99    6.70
  -3   3  13   93.29    6.70
   3   3 -13   87.89    6.80
   3  -3 -13   88.49    6.60
  -3  -3  13   83.29    8.30
  -3  -3  13   80.29    7.40
   3   3 -12   58.99    4.80
   3   3 -12   52.89    4.50
  -3   3  12   61.39    5.20
  -3   3  12   56.19    7.30
  -3   3  12   57.79    4.50
   3   3 -12   58.89    4.70
   3   3 -12   53.29    4.50
  -3   3  12   55.49    4.80
   3   3 -12   63.89    4.70
   3  -3 -12   57.59    4.50
  -3  -3  12   63.79    6.40
  -3  -3  12   54.69    5.40
  -3   3  11   38.20    3.40
   3   3 -11   46.40    3.40
  -3   3  11   44.90    4.00
   3   3 -11   43.50    3.60
  -3   3  11   48.40    6.30
  -3   3  11   36.80    3.20
   3   3 -11   35.10    3.30
   3   3 -11   40.40    3.50
   3   3 -11   36.80    3.20
   3  -3 -11   40.20    3.20
  -3  -3  11   49.50    5.00
   3   3 -10    1.90    0.60
   3   3 -10    2.80    0.80
   3   3 -10    1.30    0.60
   3   3 -10    2.70    0.60
  -3   3  10    2.40    3.20
  -3   3  10    0.80    0.80
  -3   3  10    2.10    0.80
  -3   3  10    2.00    0.60
  -3   3  10    4.80    1.40
   3   3 -10    2.30    1.00
   3   3 -10    3.40    0.90
  -3  -3  10    4.60    2.20
  -3   3   9   74.99    9.00
  -3   3   9   82.89    6.50
  -3   3   9   85.99    8.60
  -3   3   9   88.89    6.90
  -3   3   9   83.99    6.70
   3   3  -9   79.59    6.60
  -3   3   9   88.89    6.50
  -3   3   9   89.59    8.10
   3   3  -9   89.29    6.50
   3   3  -9   84.49    6.70
   3   3  -9   82.09    6.50
   3   3  -9   83.79    6.40
   3   3  -9   83.59    6.60
   3   3  -9   86.29    6.50
  -3  -3   9   88.69    7.50
   3  -3  -9   89.99    6.40
   3  -3  -9   96.69    6.70
  -3   3   8   38.70    3.70
   3   3  -8   42.20    3.40
   3   3  -8   46.30    3.60
  -3   3   8   48.50    6.10
  -3   3   8   52.99    4.00
   3   3  -8   37.70    3.50
  -3   3   8   50.99    5.30
   3   3  -8   40.70    3.40
  -3   3   8   42.60    3.50
  -3   3   8   43.20    5.20
   3   3  -8   44.30    3.70
   3   3  -8   47.60    3.50
  -3   3   8   55.49    6.60
  -3  -3   8   53.59    4.70
   3  -3  -8   43.40    3.40
   3  -3  -8   45.20    3.40
   3   3  -7  134.89   10.10
  -3   3   7  145.89   11.30
  -3   3   7  135.09   10.50
   3   3  -7  137.19   10.30
  -3   3   7  138.89   11.20
  -3   3   7  138.39   10.20
  -3   3   7  132.29   10.10
   3   3  -7  129.19   10.20
   3   3  -7  142.09   10.10
  -3   3   7  136.39   11.80
   3   3  -7  150.78   10.10
   3   3  -7  133.29   10.10
   3   3  -7  133.09   10.20
   3   3  -7  133.59   10.30
  -3   3   7  133.59   10.40
   3   3  -7  137.29   10.20
  -3   3   7  129.69   12.00
   3  -3  -7  141.69   10.10
   3  -3  -7  135.79   10.10
  -3  -3   7  135.89   11.80
  -3  -3   7  140.29   10.70
  -3   3   6  315.57   21.50
   3   3  -6  296.97   20.60
  -3   3   6  286.97   20.90
  -3   3   6  303.77   21.90
   3   3  -6  264.17   20.60
   3   3  -6  282.77   20.80
   3   3  -6  273.57   20.80
   3   3  -6  277.87   20.60
   3   3  -6  272.77   20.60
  -3   3   6  282.17   20.60
   3   3  -6  241.48   20.70
  -3   3   6  315.27   21.50
   3   3  -6  289.47   20.60
  -3   3   6  265.47   20.80
  -3   3   6  293.57   20.70
   3   3  -6  254.57   20.60
  -3   3   6  290.17   22.10
   3  -3  -6  285.77   20.60
  -3  -3   6  265.67   20.90
   3  -3  -6  272.17   20.60
  -3   3   5   47.50    4.40
  -3   3   5   44.70    3.30
   3   3  -5   44.00    3.30
   3   3  -5   40.90    3.30
  -3   3   5   51.59    4.50
  -3   3   5   54.59    5.60
   3   3  -5   44.60    3.30
  -3   3   5   47.00    3.80
   3   3  -5   39.20    3.30
   3   3  -5   39.90    3.40
  -3   3   5   42.80    3.40
   3   3  -5   41.00    3.50
   3   3  -5   46.30    3.50
  -3   3   5   46.40    3.50
  -3   3   5   41.10    3.50
   3  -3  -5   44.20    3.30
  -3  -3   5   48.80    3.80
   3  -3  -5   37.90    3.30
   3   3  -4  859.11   67.39
   3   3  -4  817.52   67.29
   3   3  -4 1066.29   67.39
   3   3  -4  955.80   67.29
   3   3  -4  801.02   67.29
   3   3  -4  959.20   67.29
  -3   3   4  982.10   67.29
   3   3  -4  943.01   67.29
  -3   3   4  925.11   67.19
   3   3  -4  939.01   67.29
  -3   3   4  839.62   67.29
  -3   3   4  979.10   67.49
   3  -3  -4  793.82   67.19
  -3  -3   4 1046.90   67.49
   3   3  -3 1490.55  121.69
  -3   3   3 1554.94  121.69
   3   3  -3 1940.61  121.79
  -3   3   3 1750.32  121.79
  -3   3   3 1810.12  121.89
   3   3  -3 1475.65  121.79
  -3   3   3 1687.73  121.79
   3   3  -3 1733.43  121.69
   3   3  -3 1675.73  121.69
  -3   3   3 1630.44  121.69
   3   3  -3 1759.92  121.99
   3   3  -3 1718.03  121.69
   3  -3  -3 1695.33  121.69
   3  -3  -3 1445.46  121.69
   3   3  -2 2628.24  206.68
  -3   3   2 2793.52  206.78
  -3  -3   2 3083.69  206.68
   3   3  -1 2030.00  149.09
  -3   3   1 1891.71  149.09
   3   3  -1 2064.59  149.09
   3   3  -1 2399.06  149.19
  -3  -3   1 1839.12  149.09
  -3   3   0 4027.70  283.67
  -3   3   0 3546.25  283.47
  -3   3   0 4188.08  284.07
   3   3   0 3794.62  283.67
   3   3   1  641.74   46.70
   3   3   1  653.63   46.80
   3   3   1  610.04   46.70
   3   3   1  679.63   46.80
  -3   3  -1  618.24   46.70
  -3   3  -1  679.43   46.70
  -3   3  -1  618.14   46.70
  -3   3  -1  554.74   46.70
  -3   3  -1  640.24   46.70
   3   3   1  581.94   46.70
  -3   3  -1  586.84   46.70
  -3   3  -1  726.63   46.80
   3  -3   1  713.43   46.70
  -3  -3  -1  651.93   46.80
  -3   3  -2  886.71   67.09
  -3   3  -2  974.20   67.09
  -3   3  -2  923.11   67.09
   3   3   2  849.81   66.99
  -3   3  -2  905.81   66.99
  -3   3  -2  859.51   67.09
  -3   3  -2  778.52   66.99
   3   3   2  960.00   67.09
   3   3   2 1048.20   67.29
  -3   3  -2 1054.59   67.09
   3   3   2  824.82   66.99
  -3   3  -2 1025.30   67.29
   3   3   2  970.80   67.09
  -3   3  -2  836.82   67.09
   3  -3   2  890.81   67.09
  -3   3  -3  465.45   34.70
  -3   3  -3  415.16   34.60
  -3   3  -3  427.86   34.50
  -3   3  -3  467.65   34.60
  -3   3  -3  407.26   34.60
  -3   3  -3  538.65   34.70
   3   3   3  449.86   34.60
   3   3   3  452.65   34.60
  -3   3  -3  510.15   34.80
  -3   3  -3  494.45   34.60
   3   3   3  489.15   34.80
  -3   3  -3  483.55   34.60
   3   3   3  512.25   34.90
  -3  -3  -3  510.45   34.50
  -3  -3  -3  475.05   34.50
   3   3   4 1142.99   80.59
  -3   3  -4 1153.18   80.59
  -3   3  -4 1080.19   80.49
  -3   3  -4  935.31   80.49
  -3   3  -4  993.00   80.49
  -3   3  -4 1085.49   80.59
   3   3   4 1247.08   81.39
  -3   3  -4 1119.49   80.49
   3   3   4 1104.29   80.69
  -3   3  -4 1098.49   80.69
  -3   3  -4  951.90   80.59
  -3   3  -4 1224.58   80.59
  -3   3  -4 1144.09   80.59
   3   3   4 1130.59   80.79
  -3  -3  -4 1167.48   80.49
  -3  -3  -4 1080.09   80.49
   3   3   5  392.46   27.00
  -3   3  -5  359.96   25.90
  -3   3  -5  353.46   25.90
  -3   3  -5  309.47   26.00
   3   3   5  369.96   26.30
   3   3   5  357.86   25.90
   3   3   5  364.06   25.90
  -3   3  -5  325.67   25.80
   3   3   5  316.47   26.10
  -3   3  -5  341.37   25.90
  -3   3  -5  360.76   25.90
   3   3   5  397.16   26.60
   3   3   5  354.16   26.10
  -3   3  -5  378.66   26.00
  -3   3  -5  299.07   26.00
  -3  -3  -5  350.06   25.80
  -3  -3  -5  384.36   25.80
  -3   3  -6  150.58   10.50
  -3   3  -6  143.19   10.40
  -3   3  -6  137.79   10.40
  -3   3  -6  144.29   10.40
   3   3   6  129.59   10.40
   3   3   6  146.39   10.40
  -3   3  -6  126.29   10.30
   3   3   6  145.39   11.20
  -3  -3  -6  138.89   10.40
  -3  -3  -6  142.79   10.30
   3   3   7  198.78   15.70
  -3   3  -7  196.78   14.70
   3   3   7  201.88   15.00
  -3   3  -7  196.08   14.80
   3   3   7  189.98   15.40
  -3   3  -7  189.38   14.80
  -3   3  -7  193.48   14.70
  -3   3  -7  198.78   14.80
  -3   3  -7  197.78   14.80
  -3   3  -7  205.98   14.80
   3   3   7  197.48   14.80
  -3   3  -7  192.68   14.90
   3   3   7  201.28   16.30
   3   3   7  204.88   14.70
   3  -3   7  220.88   15.30
  -3  -3  -7  207.78   14.70
  -3   3  -8    9.50    1.20
   3   3   8   11.00    1.10
  -3   3  -8    8.50    1.40
   3   3   8   12.10    3.20
   3   3   8   10.80    3.00
   3   3   8   10.20    3.70
   3   3   8    8.70    1.50
  -3   3  -8   10.50    1.10
  -3   3  -8   10.30    1.30
  -3   3  -8   11.30    1.40
  -3   3  -8   10.60    1.40
  -3   3  -8   10.30    1.00
   3   3   8   10.90    1.20
  -3  -3  -8   11.10    1.10
   3  -3   8   12.30    2.20
   3   3   9   41.70    3.90
   3   3   9   43.40    3.40
   3   3   9   46.80    3.80
  -3   3  -9   40.70    3.50
   3   3   9   32.80    5.20
   3   3   9   38.50    5.20
  -3   3  -9   42.90    3.30
  -3   3  -9   42.90    3.50
  -3   3  -9   40.40    3.50
  -3   3  -9   42.70    3.30
   3   3   9   46.60    3.30
  -3   3  -9   41.30    3.50
  -3   3  -9   43.90    3.50
   3   3   9   34.50    6.20
  -3  -3  -9   33.20    4.10
  -3  -3  -9   46.90    3.30
   3  -3   9   40.70    4.30
  -3   3 -10    1.20    0.60
   3   3  10    0.80    1.40
   3   3  10    1.50    1.20
  -3   3 -10    1.60    0.80
   3   3  10    2.90    3.60
   3   3  10    1.60    1.00
  -3   3 -10    1.60    0.90
  -3   3 -10    1.60    0.50
   3   3  10    0.80    0.70
  -3   3 -10    2.00    0.60
   3   3  10    1.50    3.70
  -3   3 -10    2.50    0.90
  -3  -3 -10    1.90    0.60
  -3  -3 -10   -0.80    1.60
   3  -3  10    2.40    1.80
  -3   3 -11    5.40    1.20
  -3   3 -11    4.90    0.80
   3   3  11    7.50    1.70
  -3   3 -11    3.70    0.90
  -3   3 -11    4.10    1.10
   3   3  11    5.60    4.20
   3   3  11    8.70    3.80
  -3   3 -11    3.30    1.00
  -3   3 -11    5.00    0.90
   3   3  11    3.40    0.90
  -3  -3 -11    5.80    2.10
   3  -3  11    5.60    2.00
  -3  -3 -11    4.90    0.80
  -3   3 -12    1.20    0.80
   3   3  12    1.90    3.80
  -3   3 -12    0.90    0.90
  -3   3 -12    1.10    0.90
   3   3  12    0.60    1.50
  -3   3 -12    2.10    0.60
   3   3  12   -0.30    5.90
  -3   3 -12    1.90    0.70
  -3   3 -12    1.80    1.10
  -3  -3 -12    0.40    0.70
  -3  -3 -12    0.30    2.60
   3  -3  12    2.50    1.90
   3   3  13    5.60    4.20
  -3   3 -13    5.00    1.20
   3   3  13    4.50    1.80
  -3   3 -13    5.00    0.80
  -3   3 -13    7.70    2.40
  -3   3 -13    5.70    1.20
  -3   3 -13    4.70    1.00
  -3   3 -13    5.00    1.00
  -3  -3 -13    4.10    2.70
  -3  -3 -13    4.80    1.00
   3  -3  13    8.60    2.30
  -3   3 -14   42.60    3.70
   3   3  14   36.80    6.50
   3   3  14   43.30    4.10
  -3   3 -14   42.10    3.60
  -3   3 -14   44.70    3.50
  -3   3 -14   47.00    3.70
  -3   3 -14   42.70    3.80
  -3   3 -14   41.20    3.40
   3  -3  14   38.40    4.50
  -3  -3 -14   43.50    3.50
   3   3  15    1.30    1.80
  -3   3 -15    1.10    0.60
   3   3  15    4.30    3.90
  -3   3 -15    0.10    1.20
   3  -3  15    4.10    2.40
  -3   4  15    5.10    4.20
  -3   4  15    4.10    1.00
  -3   4  15    0.50    2.30
   3   4 -15    4.10    1.20
   3   4 -15    4.10    0.80
   3   4 -15    5.80    0.90
  -3  -4  15    2.10    2.20
   3  -4 -15    5.30    1.00
   3   4 -14   24.10    2.70
   3   4 -14   31.60    2.40
   3   4 -14   25.90    2.70
  -3   4  14   23.20    3.20
  -3   4  14   34.40    2.50
  -3  -4  14   23.50    5.20
  -3  -4  14   23.30    3.70
   3  -4 -14   32.60    2.50
   3   4 -13    3.70    0.80
  -3   4  13    2.60    4.10
   3   4 -13    3.80    0.70
   3   4 -13    4.20    2.90
  -3   4  13    4.80    1.80
   3   4 -13   -0.40    6.70
   3   4 -13    3.60    1.20
   3   4 -13    3.20    1.00
  -3   4  13    3.20    0.80
   3  -4 -13    1.70    2.50
   3  -4 -13    4.60    0.90
  -3  -4  13    1.00    2.10
  -3  -4  13    2.70    3.70
   3   4 -12  144.09   11.40
   3   4 -12  140.69   11.50
   3   4 -12  164.78   11.40
   3   4 -12  154.38   11.30
   3   4 -12  150.28   11.40
  -3   4  12  154.38   11.40
  -3   4  12  160.88   11.30
  -3  -4  12  133.59   11.90
  -3  -4  12  144.59   12.50
   3  -4 -12  157.88   11.20
  -3   4  11   45.90    3.80
  -3   4  11   38.90    7.00
   3   4 -11   43.00    3.60
  -3   4  11   39.30    4.20
   3   4 -11   39.90    3.70
  -3   4  11   43.40    3.40
   3   4 -11   40.30    3.30
  -3   4  11   39.90    3.50
   3   4 -11   40.70    3.40
   3   4 -11   42.00    3.70
   3  -4 -11   43.80    3.30
  -3  -4  11   39.50    5.30
  -3   4  10  698.83   53.49
   3   4 -10  666.83   55.39
   3   4 -10  749.03   53.29
   3   4 -10  691.73   53.29
   3   4 -10  735.83   53.19
  -3   4  10  747.13   53.49
  -3   4  10  769.22   53.29
  -3   4  10  663.03   54.89
  -3   4  10  738.63   53.19
   3   4 -10  714.83   53.29
   3   4 -10  741.33   53.39
  -3  -4  10  762.82   53.99
   3  -4 -10  762.92   53.09
   3   4  -9    4.30    1.00
   3   4  -9    3.70    1.00
  -3   4   9    1.90    2.50
   3   4  -9    2.90    0.80
  -3   4   9    3.40    0.70
  -3   4   9    2.40    0.80
   3   4  -9   -3.70    4.20
   3   4  -9    2.60    0.60
   3   4  -9    1.90    0.60
  -3   4   9    4.10    0.80
  -3   4   9    1.10    4.30
  -3   4   9    1.30    1.50
  -3  -4   9    3.10    2.30
   3  -4  -9    2.30    0.60
  -3   4   8  915.91   69.89
  -3   4   8  921.81   69.39
  -3   4   8  887.81   68.59
  -3   4   8  881.51   68.29
  -3   4   8  971.10   69.39
   3   4  -8  939.21   69.99
   3   4  -8  814.52   68.39
   3   4  -8  920.61   68.39
   3   4  -8  959.40   68.39
   3   4  -8  958.50   68.49
  -3   4   8  984.10   68.39
   3   4  -8  945.11   68.29
  -3   4   8  964.50   68.69
  -3  -4   8  993.00   68.89
   3  -4  -8  966.70   68.29
   3   4  -7   37.80    3.20
   3   4  -7   47.90    6.40
  -3   4   7   40.80    4.90
  -3   4   7   34.20    3.10
   3   4  -7   41.80    3.10
  -3   4   7   41.20    6.80
   3   4  -7   38.60    3.00
  -3   4   7   43.40    4.70
  -3   4   7   45.00    3.80
  -3   4   7   38.20    3.20
   3   4  -7   41.00    3.30
   3   4  -7   31.30    3.20
   3  -4  -7   38.70    3.10
  -3  -4   7   43.50    4.20
  -3   4   6  795.62   68.79
  -3   4   6  986.50   69.59
  -3   4   6 1029.20   69.79
   3   4  -6  832.12   68.69
  -3   4   6 1044.40   69.49
   3   4  -6 1019.20   69.99
   3   4  -6 1018.80   68.69
   3   4  -6  910.21   68.49
   3   4  -6  932.91   68.49
   3   4  -6  943.91   68.49
   3   4  -6  917.51   68.49
  -3   4   6  887.41   68.49
  -3   4   6  927.91   68.69
  -3   4   6  969.50   68.59
  -3   4   6  929.01   68.79
  -3  -4   6  842.12   69.49
   3  -4  -6  969.20   68.49
  -3   4   5    2.40    0.40
  -3   4   5    4.60    1.20
  -3   4   5    1.60    0.80
   3   4  -5    3.10    0.50
   3   4  -5    2.20    0.40
   3   4  -5    1.30    0.50
  -3   4   5    0.40    1.80
  -3   4   5    1.30    0.70
   3   4  -5    2.10    0.70
   3   4  -5    2.70    0.50
  -3   4   5    6.00    3.20
  -3   4   5    2.00    0.40
  -3   4   5    3.80    1.70
   3   4  -5    2.00    0.90
  -3   4   5    1.90    0.60
   3   4  -5    2.00    0.40
   3   4  -5    1.40    0.50
  -3   4   5    1.80    0.50
   3   4  -5    2.90    0.60
  -3  -4   5    3.00    1.40
   3  -4  -5    1.70    0.50
  -3   4   4  289.17   20.60
   3   4  -4  281.77   20.50
   3   4  -4  288.57   20.50
   3   4  -4  247.48   20.70
  -3   4   4  243.38   20.70
   3   4  -4  261.47   20.50
   3   4  -4  278.57   20.60
   3   4  -4  284.67   20.50
  -3   4   4  278.87   20.50
  -3   4   4  309.37   20.80
  -3   4   4  285.97   20.60
  -3   4   4  258.57   20.40
   3   4  -4  279.47   20.50
  -3   4   4  329.47   21.20
  -3   4   3   97.99    7.50
   3   4  -3   91.89    7.50
   3   4  -3  111.99    7.50
   3   4  -3   85.59    7.70
   3   4  -3   94.79    7.70
   3   4  -3  100.89    7.50
  -3   4   3   97.09    7.80
  -3   4   3  106.79    8.30
   3   4  -3  102.19    7.50
   3   4  -3  104.39    7.80
  -3   4   3  108.89    7.60
  -3   4   3  114.69    7.80
  -3   4   3  110.79    8.50
  -3   4   3  107.49    9.40
   3   4  -3   94.49    7.70
  -3   4   3  104.99    7.60
  -3   4   3   93.99    7.70
   3   4  -3  101.19    7.50
   3   4  -3   99.09    7.50
  -3   4   3  106.09    7.50
  -3   4   2  634.24   47.40
  -3   4   2  569.54   47.40
  -3   4   2  595.14   47.60
   3   4  -2  754.72   47.60
  -3   4   2  699.23   47.60
   3   4  -2  723.03   47.50
  -3   4   2  596.14   47.60
  -3   4   2  643.14   47.40
  -3   4   2  661.03   47.50
   3   4  -2  642.34   47.50
  -3   4   2  697.63   47.50
   3   4  -2  666.73   47.40
   3   4  -2  609.04   47.40
   3   4  -2  570.04   47.60
   3   4  -2  650.63   47.50
   3   4  -2  630.04   47.50
   3   4  -2  641.44   47.50
   3  -4  -2  598.84   47.40
  -3  -4   2  759.62   47.50
   3   4  -1   25.10    2.20
   3   4  -1   27.80    2.30
  -3   4   1   26.20    2.20
  -3   4   1   33.50    3.50
   3   4  -1   29.90    2.30
   3   4  -1   32.10    2.40
  -3   4   1   22.70    2.30
  -3   4   1   31.80    2.30
   3   4  -1   30.40    2.20
   3   4  -1   28.70    2.60
  -3   4   1   31.80    2.50
  -3   4   1   26.10    2.30
  -3   4   1   26.00    2.20
  -3   4   1   27.20    2.20
   3   4  -1   29.70    3.30
   3   4  -1   31.40    3.30
   3   4  -1   27.00    2.20
   3  -4  -1   25.30    2.20
   3  -4  -1   32.00    2.20
   3   4   0    1.60    0.70
  -3   4   0    1.80    1.50
  -3   4   0    2.40    0.60
  -3   4   0    1.50    0.50
  -3   4   0    3.00    0.40
  -3   4   0    2.50    0.40
  -3   4   0    3.00    0.60
   3   4   0    4.70    1.90
  -3   4   0    2.10    0.50
   3   4   0    5.00    1.10
   3   4   0    2.30    0.90
   3   4   0    2.30    0.40
   3   4   0    2.20    0.40
   3   4   0    3.60    0.70
   3   4   0    3.20    0.50
  -3   4   0    3.30    0.70
  -3   4   0    2.00    0.70
   3  -4   0    3.20    0.40
  -3  -4   0    1.60    0.80
   3  -4   0    3.70    0.50
   3   4   1   20.60    1.70
  -3   4  -1   20.70    1.60
  -3   4  -1   20.30    1.60
  -3   4  -1   18.00    1.70
  -3   4  -1   18.70    1.60
   3   4   1   19.10    1.80
   3   4   1   22.40    2.10
   3   4   1   18.80    1.60
  -3   4  -2   96.39    8.70
   3   4   2  124.29    8.70
  -3   4  -2  124.39    8.70
  -3   4  -2  120.29    8.60
   3   4   2  105.49    8.80
  -3   4  -2  112.89    8.60
  -3   4  -2  116.59    8.50
   3   4   2  111.29    8.50
  -3   4  -2  114.09    8.60
  -3   4  -2  130.09    8.70
   3   4   2  122.69    8.70
  -3   4  -2  110.99    8.60
   3   4   2  126.99    8.90
   3   4   2  129.89    9.20
   3   4   2  117.19    8.60
  -3   4  -2  104.59    8.60
  -3  -4  -2  103.99    8.70
  -3   4  -3  200.78   16.10
  -3   4  -3  198.18   16.00
   3   4   3  189.88   16.30
  -3   4  -3  241.78   16.10
   3   4   3  227.08   16.20
   3   4   3  228.68   16.60
   3   4   3  235.28   16.10
   3   4   3  211.88   16.00
  -3   4  -3  193.68   16.00
  -3   4  -3  188.28   16.20
   3   4   3  251.37   16.90
  -3   4  -3  213.18   16.00
   3   4   3  249.88   16.30
  -3   4  -3  217.48   16.00
   3   4   3  211.08   16.00
  -3   4  -3  220.48   16.10
  -3   4  -3  221.88   16.10
  -3  -4  -3  228.58   16.00
  -3   4  -4  511.25   35.70
  -3   4  -4  433.16   35.50
   3   4   4  478.55   35.60
   3   4   4  503.15   36.70
  -3   4  -4  463.15   35.60
  -3   4  -4  484.65   35.70
   3   4   4  499.95   35.60
   3   4   4  519.75   35.90
   3   4   4  463.95   36.00
  -3   4  -4  432.56   35.70
  -3   4  -4  477.55   35.60
  -3   4  -4  479.05   35.50
   3   4   4  558.54   38.00
   3   4   4  468.95   35.90
  -3   4  -4  488.25   35.60
  -3  -4  -4  525.95   35.50
  -3   4  -5    2.60    0.60
  -3   4  -5    3.30    0.70
  -3   4  -5    2.70    0.40
   3   4   5    3.20    2.80
  -3   4  -5    2.20    0.60
   3   4   5    1.90    0.50
   3   4   5    0.20    2.40
  -3   4  -5    2.00    0.80
   3   4   5    1.40    0.40
  -3   4  -5    2.00    0.60
  -3   4  -5    3.10    0.60
   3   4   5    1.60    1.50
   3   4   5    2.60    1.40
   3   4   6  624.94   46.10
   3   4   6  586.64   46.40
   3   4   6  636.24   46.20
   3   4   6  676.33   47.70
   3   4   6  644.94   46.50
  -3   4  -6  655.43   46.20
  -3   4  -6  633.84   46.20
  -3   4  -6  628.94   46.20
  -3   4  -6  646.74   46.10
   3   4   6  641.34   46.90
  -3   4  -6  578.84   46.00
   3   4   6  594.34   46.70
  -3   4  -6  648.54   46.20
  -3   4  -6  580.54   46.20
  -3  -4  -6  675.23   46.00
  -3   4  -7    1.90    0.70
   3   4   7    1.40    1.40
  -3   4  -7    1.80    0.80
   3   4   7    2.10    0.50
   3   4   7    1.90    0.80
   3   4   7    1.10    1.80
  -3   4  -7    2.00    0.70
  -3   4  -7    2.20    0.70
  -3   4  -7    3.20    0.60
  -3   4  -7    2.30    0.50
   3   4   7    0.80    3.10
   3   4   7    1.90    0.60
   3   4   7    4.50    3.60
  -3   4  -7    2.00    0.60
  -3  -4  -7    2.30    0.70
  -3  -4  -7    0.60    1.30
  -3   4  -8  389.56   28.30
  -3   4  -8  400.36   28.50
  -3   4  -8  359.46   28.50
   3   4   8  392.36   29.50
  -3   4  -8  337.67   28.40
  -3   4  -8  363.76   28.30
   3   4   8  346.37   29.20
  -3   4  -8  389.26   28.40
   3   4   8  388.46   28.30
  -3   4  -8  375.56   28.70
   3   4   8  374.56   30.20
   3   4   8  427.86   28.80
   3   4   8  395.26   28.30
   3   4   8  375.96   28.70
  -3  -4  -8  386.36   29.00
  -3  -4  -8  409.26   28.30
   3  -4   8  443.26   29.00
   3   4   9   24.20    2.70
  -3   4  -9   26.10    2.50
  -3   4  -9   26.60    2.20
   3   4   9   28.50    3.30
  -3   4  -9   25.80    2.30
  -3   4  -9   27.50    2.50
   3   4   9   20.80    5.10
   3   4   9   26.40    2.30
  -3   4  -9   25.80    2.30
  -3   4  -9   26.40    2.50
   3   4   9   28.60    2.40
   3   4   9   26.30    4.50
  -3   4  -9   25.30    2.50
  -3  -4  -9   27.60    2.30
  -3  -4  -9   20.40    3.40
   3  -4   9   27.40    3.60
   3   4  10  381.16   32.00
  -3   4 -10  406.06   29.70
  -3   4 -10  401.36   29.90
   3   4  10  345.27   32.20
  -3   4 -10  395.46   29.90
   3   4  10  397.86   30.30
   3   4  10  451.85   30.20
  -3   4 -10  389.26   29.90
  -3   4 -10  413.26   30.00
  -3   4 -10  396.76   29.70
   3   4  10  416.46   29.80
   3   4  10  430.16   29.70
  -3  -4 -10  433.06   29.70
   3  -4  10  398.56   30.40
   3   4  11    5.90    1.00
  -3   4 -11    5.10    1.00
  -3   4 -11    3.00    1.10
   3   4  11    2.30    4.30
   3   4  11    4.50    1.60
  -3   4 -11    6.40    1.40
   3   4  11    6.10    2.00
  -3   4 -11    3.80    1.00
  -3   4 -11    5.90    1.20
   3   4  11    6.90    1.30
  -3   4 -11    5.30    0.80
  -3  -4 -11    4.90    1.10
   3  -4  11    7.40    2.30
  -3  -4 -11    3.90    2.30
  -3   4 -12  231.18   16.10
  -3   4 -12  218.88   15.90
  -3   4 -12  211.18   16.10
  -3   4 -12  229.68   16.10
   3   4  12  201.18   16.30
  -3   4 -12  211.98   16.20
  -3   4 -12  225.28   16.10
   3  -4  12  184.98   16.50
  -3  -4 -12  219.98   15.90
   3   4  13    2.30    4.20
  -3   4 -13    5.30    1.30
  -3   4 -13    5.50    0.80
  -3   4 -13    5.10    1.10
  -3   4 -13    5.50    1.00
   3   4  13    4.70    1.80
  -3   4 -13    3.00    1.40
  -3  -4 -13    2.30    2.80
  -3  -4 -13    3.70    1.20
   3  -4  13    2.20    2.30
  -3   4 -14  132.29    9.30
  -3   4 -14  122.19    9.40
  -3   4 -14  114.19    9.80
  -3   4 -14  126.79    9.40
   3   5 -14   46.60    3.50
   3   5 -14   46.70    4.30
  -3   5  14   34.20    6.50
  -3   5  14   40.70    4.50
   3   5 -14   42.00    3.70
  -3   5  14   51.09    3.60
  -3  -5  14   38.50    4.50
   3   5 -13   83.09    6.00
   3   5 -13   81.59    6.10
  -3   5  13   76.29    6.50
   3   5 -13   72.19    6.20
  -3   5  13   64.59    8.90
   3   5 -13   84.49    6.10
  -3   5  13   88.99    6.00
  -3  -5  13   67.29    6.80
   3  -5 -13   78.59    6.10
  -3   5  12  110.09    7.90
   3   5 -12  100.29    8.10
   3   5 -12  103.59    8.00
  -3   5  12   97.39    8.00
  -3   5  12  106.69    8.50
  -3   5  12   83.59   10.70
   3   5 -12  110.99    8.00
  -3   5  12  116.09    8.30
   3   5 -12  107.19    7.90
   3  -5 -12  107.79    8.10
  -3  -5  12   97.09    8.70
   3   5 -11    8.20    1.30
   3   5 -11   11.40    1.70
  -3   5  11    9.50    1.70
  -3   5  11   12.30    2.30
   3   5 -11   12.00    2.50
  -3   5  11   10.00    5.50
  -3   5  11    8.90    1.50
   3   5 -11   17.90    7.50
   3   5 -11   12.50    1.30
   3   5 -11   14.90    1.80
  -3   5  11   12.30    1.30
   3  -5 -11    9.50    1.50
  -3  -5  11   12.20    3.90
   3   5 -10    8.40    1.50
   3   5 -10    8.10    1.20
  -3   5  10    9.40    5.70
   3   5 -10    6.80    1.20
   3   5 -10    4.10    1.00
   3   5 -10   15.20   10.70
  -3   5  10    4.60    1.30
   3   5 -10    7.60    1.00
  -3   5  10    9.30    2.10
  -3   5  10    7.30    1.20
  -3   5  10    4.80    0.90
  -3  -5  10    9.00    4.30
   3  -5 -10    6.50    1.00
   3   5  -9    5.10    1.30
  -3   5   9    4.80    0.80
  -3   5   9    3.70    1.90
   3   5  -9    4.10    1.00
   3   5  -9    3.40    1.10
  -3   5   9    5.00    5.20
  -3   5   9    4.90    1.10
   3   5  -9    6.70    1.00
   3   5  -9    0.90    5.00
  -3   5   9    5.70    1.20
   3   5  -9    5.00    0.80
  -3  -5   9    7.50    3.00
   3  -5  -9    6.00    1.00
   3   5  -8   34.90    2.70
  -3   5   8   26.30    4.90
   3   5  -8   25.20    7.10
  -3   5   8   36.10    3.10
  -3   5   8   22.80    6.10
   3   5  -8   33.00    2.90
  -3   5   8   28.60    5.20
  -3   5   8   34.00    2.90
  -3   5   8   35.10    2.80
   3   5  -8   35.10    2.80
  -3   5   8   30.00    3.60
   3   5  -8   32.30    3.10
   3   5  -8   31.50    3.00
   3  -5  -8   36.60    2.80
  -3  -5   8   30.90    4.70
  -3   5   7    4.80    5.00
  -3   5   7    3.60    2.80
   3   5  -7    8.30    1.00
  -3   5   7    6.50    1.10
   3   5  -7    8.70    1.40
  -3   5   7    8.30    2.60
  -3   5   7    6.80    1.30
   3   5  -7    8.00    1.40
   3   5  -7    6.30    3.70
  -3   5   7    8.30    1.20
   3   5  -7    7.10    1.10
  -3   5   7    9.60    1.90
   3   5  -7    9.50    1.30
   3   5  -7   10.00    1.20
  -3  -5   7    8.10    2.40
   3  -5  -7    7.60    1.10
   3   5  -6   67.59    5.70
   3   5  -6   74.39    5.50
   3   5  -6   66.89    5.50
  -3   5   6   74.49    8.90
   3   5  -6   74.79    5.60
  -3   5   6   64.19    7.20
  -3   5   6   70.49    5.60
   3   5  -6   81.69    5.80
  -3   5   6   63.99    6.80
  -3   5   6   76.79    5.50
  -3   5   6   75.79    5.90
   3   5  -6   67.89    5.60
  -3   5   6   71.19    6.10
   3  -5  -6   81.39    5.50
   3   5  -5  218.88   16.50
  -3   5   5  225.88   16.80
   3   5  -5  228.38   16.60
   3   5  -5  215.58   16.30
  -3   5   5  229.88   16.40
  -3   5   5  208.28   16.60
   3   5  -5  210.28   17.90
  -3   5   5  231.28   17.40
  -3   5   5  226.98   16.60
   3   5  -5  215.68   16.60
  -3   5   5  230.68   17.60
   3   5  -5  224.48   16.40
  -3   5   5  231.38   16.50
  -3   5   5  207.68   16.80
   3   5  -5  226.18   16.40
  -3   5   5  225.38   18.30
   3  -5  -5  232.28   16.40
   3   5  -4   68.39    5.00
   3   5  -4   61.79    7.00
   3   5  -4   66.79    5.00
   3   5  -4   61.29    4.90
  -3   5   4   67.19    5.00
   3   5  -4   63.19    5.20
   3   5  -4   68.19    5.20
   3   5  -4   61.69    5.10
  -3   5   4   62.09    5.30
   3   5  -4   62.09    5.20
  -3   5   4   77.89    6.70
   3   5  -4   64.69    5.30
  -3   5   4   65.19    6.10
  -3   5   4   66.79    5.10
  -3   5   4   69.09    5.50
  -3   5   4   68.79    5.20
  -3   5   4   66.39    4.90
  -3   5   4   63.09    5.30
  -3  -5   4   73.79    5.80
   3   5  -3  819.32   60.69
   3   5  -3  878.51   60.59
  -3   5   3  857.51   60.59
  -3   5   3  869.51   61.09
  -3   5   3  936.21   61.39
  -3   5   3  813.12   60.49
   3   5  -3  821.32   60.49
   3   5  -3  879.81   60.49
   3   5  -3  822.22   61.59
   3   5  -3  752.32   60.49
  -3   5   3  777.42   60.69
  -3   5   3  830.82   60.59
   3   5  -3  783.32   60.69
   3   5  -3  823.82   60.49
  -3   5   3  840.12   60.49
   3   5  -3  811.42   60.59
  -3   5   3  764.52   60.79
  -3   5   3  831.72   60.69
   3   5  -2  195.28   15.80
  -3   5   2  215.38   15.80
  -3   5   2  216.98   16.00
  -3   5   2  234.38   16.80
  -3   5   2  215.78   15.70
  -3   5   2  216.58   16.00
   3   5  -2  192.48   16.90
  -3   5   2  212.98   15.80
   3   5  -2  215.98   15.90
   3   5  -2  222.48   16.00
  -3   5   2  222.58   16.50
  -3   5   2  210.28   15.90
   3   5  -2  219.18   15.80
   3   5  -2  203.08   15.80
  -3   5   2  213.78   15.70
   3   5  -2  222.48   15.80
   3   5  -2  209.28   15.70
   3   5  -2  207.18   15.80
   3   5  -1  114.99    8.00
  -3   5   1   90.79    8.10
   3   5  -1  103.59    7.90
  -3   5   1   93.29    7.90
   3   5  -1  103.99    7.90
   3   5  -1  114.89    8.00
   3   5  -1  118.79    8.10
   3   5  -1  103.49    7.90
  -3   5   1  109.79    8.00
  -3   5   1  114.69    8.10
  -3   5   1  103.89    7.90
  -3   5   1  102.99    8.00
  -3   5   0   50.29    3.90
   3   5   0   51.99    4.00
  -3   5   0   45.80    4.20
  -3   5   0   53.99    4.10
   3   5   0   56.29    4.10
   3   5   0   58.39    4.30
  -3   5   0   61.99    4.30
   3   5   0   45.90    4.20
  -3   5   0   54.49    4.00
   3   5   0   44.40    4.20
   3   5   0   59.29    4.20
  -3   5   0   50.29    4.00
   3   5   0   56.89    4.00
  -3   5   0   44.10    4.10
  -3   5   0   57.59    4.10
  -3   5  -1  207.48   17.40
  -3   5  -1  200.98   17.30
  -3   5  -1  228.48   17.20
  -3   5  -1  252.87   17.20
  -3   5  -1  238.18   17.20
   3   5   1  261.17   18.20
   3   5   1  243.18   17.20
  -3   5  -1  254.37   18.30
  -3   5  -1  234.98   17.30
  -3   5  -1  247.58   17.30
   3   5   1  240.98   17.30
   3   5   1  202.18   17.30
   3   5   1  239.98   17.20
  -3   5  -1  204.28   17.30
   3   5   1  212.18   17.50
   3   5   1  246.98   17.30
  -3   5  -1  230.58   17.10
  -3   5  -1  251.67   17.40
   3   5   1  250.27   17.40
  -3   5  -2  108.19    8.30
   3   5   2  110.29    8.30
  -3   5  -2  107.59    8.00
   3   5   2  107.89    8.40
  -3   5  -2  106.39    8.20
  -3   5  -2  102.29    8.10
   3   5   2  110.49    8.40
  -3   5  -2  109.29    8.10
  -3   5  -2  108.49    8.10
  -3   5  -2  110.69    8.30
   3   5   2  110.29    8.20
   3   5   2  111.39    8.00
  -3   5  -2  107.89    8.20
   3   5   2  101.49    9.10
   3   5   2  108.09    8.10
  -3   5  -2  103.39    8.10
  -3  -5  -2  122.49    8.60
  -3   5  -3  483.65   35.20
  -3   5  -3  492.35   35.20
   3   5   3  484.25   35.20
   3   5   3  490.75   36.00
   3   5   3  484.15   35.10
  -3   5  -3  517.45   35.20
  -3   5  -3  481.15   35.00
   3   5   3  424.76   35.40
  -3   5  -3  475.55   35.10
   3   5   3  497.95   35.40
  -3   5  -3  463.95   35.10
   3   5   3  471.55   35.10
  -3   5  -3  445.16   35.30
  -3   5  -3  444.06   35.10
  -3  -5  -3  535.55   35.60
  -3   5  -4  105.89    7.70
   3   5   4  104.19    7.80
  -3   5  -4  106.39    7.80
   3   5   4  100.79    8.10
  -3   5  -4   96.99    7.80
   3   5   4  108.19    7.70
  -3   5  -4  105.49    7.90
   3   5   4   97.79    8.70
   3   5   4  104.39    8.20
  -3   5  -4  111.39    8.00
  -3   5  -4  106.19    7.70
  -3   5  -4  100.49    7.80
  -3   5  -4   92.49    7.80
  -3  -5  -4  105.49    8.40
  -3   5  -5   83.19    6.30
   3   5   5   81.29    7.40
   3   5   5   84.59    6.30
  -3   5  -5   88.29    6.50
  -3   5  -5   86.19    6.40
   3   5   5   87.19    6.40
   3   5   5   72.09    6.70
  -3   5  -5   89.29    6.60
  -3   5  -5   79.49    6.50
  -3   5  -5   83.29    6.40
   3   5   5   93.49    7.00
  -3   5  -5   71.19    6.40
  -3  -5  -5   96.09    7.20
  -3   5  -6   30.30    2.40
   3   5   6   30.80    3.10
   3   5   6   29.00    3.60
  -3   5  -6   33.80    2.80
   3   5   6   34.30    2.50
  -3   5  -6   31.60    2.60
  -3   5  -6   30.70    2.90
   3   5   6   26.50    3.90
   3   5   6   28.00    2.60
  -3   5  -6   29.20    2.70
  -3   5  -6   27.70    2.60
  -3  -5  -6   23.60    3.60
  -3   5  -7  146.19   10.50
  -3   5  -7  136.29   10.30
   3   5   7  144.79   10.90
  -3   5  -7  129.29   10.30
   3   5   7  123.19   11.40
   3   5   7  137.29   10.20
  -3   5  -7  138.49   10.30
   3   5   7  125.99   10.60
  -3   5  -7  140.29   10.30
   3   5   7  145.49   10.30
  -3   5  -7  139.39   10.10
   3   5   7  129.99   12.90
   3  -5   7  143.99   11.00
  -3  -5  -7  127.99   11.00
   3   5   8   15.50    5.30
   3   5   8   24.30    2.30
  -3   5  -8   23.20    2.40
   3   5   8   29.30    2.20
  -3   5  -8   22.00    2.40
   3   5   8   17.30    4.10
   3   5   8   23.00    3.30
  -3   5  -8   22.00    2.40
  -3   5  -8   24.20    2.10
  -3   5  -8   25.80    2.30
  -3   5  -8   29.70    2.50
   3  -5   8   25.20    3.80
   3   5   9   35.60    3.50
   3   5   9   38.90    3.00
   3   5   9   23.10    6.10
  -3   5  -9   38.70    3.20
   3   5   9   36.80    3.10
  -3   5  -9   35.80    2.90
  -3   5  -9   36.90    3.30
  -3   5  -9   32.70    3.20
  -3   5  -9   36.80    3.20
   3   5   9   34.90    4.10
  -3   5  -9   38.80    3.10
   3   5   9   36.10    5.10
   3  -5   9   36.90    4.40
  -3  -5  -9   30.70    4.20
  -3   5 -10    1.80    0.90
  -3   5 -10    0.90    0.70
  -3   5 -10    1.90    0.60
   3   5  10    0.80    2.60
  -3   5 -10    2.80    1.20
   3   5  10    0.10    0.80
   3   5  10    1.70    1.00
   3   5  10    2.70    2.00
   3   5  10    1.80    4.90
  -3   5 -10    1.30    1.00
   3   5  10    0.80    1.20
  -3  -5 -10   -0.10    2.20
   3  -5  10    3.90    2.40
   3   5  11   -0.50    1.10
  -3   5 -11    2.20    1.00
  -3   5 -11    2.40    1.40
  -3   5 -11    1.10    0.60
  -3   5 -11    0.70    1.10
   3   5  11    0.40    1.30
  -3   5 -11    0.50    0.70
   3   5  11    2.60    1.90
  -3  -5 -11    0.30    2.50
   3  -5  11    2.00    2.40
  -3   5 -12    2.20    0.70
  -3   5 -12    5.90    1.30
  -3   5 -12    3.60    1.00
  -3   5 -12    4.30    1.60
  -3   5 -12    1.90    0.70
   3   5  12    5.80    1.90
   3  -5  12    2.90    2.60
  -3  -5 -12    0.60    2.60
  -3   5 -13    4.20    0.90
  -3   5 -13    4.10    1.20
   3   5  13    7.30    2.10
  -3   5 -13    5.30    0.90
  -3   5 -13    6.60    1.40
   3  -5  13    2.30    2.70
   3   6 -13  138.09   10.10
  -3   6  13  127.89   10.30
   3   6 -12    9.80    1.80
  -3   6  12   13.20    1.50
   3   6 -12   10.70    1.80
  -3   6  12   12.80    2.00
  -3   6  12   11.90    2.10
   3   6 -12   11.80    1.60
  -3   6  12   12.60    2.00
   3   6 -12   10.40    2.10
  -3  -6  12    7.50    2.60
   3   6 -11  227.48   18.00
   3   6 -11  227.08   18.20
   3   6 -11  248.28   18.10
  -3   6  11  214.18   18.40
  -3   6  11  229.28   18.10
  -3   6  11  263.37   18.10
  -3   6  11  279.57   18.50
   3   6 -11  259.17   18.10
   3   6 -10    1.40    1.00
  -3   6  10    1.00    1.80
  -3   6  10    0.80    1.00
   3   6 -10   -1.10    1.00
  -3   6  10    1.50    0.80
  -3   6  10    1.20    0.90
   3   6 -10    1.60    0.70
   3   6 -10    1.20    0.80
   3   6  -9  503.35   35.20
  -3   6   9  476.55   35.30
   3   6  -9  474.65   35.10
   3   6  -9  477.65   35.20
  -3   6   9  467.85   35.60
   3   6  -9  450.15   35.30
  -3   6   9  516.65   35.70
  -3   6   9  466.25   35.20
   3   6  -8  146.79   10.80
  -3   6   8  152.48   11.00
   3   6  -8  141.19   11.10
  -3   6   8  140.79   10.90
  -3   6   8  147.59   11.50
   3   6  -8  135.89   10.90
   3   6  -8  156.38   11.00
  -3   6   7  314.97   23.90
   3   6  -7  347.97   23.90
  -3   6   7  326.87   24.30
  -3   6   7  338.67   23.90
   3   6  -7  328.47   24.00
   3   6  -7  318.17   24.10
   3   6  -7  314.17   24.00
  -3   6   7  328.17   24.30
  -3   6   7  295.37   25.00
   3   6  -7  325.37   23.70
   3   6  -7  278.87   25.70
  -3  -6   7  362.76   25.40
  -3   6   6   25.90    2.50
  -3   6   6   33.00    3.40
  -3   6   6   26.50    2.40
   3   6  -6   26.40    6.30
   3   6  -6   25.30    2.70
   3   6  -6   28.40    2.70
   3   6  -6   30.10    2.40
  -3   6   6   27.00    4.70
   3   6  -6   24.00    2.50
  -3  -6   6   30.40    4.40
  -3   6   5   97.49    8.90
   3   6  -5   95.19    7.80
   3   6  -5   99.29    7.70
  -3   6   5   99.19    7.60
  -3   6   5  101.79    7.90
  -3   6   5  113.79    8.20
  -3   6   5  100.49    7.70
  -3   6   5   89.69    8.00
   3   6  -5  100.69    7.60
   3   6  -5  104.99   10.00
   3   6  -5  109.09    7.60
  -3   6   5   98.39    9.70
   3   6  -5  102.29    7.80
  -3   6   4   21.20    4.50
  -3   6   4   31.20    2.40
  -3   6   4   25.10    2.30
  -3   6   4   28.70    2.70
  -3   6   4   27.10    2.50
   3   6  -4   29.80    2.30
  -3   6   4   31.20    2.80
  -3   6   4   30.70    3.20
   3   6  -4   29.30    2.40
  -3   6   4   27.10    2.70
  -3   6   4   22.20    4.50
   3   6  -4   29.50    2.60
   3   6  -4   24.60    2.60
   3   6  -4   22.00    2.60
   3   6  -4   25.30    5.40
  -3   6   3  103.19    8.60
  -3   6   3  114.29   11.40
  -3   6   3  113.79    8.60
  -3   6   3  108.99    8.70
  -3   6   3  119.79    8.90
   3   6  -3  114.19    8.60
   3   6  -3  123.39    8.80
  -3   6   3  118.89    8.90
  -3   6   3  111.79    8.80
  -3   6   3  104.59   10.80
  -3   6   3  116.19    8.70
   3   6  -3  114.09   10.30
   3   6  -3  110.29    8.70
   3   6  -3  114.49    8.60
   3   6  -3  111.29    8.80
   3   6  -3  117.39    8.50
  -3   6   3  108.19    9.60
  -3   6   3  116.39    8.40
   3   6  -2   22.40    2.60
  -3   6   2   27.30    2.30
  -3   6   2   21.20    1.90
   3   6  -2   22.40    2.30
   3   6  -2   19.90    2.40
  -3   6   2   23.40    2.60
   3   6  -2   20.00    2.40
  -3   6   2   27.90    2.50
   3   6  -2   22.00    2.00
   3   6  -2   25.10    2.00
  -3   6   2   24.30    2.30
  -3   6   2   23.30    2.20
   3   6  -2   25.30    2.20
  -3   6   2   24.00    2.30
   3   6  -2   25.40    4.50
  -3   6   2   21.70    6.00
  -3   6   2   28.20    2.10
  -3   6   1    2.20    0.50
   3   6  -1    2.40    2.10
   3   6  -1    3.20    0.90
   3   6  -1    3.60    1.20
   3   6  -1    4.50    0.70
  -3   6   1    3.30    0.90
   3   6  -1    4.90    1.20
   3   6  -1    3.20    0.80
   3   6  -1    2.50    0.60
  -3   6   1    5.00    0.70
  -3   6   1    3.40    1.10
  -3   6   1    3.20    3.20
  -3   6   1    2.90    1.00
  -3   6   1    2.40    1.10
  -3   6   1    3.10    0.90
   3   6  -1    2.80    0.90
  -3   6   1    1.00    0.80
  -3   6   0   59.39    4.60
   3   6   0   54.79    4.70
   3   6   0   57.89    4.50
  -3   6   0   58.09    4.30
  -3   6   0   51.49    7.00
   3   6   0   52.39    4.60
  -3   6   0   59.69    4.60
  -3   6   0   53.49    4.30
   3   6   0   55.99    4.40
  -3   6   0   57.39    4.50
  -3   6   0   58.79    4.60
  -3   6   0   57.69    4.60
   3   6   0   51.09    5.90
   3   6   0   55.99    4.60
   3   6   0   56.89    4.70
   3   6   0   56.69    4.30
  -3   6   0   55.59    4.60
  -3   6  -1   78.99    6.00
  -3   6  -1   80.09    6.10
   3   6   1   75.59    7.30
  -3   6  -1   81.59    6.10
  -3   6  -1   78.19    6.00
   3   6   1   85.79    6.50
   3   6   1   79.69    6.30
  -3   6  -1   80.39    6.30
   3   6   1   79.79    6.10
  -3   6  -1   73.79    6.20
   3   6   1   79.59    6.30
   3   6   1   79.69    5.90
  -3   6  -1   80.39    6.20
   3   6   1   72.39    6.20
   3   6   1   85.19    6.00
  -3  -6  -1   72.89    6.60
   3   6   2    1.10    0.90
  -3   6  -2    3.20    0.70
   3   6   2    2.20    0.70
  -3   6  -2    4.40    1.00
   3   6   2    1.90    1.30
  -3   6  -2    2.90    0.60
  -3   6  -2    2.90    1.00
  -3   6  -2    1.50    0.50
   3   6   2    4.40    2.10
   3   6   2    2.40    1.40
  -3   6  -2    1.80    0.70
  -3   6  -2    3.50    0.80
  -3   6  -2    1.70    0.80
  -3  -6  -2    4.20    1.80
  -3   6  -3  137.79   10.20
   3   6   3  139.29   10.30
  -3   6  -3  135.29   10.30
  -3   6  -3  138.89   10.30
  -3   6  -3  131.99   10.10
   3   6   3  132.19   10.70
  -3   6  -3  125.09   10.50
   3   6   3  135.79   11.40
   3   6   3  138.99   10.20
   3   6   3  129.29   10.20
  -3   6  -3  146.09   10.50
   3   6   3  145.59   10.60
  -3  -6  -3  150.18   11.00
  -3   6  -4    7.90    1.20
  -3   6  -4    7.10    0.90
  -3   6  -4    6.30    1.10
  -3   6  -4    7.30    1.40
  -3   6  -4    7.70    1.10
   3   6   4   10.00    1.60
   3   6   4    8.70    1.90
  -3   6  -4    8.40    1.10
   3   6   4    6.70    1.20
  -3   6  -4    6.50    1.20
   3   6   4    9.00    1.10
  -3  -6  -4    7.20    2.20
   3   6   5  104.29    7.80
  -3   6  -5  104.49    7.70
   3   6   5  107.79    8.20
   3   6   5  109.89    7.70
   3   6   5   85.99    8.70
  -3   6  -5   98.59    7.90
  -3   6  -5  102.19    7.80
  -3   6  -5   98.39    7.50
  -3   6  -5   96.99    7.70
   3   6   5  107.19    8.30
  -3  -6  -5   96.39    8.60
   3  -6   5  100.79    8.80
  -3   6  -6   32.60    2.80
   3   6   6   24.20    4.40
   3   6   6   33.00    4.10
  -3   6  -6   32.90    2.90
   3   6   6   34.10    2.70
  -3   6  -6   32.40    2.90
   3   6   6   32.50    2.80
   3   6   6   32.60    3.20
  -3   6  -6   30.20    2.90
  -3   6  -6   31.30    2.60
  -3  -6  -6   28.30    4.10
   3  -6   6   35.10    4.60
  -3   6  -7  154.18   11.10
  -3   6  -7  161.18   11.50
   3   6   7  149.99   11.30
   3   6   7  164.48   11.80
   3   6   7  151.18   11.90
   3   6   7  127.19   12.40
   3   6   7  161.18   11.20
  -3   6  -7  141.29   11.30
  -3   6  -7  157.68   11.30
  -3   6  -7  147.29   11.30
  -3   6  -7  145.09   11.30
   3  -6   7  148.89   12.10
  -3  -6  -7  129.69   12.00
   3   6   8   20.60    2.20
  -3   6  -8   22.70    2.30
  -3   6  -8   21.20    2.30
   3   6   8   23.10    2.60
  -3   6  -8   24.80    2.30
   3   6   8   24.40    3.50
   3   6   8   15.30    4.10
  -3   6  -8   18.40    2.50
  -3   6  -8   21.30    2.00
  -3   6  -8   22.80    2.20
   3   6   8   23.90    2.10
   3  -6   8   22.80    4.30
  -3   6  -9  247.98   20.80
  -3   6  -9  279.17   20.10
   3   6   9  271.27   20.60
  -3   6  -9  274.87   20.10
   3   6   9  268.67   20.10
  -3   6  -9  253.87   20.10
  -3   6  -9  276.47   20.00
   3   6   9  291.27   20.00
  -3   6  -9  296.77   20.30
   3  -6   9  243.98   20.70
   3   6  10    3.00    1.20
  -3   6 -10    3.80    1.30
   3   6  10    4.90    1.60
  -3   6 -10    2.20    1.20
   3   6  10    4.00    1.00
  -3   6 -10    3.70    0.90
  -3   6 -10    4.20    1.60
  -3   6 -10    3.20    0.80
   3   6  10    3.20    2.10
   3  -6  10    6.10    3.00
  -3  -6 -10    2.70    2.70
  -3   6 -11  219.98   16.80
  -3   6 -11  225.28   16.60
  -3   6 -11  240.28   16.80
  -3   6 -11  205.88   16.90
   3   6  11  206.18   16.70
   3   6  11  222.18   17.10
  -3   6 -11  257.87   16.80
  -3   6 -12   17.10    2.10
   3   6  12   19.00    2.80
  -3   7  11    7.60    1.10
  -3   7  11    8.00    1.40
  -3   7  11    5.70    1.80
   3   7 -11    4.80    1.40
  -3   7  11    8.60    1.90
  -3  -7  11    5.10    3.50
  -3   7  10    0.70    1.80
   3   7 -10    1.30    1.30
  -3   7  10    1.30    1.10
   3   7 -10    2.40    1.10
  -3   7  10    0.40    1.10
  -3   7  10    2.00    0.90
  -3  -7  10    1.50    2.80
  -3   7   9   15.10    1.70
   3   7  -9   15.70    1.90
  -3   7   9   14.90    2.00
  -3   7   9   19.50    2.80
  -3   7   9   15.70    2.10
   3   7  -9   12.60    2.20
  -3   7   8    4.40    1.10
   3   7  -8    2.70    1.00
  -3   7   8    1.40    0.90
  -3   7   8    1.50    1.90
   3   7  -8    0.40    1.30
   3  -7  -8   -1.20    3.10
  -3   7   7    8.90    2.10
  -3   7   7   12.40    1.50
   3   7  -7   13.30    1.50
   3   7  -7    8.90    1.60
  -3   7   7    9.80    1.70
   3   7  -6   51.09    4.80
  -3   7   6   62.19    5.30
  -3   7   6   61.69    4.60
   3   7  -6   63.29    4.60
  -3   7   6   48.40   14.10
  -3   7   6   55.99    5.10
  -3   7   6   60.79    4.70
  -3   7   6   47.90    7.30
  -3   7   6   57.49    5.40
   3   7  -5   43.90    3.50
   3   7  -5   31.40    7.30
  -3   7   5   49.50    4.40
  -3   7   5   38.60    4.20
  -3   7   5   38.40    3.70
  -3   7   5   48.00    4.10
  -3   7   5   46.00    3.60
   3   7  -5   41.90    3.80
  -3   7   4  434.36   30.90
  -3   7   4  412.66   31.40
  -3   7   4  422.96   31.00
   3   7  -4  435.16   31.00
  -3   7   4  419.46   31.10
   3   7  -4  414.56   31.30
   3   7  -4  443.76   31.10
  -3   7   4  419.06   31.50
  -3   7   4  396.66   31.20
  -3   7   3  122.19    9.00
  -3   7   3  114.49    8.90
   3   7  -3  122.59    9.00
  -3   7   3  137.29    9.50
  -3   7   3  109.19    9.60
  -3   7   3  114.39    9.10
   3   7  -3  126.39    9.40
   3   7  -3  117.19    8.90
  -3   7   3  107.59    9.20
   3   7  -2  254.07   17.90
  -3   7   2  241.08   18.00
   3   7  -2  224.68   18.10
   3   7  -2  217.28   19.20
  -3   7   2  253.27   18.40
   3   7  -2  255.47   18.40
  -3   7   2  233.18   18.40
  -3   7   2  238.68   18.30
   3   7  -2  236.58   18.30
  -3   7   2  256.47   17.90
  -3   7   2  253.77   18.10
  -3   7   2  237.08   18.20
   3   7  -2  258.47   18.00
   3   7  -1  146.69   10.90
   3   7  -1  139.89   11.20
   3   7  -1  132.79   11.30
  -3   7   1  161.78   11.40
   3   7  -1  152.88   11.40
   3   7  -1  144.19   11.10
  -3   7   1  153.08   11.30
   3   7  -1  156.48   11.00
  -3   7   1  150.68   11.10
   3   7  -1  144.99   11.20
  -3   7   1  149.59   10.90
  -3   7   1  153.38   11.00
  -3   7   1  146.59   11.20
  -3   7   1  139.49   11.10
   3   7  -1  121.89   12.20
   3   7   0  167.58   11.90
   3   7   0  138.59   13.10
   3   7   0  163.88   12.40
  -3   7   0  161.68   11.90
  -3   7   0  164.88   12.20
   3   7   0  160.78   12.20
  -3   7   0  153.48   12.20
   3   7   0  145.69   12.10
   3   7   0  165.38   12.10
  -3   7   0  168.78   12.20
   3   7   0  157.68   12.20
  -3   7   0  168.58   11.90
  -3   7   0  164.08   12.00
   3   7   0  165.68   11.90
  -3   7   0  152.48   12.10
  -3   7  -1  299.37   24.20
   3   7   1  369.46   24.60
   3   7   1  341.07   24.00
   3   7   1  332.57   24.20
  -3   7  -1  325.87   24.10
  -3   7  -1  316.97   24.30
   3   7   1  306.77   24.30
   3   7   1  350.06   24.10
  -3   7  -1  331.27   24.00
  -3   7  -1  335.37   24.10
  -3   7  -1  295.07   24.60
   3   7   1  314.47   24.20
   3   7   2  385.26   27.70
  -3   7  -2  352.06   27.80
   3   7   2  379.76   27.60
   3   7   2  380.26   27.80
  -3   7  -2  372.26   28.00
  -3   7  -2  382.36   27.90
   3   7   2  381.46   28.20
  -3   7  -2  371.46   27.60
  -3   7  -2  378.26   27.60
  -3   7  -3  120.59    9.10
  -3   7  -3  105.39    9.30
   3   7   3  136.89    9.80
  -3   7  -3  118.49    9.40
  -3   7  -3  129.49    9.50
   3   7   3  113.19    9.60
   3   7   3  118.39    9.30
  -3   7  -3  121.99    9.10
   3   7   3  130.29    9.20
  -3   7  -4  199.68   15.10
  -3   7  -4  212.68   15.30
  -3   7  -4  197.38   14.90
   3   7   4  200.08   15.40
  -3   7  -4  183.58   15.00
   3   7   4  208.88   15.60
   3   7   4  193.98   15.00
   3   7   4  213.28   15.00
   3   7   5   35.50    3.30
  -3   7  -5   23.30    2.90
  -3   7  -5   32.40    2.90
  -3   7  -5   30.00    2.60
   3   7   5   33.30    2.70
   3   7   5   26.30    2.70
   3   7   5   29.20    3.80
  -3   7  -6   22.60    2.60
   3   7   6   21.70    2.20
  -3   7  -6   16.80    2.40
   3   7   6   22.70    2.70
   3   7   6   18.30    4.30
   3   7   6   24.50    3.70
  -3   7  -6   21.70    2.30
  -3   7  -6   23.30    2.10
   3   7   6   24.20    2.10
  -3  -7  -6   17.30    3.70
  -3   7  -7   64.39    5.80
   3   7   7   71.09    5.60
   3   7   7   66.89    6.30
  -3   7  -7   79.29    5.50
  -3   7  -7   65.29    5.80
  -3   7  -7   71.39    5.40
  -3   7  -8   10.30    1.60
  -3   7  -8    9.30    1.30
  -3   7  -8    7.50    1.50
  -3   7  -8    9.80    2.00
   3   7   8   10.00    2.00
  -3   7  -8   12.70    1.50
   3   7   8   10.80    1.70
   3   7   8   12.30    1.60
   3   7   8   11.50    3.20
   3   7   8   10.90    2.60
  -3  -7  -8    5.60    3.30
   3   7   9    0.70    2.50
  -3   7  -9    3.00    1.30
  -3   7  -9    4.10    1.30
  -3   7  -9    4.00    1.20
  -3   7  -9    4.20    2.10
   3   7   9    5.90    1.20
   3   7   9    2.60    1.10
   3   7   9    4.80    1.50
  -3   7 -10   12.60    1.80
  -3   7 -10    8.70    1.70
   3   7  10   14.70    2.60
   3   7  10   14.50    2.20
  -3   8   8  298.87   20.00
  -3   8   8  265.67   19.80
   3   8  -8  273.87   19.50
  -3   8   8  258.37   19.50
  -3   8   8  223.78   19.50
  -3   8   7    1.50    1.90
  -3   8   7    3.60    1.40
  -3   8   7    4.40    1.10
   3   8  -7    4.50    1.00
  -3   8   7    3.80    1.20
   3   8  -6  129.19    8.80
  -3   8   6  122.29    9.30
  -3   8   6  108.39    8.90
  -3   8   6  118.29    9.40
  -3   8   6  108.09    8.90
   3   8  -5   51.89    3.80
  -3   8   5   51.19    4.60
  -3   8   5   47.60    4.00
  -3   8   5   43.60    4.10
  -3   8   5   47.50    4.50
  -3   8   4  159.68   12.00
   3   8  -4  158.98   11.80
  -3   8   4  155.78   12.40
  -3   8   4  153.58   12.10
  -3   8   3    4.30    1.80
  -3   8   3    5.10    1.70
  -3   8   3    3.70    1.30
   3   8  -3    5.70    0.80
   3   8  -3    4.80    0.90
  -3   8   3    5.20    1.00
  -3   8   3    6.60    2.20
  -3   8   2   61.49    5.20
  -3   8   2   56.49    5.00
  -3   8   2   54.99    4.40
  -3   8   2   52.19    5.00
  -3   8   2   53.69    4.80
   3   8  -2   61.29    4.40
  -3   8   2   58.99    4.60
  -3   8   2   57.99    4.90
   3   8  -2   58.79    4.50
  -3   8   1    2.40    1.40
  -3   8   1    4.90    1.40
   3   8  -1    2.00    3.30
  -3   8   1    4.40    1.80
  -3   8   1    3.40    2.30
  -3   8   1    0.70    1.50
  -3   8   1    2.70    0.80
   3   8  -1    2.60    0.70
  -3   8   0    3.10    0.90
  -3   8   0    3.40    0.70
   3   8   0    4.80    3.00
   3   8   0    0.90    1.70
   3   8   0    4.30    0.80
  -3   8   0    2.50    1.70
  -3   8   0    2.20    1.60
  -3   8   0    4.30    1.20
   3   8   0    5.40    1.60
   3   8   0    4.80    0.90
  -3   8  -1   27.30    2.60
   3   8   1   26.30    2.10
  -3   8  -1   21.10    2.00
   3   8   1   22.10    2.20
  -3   8  -1   20.40    2.90
  -3   8  -1   22.00    2.80
   3   8   1   23.80    2.90
   3   8   1   27.70    2.80
  -3   8  -1   25.50    2.30
  -3   8  -2   35.50    3.40
  -3   8  -2   36.40    3.70
   3   8   2   42.30    3.90
  -3   8  -2   37.30    3.00
  -3   8  -2   38.50    3.50
  -3   8  -2   33.60    3.70
   3   8   2   35.10    3.60
   3   8   2   40.90    3.20
   3   8   3    1.80    2.40
  -3   8  -3    0.80    0.90
   3   8   3   -0.40    2.70
   3   8   3    1.90    1.40
   3   8   3    0.90    1.60
  -3   8  -3    0.90    0.90
  -3   8  -3    3.60    1.70
   3   8   4   83.29    7.50
   3   8   4   94.89    6.80
  -3   8  -4   78.69    7.20
  -3   8  -4   90.79    7.10
  -3   8  -4   89.49    6.70
   3   8   4   86.99    7.00
   3   8   4   95.19    7.50
   3   8   5    0.40    1.10
  -3   8  -5    2.00    0.80
  -3   8  -5   -0.40    2.00
   3   8   5    1.40    1.30
   3   8   5   -0.30    2.80
  -3   8  -5    1.50    0.90
   3   8   5   -2.10    4.00
   3   8   5    1.40    0.90
   3   8   6   91.49    6.90
   3   8   6   82.89    7.70
   3   8   6   94.89    7.50
  -3   8  -6   96.09    6.90
   3   8   6   81.39    7.00
  -3   8  -6   90.69    7.00
   3   8   7    7.70    1.30
   3   8   7    4.80    2.90
   3   8   7    8.60    1.40
   3   8   7    8.70    2.10
   3   8   7    3.50    3.10
  -3   9   3   89.29    7.30
   3   9  -3   93.99    6.70
  -3   9   3   83.49    6.90
   3   9  -2   26.00    2.20
  -3   9   2   28.10    2.50
  -3   9   2   20.90    3.40
  -3   9   1   94.79    7.60
  -3   9   1   93.09    7.20
  -3   9   0   25.20    2.40
  -3   9   0   24.70    2.20
  -3   9   0   20.70    3.30
  -3   9   0   27.00    2.90
   3   9   0   27.40    2.40
  -3   9  -1   64.59    5.30
  -3   9  -1   62.59    4.90
   3   9   1   65.89    5.10
   3   9   2  122.59    9.20
  -3   9  -2  119.89    9.10
  -4   0  17   -0.60    3.70
   4   0 -17   -0.40    0.70
   4   0 -16  116.99    9.20
   4   0 -16  130.29    9.30
  -4   0  16  100.79    9.90
   4   0 -16  129.59    9.20
  -4   0  16  135.09    9.20
   4   0 -15   -0.10    0.60
   4   0 -15   -0.20    0.60
  -4   0  15   -3.70    2.00
  -4   0  15    0.00    2.80
  -4   0  15    0.60    3.20
   4   0 -15    0.60    0.70
   4   0 -14   96.89    6.90
   4   0 -14   92.19    7.00
  -4   0  14   93.19    7.50
  -4   0  14   80.09   10.50
   4   0 -14   93.59    6.90
   4   0 -14   97.49    7.00
  -4   0  14   88.59    8.70
  -4   0  14   80.69    7.70
   4   0 -14   95.59    7.00
   4   0 -13    0.40    0.50
   4   0 -13    0.90    0.50
  -4   0  13    0.40    2.70
   4   0 -13    0.10    0.60
   4   0 -13    0.10    0.50
  -4   0  13    2.40    2.00
  -4   0  13   -2.60    4.10
   4   0 -12   18.30    1.70
   4   0 -12   16.90    1.70
   4   0 -12   18.80    1.70
  -4   0  12   14.60    2.90
  -4   0  12   28.70    5.70
   4   0 -12   20.10    2.30
   4   0 -12   18.90    1.70
  -4   0  11    0.40    2.10
   4   0 -11    0.30    0.40
  -4   0  11   -0.10    2.70
  -4   0  11    1.70    1.50
   4   0 -11    0.60    0.50
   4   0 -11    1.50    0.50
   4   0 -11    1.50    0.50
   4   0 -11    1.20    0.60
   4   0 -11    1.30    0.90
   4   0 -10   30.10    2.10
   4   0 -10   24.70    2.10
   4   0 -10   23.90    2.20
   4   0 -10   25.50    2.10
  -4   0   9    2.70    1.70
   4   0  -9    0.50    0.60
  -4   0   9    1.30    1.90
   4   0  -9    1.40    0.50
   4   0  -9    1.20    0.40
   4   0  -9    1.30    0.40
  -4   0   8  628.54   43.00
   4   0  -8  533.65   42.20
   4   0  -8  583.34   42.30
   4   0  -8  550.94   42.20
  -4   0   8  649.74   43.80
  -4   0   8  616.44   42.80
   4   0  -8  484.55   42.20
   4   0  -7    0.10    0.30
  -4   0   7   -0.70    1.30
  -4   0   7    1.10    0.40
   4   0  -7    0.60    0.30
  -4   0   7    0.70    1.50
   4   0  -7    0.60    0.40
  -4   0   7    0.60    0.30
   4   0  -7    1.10    0.50
  -4   0   7    1.20    1.30
   4   0  -6 1077.39   70.69
   4   0  -6  989.30   70.59
  -4   0   6  903.71   70.59
   4   0  -6  892.91   70.59
   4   0  -5    1.00    0.30
  -4   0   5    0.90    0.30
  -4   0   5    0.40    0.20
  -4   0   5    0.50    0.90
  -4   0   5    1.30    1.10
   4   0  -5    0.20    0.40
   4   0  -4   60.79    4.80
  -4   0   4   72.59    4.80
   4   0  -4   58.19    4.80
  -4   0   3    0.70    0.40
   4   0  -3    1.00    0.20
  -4   0   2 2397.46  170.18
  -4   0   2 2245.28  169.88
   4   0  -1   -1.00    0.10
  -4   0   1   -0.80    0.30
  -4   0   1   -1.00    0.50
  -4   0   1   -0.90    0.10
   4   0   0 3239.48  244.38
  -4   0   0 3446.96  244.48
  -4   0  -1   -6.10    0.10
  -4   0  -1   -6.50    0.30
  -4   0  -1   -6.30    0.10
   4   0   2 3494.55  246.78
  -4   0  -2 3231.68  246.58
   4   0   3   -1.50    0.70
  -4   0  -3   -2.10    0.20
  -4   0  -3   -2.00    0.30
  -4   0  -3   -1.90    0.40
  -4   0  -3   -2.10    0.20
  -4   0  -3   -2.40    0.20
   4   0   4  601.04   47.20
  -4   0  -4  621.44   47.20
  -4   0  -4  641.04   47.20
  -4   0  -4  624.24   47.20
  -4   0  -4  640.84   47.10
  -4   0  -4  741.43   47.20
  -4   0  -5    1.10    0.30
  -4   0  -5    1.40    0.50
  -4   0  -5    1.80    0.30
   4   0   5    2.40    0.40
  -4   0  -5    1.80    0.30
  -4   0  -5    1.50    0.30
  -4   0  -5    1.10    0.60
  -4   0  -5    2.10    0.40
   4   0   5    1.10    0.90
  -4   0  -6  621.44   44.20
  -4   0  -6  547.65   44.10
  -4   0  -6  588.74   44.10
   4   0   6  633.54   44.40
   4   0   6  602.04   44.10
  -4   0  -6  630.04   44.30
   4   0   7    1.10    1.20
  -4   0  -7    0.90    0.40
  -4   0  -7    1.70    0.50
   4   0   7    0.50    2.10
  -4   0  -7    0.80    0.90
  -4   0  -7    1.30    0.40
  -4   0  -7    1.10    0.60
  -4   0  -7    1.30    0.30
  -4   0  -8  342.27   25.40
  -4   0  -8  354.56   25.60
  -4   0  -8  360.86   25.50
  -4   0  -8  335.97   25.50
   4   0   8  338.67   25.90
   4   0   8  375.16   26.60
  -4   0  -8  326.57   25.70
  -4   0  -9    1.10    0.40
  -4   0  -9    2.90    0.80
  -4   0  -9    2.00    1.40
   4   0   9   -1.10    1.40
  -4   0  -9    1.70    0.50
   4   0   9    1.40    2.70
  -4   0  -9    2.30    0.60
  -4   0  -9    2.00    0.90
  -4   0 -10    7.10    0.90
  -4   0 -10    6.90    1.20
  -4   0 -10    4.80    1.90
  -4   0 -10    6.00    1.00
   4   0  10    9.00    3.40
  -4   0 -10    7.10    0.90
  -4   0 -11    1.00    0.60
  -4   0 -11    0.90    0.50
   4   0  11    1.90    3.60
  -4   0 -11    1.00    0.50
  -4   0 -11   -0.30    1.10
   4   0  11    0.10    1.90
   4   0  12    4.70    1.80
  -4   0 -12    1.90    0.60
  -4   0 -12    1.90    0.70
  -4   0 -12    1.80    0.70
   4   0  12    6.10    4.20
   4   0  12    3.80    2.10
   4   0  13   -1.70    4.30
   4   0  13   -0.20    2.30
  -4   0 -13    0.80    0.60
  -4   0 -13    1.40    0.80
  -4   0 -13    0.90    0.70
   4   0  13    1.50    1.90
  -4   0 -14   27.80    2.60
   4   0  14   40.10    6.70
  -4   0 -14   33.20    2.60
   4   0  14   27.40    3.90
   4   0  15    2.90    2.80
  -4   0 -15    0.30    0.90
  -4   0 -15    0.20    1.10
   4   0  15   -2.00    5.40
  -4   0 -15    0.60    0.80
  -4   0 -15    0.90    0.80
  -4   1  17    1.70    3.70
   4   1 -17    8.70    1.10
   4   1 -17    6.60    1.10
  -4  -1  17    4.70    3.70
   4  -1 -17    6.50    1.00
   4   1 -16   21.70    2.20
   4   1 -16   28.10    2.20
  -4   1  16   26.90    2.20
   4   1 -16   22.30    2.20
   4  -1 -16   23.80    2.20
   4   1 -15   89.29    6.50
  -4   1  15   94.49    6.50
   4   1 -15   84.49    6.50
   4   1 -15   76.19    6.70
   4  -1 -15   74.99    6.60
   4  -1 -15   91.19    6.50
   4   1 -14  103.99    7.50
   4   1 -14   90.19    7.60
  -4   1  14  111.89    7.50
  -4   1  14   86.59    8.10
   4   1 -14  101.49    7.60
   4   1 -14   86.89    7.70
   4  -1 -14  114.29    7.60
   4  -1 -14  108.29    7.60
  -4  -1  14   84.39    9.00
   4  -1 -14   98.09    7.50
   4  -1 -14  109.89    7.60
   4   1 -13  373.16   24.80
  -4   1  13  314.37   24.90
   4   1 -13  323.77   24.80
   4   1 -13  342.17   24.70
   4   1 -13  355.16   24.70
  -4   1  13  280.97   25.10
   4   1 -13  353.96   24.70
   4   1 -13  376.36   24.80
  -4   1  13  314.57   26.00
  -4  -1  13  293.57   26.50
   4  -1 -13  374.06   24.70
   4  -1 -13  352.66   24.70
   4  -1 -13  337.77   24.60
  -4  -1  13  288.17   25.10
   4  -1 -13  352.16   24.70
  -4  -1  13  323.27   25.80
  -4   1  12  217.38   18.90
   4   1 -12  243.78   17.70
  -4   1  12  205.28   20.40
   4   1 -12  232.58   17.80
   4   1 -12  260.07   17.80
   4   1 -12  261.17   17.80
   4   1 -12  248.58   17.70
   4   1 -12  247.98   17.70
  -4   1  12  233.08   18.00
  -4  -1  12  223.88   19.40
   4  -1 -12  253.97   17.70
   4  -1 -12  244.48   17.70
  -4  -1  12  214.08   18.20
  -4  -1  12  233.98   18.80
   4  -1 -12  267.57   17.80
  -4   1  11  255.87   19.90
  -4   1  11  243.48   20.40
   4   1 -11  274.17   18.80
   4   1 -11  256.47   18.90
   4   1 -11  256.47   18.80
   4   1 -11  258.57   18.90
   4   1 -11  270.37   18.80
   4   1 -11  252.47   18.80
  -4   1  11  227.28   19.10
   4  -1 -11  252.07   18.80
  -4  -1  11  268.87   19.80
   4  -1 -11  252.27   18.80
  -4  -1  11  256.87   20.20
   4  -1 -11  243.58   19.00
   4   1 -10  296.47   22.20
   4   1 -10  300.87   22.30
  -4   1  10  273.87   22.50
   4   1 -10  315.97   22.20
   4   1 -10  333.87   22.20
  -4   1  10  312.87   22.40
  -4   1  10  307.57   23.20
  -4   1  10  298.27   23.60
   4   1 -10  295.77   22.20
   4   1 -10  295.27   22.30
   4  -1 -10  308.17   22.20
  -4  -1  10  310.67   23.30
  -4  -1  10  308.07   23.00
   4  -1 -10  307.57   22.20
   4  -1 -10  267.57   22.50
  -4   1   9  454.75   34.20
   4   1  -9  488.15   33.10
   4   1  -9  434.56   33.10
  -4   1   9  414.36   33.20
  -4   1   9  494.55   34.30
  -4   1   9  453.55   33.30
   4   1  -9  495.25   33.20
   4   1  -9  418.46   33.20
   4   1  -9  450.25   33.00
   4  -1  -9  386.96   33.10
   4  -1  -9  437.16   33.10
   4  -1  -9  442.56   33.10
  -4  -1   9  507.15   33.90
  -4   1   8 3446.66  234.78
  -4   1   8 3337.67  234.48
   4   1  -8 3136.29  233.88
  -4   1   8 3041.40  233.98
  -4   1   8 3086.89  233.78
  -4  -1   8 3225.78  234.28
   4  -1  -8 3050.19  233.78
  -4  -1   8 3335.67  234.38
  -4   1   7 1530.45  121.39
  -4   1   7 1705.33  121.59
  -4   1   7 1731.23  121.49
   4   1  -7 1801.02  121.59
  -4   1   7 1911.11  122.09
   4   1  -7 1453.95  121.39
   4  -1  -7 1715.03  121.49
   4  -1  -7 1420.06  121.39
   4  -1  -7 1541.95  121.39
  -4  -1   7 1848.12  121.89
   4   1  -6  957.70   64.09
   4   1  -6  859.01   63.99
  -4   1   6  951.60   64.09
  -4   1   6 1008.60   64.69
   4   1  -6  782.72   63.99
  -4   1   6  749.33   64.09
   4   1  -6  752.92   63.99
  -4  -1   6 1020.00   64.39
  -4  -1   6  774.72   63.99
  -4  -1   6  928.41   64.39
  -4  -1   6 1022.50   64.49
   4  -1  -6  837.52   63.99
   4  -1  -6  766.82   63.99
   4   1  -5  328.67   21.70
  -4   1   5  306.87   21.60
   4   1  -5  283.37   21.70
   4   1  -5  285.67   21.70
   4   1  -5  301.67   21.60
  -4  -1   5  296.67   21.70
   4  -1  -5  268.57   21.60
  -4   1   4 3835.12  243.78
   4   1  -4 3092.29  243.48
  -4   1   4 3607.44  243.78
  -4   1   4 2896.91  243.38
  -4  -1   4 3420.06  243.58
  -4  -1   4 3187.88  243.48
   4   1  -3   24.50    2.00
  -4   1   3   28.90    2.00
  -4   1   3   25.80    1.90
   4   1  -3   25.60    1.90
   4  -1  -3   24.10    1.90
  -4  -1   3   26.80    2.00
  -4   1   2 1420.46  103.19
  -4  -1   2 1405.76  103.09
   4   1  -1  944.91   69.49
  -4   1   1  944.31   69.39
  -4  -1   1  936.91   69.49
  -4   1   0  962.10   73.39
   4   1   0 1087.89   73.49
   4  -1   0  930.71   73.29
  -4   1  -1  915.51   72.19
  -4   1  -1 1062.59   72.19
  -4   1  -2   28.20    2.30
  -4   1  -2   33.50    2.40
  -4   1  -2   35.20    2.40
  -4   1  -2   30.50    2.40
   4  -1   2   32.20    2.40
  -4  -1  -2   33.50    2.40
  -4  -1  -2   29.40    2.40
   4   1   3    2.90    0.80
  -4   1  -3    3.30    0.60
  -4   1  -3    2.90    0.40
  -4   1  -3    3.50    0.40
  -4   1  -3    4.10    0.70
  -4   1  -3    3.10    0.40
   4   1   3    2.60    0.60
  -4   1  -3    3.50    0.30
   4   1   3    2.30    0.40
  -4  -1  -3    2.20    0.40
   4   1   4  245.78   15.80
  -4   1  -4  237.98   15.60
  -4   1  -4  219.18   15.50
  -4   1  -4  234.68   15.60
  -4   1  -4  207.48   15.50
   4   1   4  211.38   15.50
  -4   1  -4  194.78   15.50
  -4   1  -4  210.78   15.50
  -4  -1  -4  216.08   15.50
   4  -1   4  205.68   15.70
  -4  -1  -4  200.88   15.50
  -4  -1  -4  192.98   15.50
  -4  -1  -4  191.88   15.60
  -4  -1  -4  198.88   15.50
   4   1   5    5.80    0.70
   4   1   5    8.90    2.20
  -4   1  -5    7.20    0.60
  -4   1  -5    7.80    0.70
   4   1   5    6.20    0.70
  -4   1  -5    6.20    0.60
  -4   1  -5    6.30    0.80
  -4   1  -5    7.50    0.90
   4   1   5    6.70    1.60
   4   1   5    7.00    1.30
   4   1   5    5.70    0.90
  -4   1  -5    8.40    1.10
  -4  -1  -5    4.90    1.10
  -4   1  -6  105.39    8.80
  -4   1  -6  112.09    8.80
  -4   1  -6  127.19    9.50
  -4   1  -6  117.99    8.80
   4   1   6  105.69    8.80
  -4   1  -6  120.19    8.90
  -4   1  -6  138.29    9.00
   4   1   6  129.49    8.90
  -4  -1  -6  122.89    8.90
  -4  -1  -6  122.59    8.80
  -4  -1  -6  116.09    8.80
  -4  -1  -6  119.49    8.80
   4   1   7  568.74   37.00
   4   1   7  572.74   37.20
  -4   1  -7  474.75   36.10
   4   1   7  505.25   36.50
  -4   1  -7  496.45   36.30
   4   1   7  446.46   36.00
  -4   1  -7  476.25   36.10
   4   1   7  498.25   36.10
  -4   1  -7  497.45   36.10
  -4   1  -7  536.05   36.20
  -4   1  -7  421.76   36.20
  -4  -1  -7  530.65   36.40
  -4  -1  -7  473.95   36.10
  -4  -1  -7  470.25   36.10
  -4  -1  -7  496.95   36.10
  -4  -1  -7  466.05   36.20
   4  -1   7  533.55   36.50
  -4  -1  -7  427.56   36.20
  -4   1  -8  553.54   38.30
   4   1   8  539.35   38.20
   4   1   8  539.25   38.60
   4   1   8  519.15   38.10
  -4   1  -8  460.55   38.30
  -4   1  -8  508.35   38.10
  -4   1  -8  506.15   38.20
  -4   1  -8  504.75   38.20
   4   1   8  589.44   39.40
  -4   1  -8  506.55   38.40
   4  -1   8  594.04   39.20
  -4  -1  -8  501.85   38.20
  -4  -1  -8  507.15   38.10
  -4  -1  -8  524.25   38.50
  -4  -1  -8  542.05   38.20
   4  -1   8  524.85   38.60
  -4  -1  -8  511.75   38.20
  -4  -1  -8  465.65   38.20
   4   1   9  275.77   20.30
   4   1   9  275.97   20.70
  -4   1  -9  282.87   20.40
  -4   1  -9  271.27   20.40
  -4   1  -9  254.27   20.50
   4   1   9  279.37   20.90
   4   1   9  305.67   22.00
  -4   1  -9  271.07   20.40
  -4   1  -9  289.37   20.50
  -4  -1  -9  288.37   20.40
  -4  -1  -9  269.87   20.40
  -4  -1  -9  274.17   20.80
  -4  -1  -9  268.77   20.30
   4  -1   9  317.77   21.70
   4  -1   9  279.77   20.90
  -4  -1  -9  248.88   20.50
  -4  -1  -9  270.07   20.50
  -4   1 -10  131.19    9.50
   4   1  10  123.39   10.10
  -4   1 -10  123.49    9.30
  -4   1 -10  127.29    9.30
   4   1  10  117.09    9.80
  -4   1 -10  117.39    9.40
   4   1  10  137.29   11.40
  -4  -1 -10  114.49    9.40
  -4  -1 -10  124.99    9.30
  -4  -1 -10  128.79    9.30
   4  -1  10  122.69   10.00
   4  -1  10  139.49   11.30
  -4  -1 -10  124.19    9.80
  -4   1 -11  147.89   11.00
   4   1  11  143.29   11.80
   4   1  11  151.18   13.20
  -4   1 -11  156.08   11.20
  -4   1 -11  153.98   11.00
  -4   1 -11  147.39   11.20
   4   1  11  140.69   11.60
  -4  -1 -11  153.18   11.00
  -4  -1 -11  147.69   11.10
  -4  -1 -11  136.09   11.50
   4  -1  11  154.58   13.10
   4  -1  11  144.99   11.70
  -4   1 -12  386.76   26.80
  -4   1 -12  389.36   27.20
  -4   1 -12  377.06   26.70
   4   1  12  319.77   27.30
   4   1  12  348.97   30.20
  -4   1 -12  388.06   26.90
   4  -1  12  328.97   27.30
  -4  -1 -12  379.06   26.90
  -4  -1 -12  388.06   26.80
   4  -1  12  323.27   29.60
  -4   1 -13  168.18   13.10
  -4   1 -13  173.48   12.90
  -4   1 -13  186.28   12.90
  -4   1 -13  179.68   13.00
  -4   1 -13  192.48   13.10
  -4  -1 -13  178.08   13.00
   4  -1  13  149.29   15.20
  -4  -1 -13  180.18   12.90
   4  -1  13  146.09   13.50
   4   1  14   36.80    7.60
  -4   1 -14   51.39    4.40
  -4   1 -14   52.09    4.20
   4   1  14   42.40    7.20
  -4   1 -14   59.99    4.30
  -4   1 -14   60.79    4.30
  -4   1 -14   56.99    4.30
   4  -1  14   37.80    8.40
   4  -1  14   41.80    5.20
  -4  -1 -14   59.09    4.20
  -4   1 -15   78.89    6.70
  -4   1 -15   98.79    6.60
  -4   1 -15   82.79    6.70
   4   1  15   76.39    6.90
  -4  -1 -15   96.69    6.60
  -4   2  16    2.10    2.10
  -4   2  16    2.30    0.80
   4   2 -16    1.10    1.00
   4   2 -16   -0.90    1.70
   4   2 -16    1.90    0.70
  -4   2  16    0.60    3.60
   4   2 -16    2.00    0.70
  -4  -2  16    1.30    2.40
   4  -2 -16    1.90    0.70
  -4  -2  16    1.60    3.60
  -4   2  15  168.88   11.40
   4   2 -15  155.58   11.80
   4   2 -15  161.28   11.50
  -4   2  15  146.59   11.90
   4   2 -15  168.18   11.80
   4   2 -15  150.38   11.60
   4   2 -15  140.29   11.60
   4   2 -15  160.68   11.60
  -4  -2  15  131.69   12.00
  -4  -2  15  140.29   12.70
   4  -2 -15  162.78   11.40
   4   2 -14    0.50    0.60
  -4   2  14    1.30    0.60
   4   2 -14    0.20    1.10
  -4   2  14   -0.20    1.80
  -4   2  14    1.20    3.40
   4   2 -14    0.90    0.60
   4   2 -14    0.80    1.00
   4   2 -14    1.30    0.70
   4   2 -14    1.20    1.30
   4  -2 -14    1.20    3.00
  -4  -2  14   -0.90    2.80
  -4  -2  14    0.10    1.90
   4  -2 -14    1.10    0.60
  -4   2  13  103.39   11.40
   4   2 -13   94.99    7.60
   4   2 -13   95.89    7.40
  -4   2  13  101.29    7.40
  -4   2  13  106.89    8.10
   4   2 -13  100.79    7.70
   4   2 -13  100.39    7.50
   4   2 -13  104.49    7.60
   4  -2 -13   96.39    7.50
   4  -2 -13   91.79    7.40
  -4  -2  13  104.09    9.40
  -4  -2  13   94.09    8.20
   4  -2 -13   96.59    7.40
   4   2 -12    0.30    0.80
   4   2 -12    1.30    0.60
   4   2 -12    0.30    0.80
   4   2 -12    1.00    0.50
  -4   2  12   -1.60    3.70
   4   2 -12    1.10    0.50
  -4   2  12    1.30    1.40
  -4   2  12    0.70    0.50
   4   2 -12    0.70    0.60
  -4   2  12    3.30    3.20
   4  -2 -12    2.10    0.70
   4  -2 -12    1.20    0.70
   4  -2 -12    0.00    0.50
  -4  -2  12    3.20    5.60
  -4  -2  12   -0.10    1.60
  -4  -2  12    1.00    2.40
   4   2 -11   50.49    4.50
  -4   2  11   52.59    4.70
   4   2 -11   71.09    4.80
   4   2 -11   51.69    4.50
   4   2 -11   62.89    4.50
  -4   2  11   62.19    4.50
   4   2 -11   55.99    4.40
  -4   2  11   73.49    7.90
   4  -2 -11   52.19    4.70
   4  -2 -11   58.59    4.40
   4   2 -10   29.70    2.60
   4   2 -10   30.30    2.50
   4   2 -10   32.30    2.60
  -4   2  10   30.70    2.70
   4   2 -10   33.30    2.80
   4   2 -10   32.60    2.50
  -4   2  10   33.40    2.70
  -4   2  10   30.20    3.10
  -4   2  10   34.60    4.90
  -4   2  10   33.60    4.60
  -4   2  10   27.10    5.30
   4   2 -10   32.30    2.70
  -4  -2  10   33.30    3.90
   4  -2 -10   30.50    2.50
   4  -2 -10   29.80    2.50
  -4  -2  10   27.00    4.70
  -4   2   9   21.20    1.80
   4   2  -9   17.70    1.60
  -4   2   9   21.20    4.00
   4   2  -9   15.70    1.60
   4   2  -9   15.00    1.60
   4   2  -9   19.40    1.60
  -4   2   9   16.70    1.80
   4   2  -9   21.40    1.60
   4  -2  -9   19.20    1.60
   4  -2  -9   20.30    1.60
  -4   2   8    3.40    2.20
  -4   2   8    2.90    1.10
   4   2  -8    4.70    0.80
   4   2  -8    6.10    0.70
  -4   2   8    4.60    2.30
   4   2  -8    5.90    0.70
   4   2  -8    5.40    0.70
  -4   2   8    4.20    0.70
  -4   2   8    5.20    0.80
   4   2  -8    5.20    0.70
  -4   2   8    4.20    2.00
  -4  -2   8    5.60    1.80
  -4  -2   8    5.00    1.60
   4  -2  -8    5.50    0.70
   4  -2  -8    5.20    0.70
  -4   2   7    5.60    2.00
  -4   2   7    7.20    1.00
  -4   2   7    6.40    1.20
   4   2  -7    6.40    0.80
   4   2  -7    7.10    0.80
  -4   2   7    7.30    2.60
  -4   2   7    6.50    2.30
   4   2  -7    8.70    0.80
  -4  -2   7    7.80    1.60
   4  -2  -7    7.40    0.80
  -4  -2   7    8.40    2.20
  -4   2   6    3.00    1.90
   4   2  -6    2.50    0.50
  -4   2   6    1.70    0.60
   4   2  -6    2.30    0.40
   4   2  -6    1.90    0.50
   4   2  -6    2.90    0.70
   4   2  -6    2.30    0.50
  -4   2   6    1.80    0.50
   4   2  -6    2.20    0.40
  -4   2   6    6.50    2.30
  -4   2   6    4.00    2.20
  -4   2   6    2.40    1.00
  -4  -2   6    3.30    1.10
   4  -2  -6    2.00    0.40
   4  -2  -6    3.80    0.50
   4   2  -5  919.31   75.09
   4   2  -5 1152.38   75.19
  -4   2   5 1073.89   75.29
  -4   2   5 1141.59   75.19
   4   2  -5 1049.00   75.09
  -4   2   5  931.61   75.19
   4   2  -5  979.00   75.09
   4   2  -5 1067.69   75.39
  -4   2   5 1074.39   75.19
   4   2  -5  896.61   75.19
   4  -2  -5  916.61   75.09
  -4  -2   5 1153.28   75.39
   4   2  -4    9.60    0.70
  -4   2   4    6.00    0.60
   4   2  -4    7.60    0.70
   4   2  -4    7.50    0.70
  -4   2   4   10.20    2.40
   4   2  -4    7.70    0.80
  -4   2   4    7.90    0.90
   4   2  -4    9.30    0.90
  -4   2   4    9.60    0.80
  -4   2   4   11.50    1.90
  -4   2   4    8.20    0.90
  -4   2   4    7.30    0.70
  -4  -2   4    8.00    0.80
  -4  -2   4    6.50    0.60
   4  -2  -4    6.90    0.70
  -4   2   3  121.79    9.50
   4   2  -3  127.09    9.50
   4   2  -3  126.39    9.50
   4   2  -3  131.89    9.50
  -4   2   3  136.89    9.50
   4   2  -3  135.19    9.50
  -4   2   3  148.69    9.50
  -4  -2   3  124.79    9.50
   4  -2  -3  110.09    9.50
  -4   2   2  553.54   38.80
   4   2  -2  530.35   38.80
   4   2  -2  528.25   38.90
   4   2  -2  585.24   38.80
  -4   2   2  529.65   38.80
  -4  -2   2  475.25   38.80
  -4  -2   2  521.35   38.90
  -4   2   1  714.93   52.39
  -4   2   1  811.02   52.39
   4   2  -1  689.03   52.39
   4   2  -1  678.13   52.39
   4   2  -1  731.83   52.39
  -4   2   1  731.73   52.39
  -4  -2   1  658.73   52.39
  -4   2   0   41.20    3.40
  -4   2   0   48.80    4.10
   4   2   0   37.00    3.40
  -4   2   0   51.29    3.70
  -4   2   0   47.00    3.50
   4   2   0   46.60    3.50
   4   2   0   39.90    3.40
  -4   2   0   44.90    3.40
   4   2   0   44.00    3.50
  -4   2   0   42.60    3.40
   4   2   0   41.60    3.70
  -4   2   0   40.30    3.50
  -4  -2   0   45.90    3.50
   4  -2   0   49.30    3.40
   4   2   1  848.72   67.59
  -4   2  -1  818.32   67.59
  -4   2  -1  915.21   67.59
   4   2   1  808.82   67.59
   4   2   1  974.00   67.69
  -4   2  -1 1089.29   67.69
  -4   2  -1 1048.90   67.59
  -4  -2  -1  841.72   67.59
   4  -2   1  966.60   67.59
  -4   2  -2  122.39    8.70
   4   2   2  127.49    8.70
  -4   2  -2  120.09    8.70
  -4   2  -2  121.49    8.70
   4   2   2  106.29    8.70
  -4   2  -2  104.79    8.70
   4  -2   2  122.59    8.70
  -4  -2  -2  104.79    8.70
  -4   2  -3   59.39    4.60
  -4   2  -3   60.99    4.60
  -4   2  -3   63.79    4.60
  -4   2  -3   55.09    4.60
  -4   2  -3   71.09    4.80
   4   2   3   66.39    4.60
  -4   2  -3   61.29    4.70
   4   2   3   54.09    4.50
  -4   2  -3   68.19    4.60
  -4  -2  -3   58.89    4.60
   4  -2   3   54.89    4.60
  -4  -2  -3   51.89    4.50
  -4   2  -4    6.60    0.70
   4   2   4    5.40    0.70
  -4   2  -4    6.20    0.70
   4   2   4    7.90    0.80
  -4   2  -4    6.40    0.60
  -4   2  -4    4.80    0.60
  -4   2  -4    6.80    0.80
  -4   2  -4    7.30    1.20
   4   2   4   12.70    3.00
  -4  -2  -4    6.90    0.60
  -4  -2  -4    5.50    0.70
  -4   2  -5  244.98   18.30
  -4   2  -5  255.97   18.50
  -4   2  -5  262.37   18.40
   4   2   5  291.87   19.40
   4   2   5  236.68   18.40
  -4   2  -5  210.98   18.40
   4   2   5  212.48   18.50
  -4   2  -5  254.67   18.30
   4   2   5  264.87   18.70
  -4   2  -5  229.48   18.30
   4   2   5  234.88   18.30
  -4  -2  -5  276.07   18.70
   4  -2   5  273.57   18.70
  -4  -2  -5  238.98   18.30
  -4  -2  -5  264.67   18.30
   4   2   6    2.40    1.50
   4   2   6    0.90    1.50
  -4   2  -6    1.90    0.50
  -4   2  -6    0.70    0.50
   4   2   6    1.70    0.40
   4   2   6    1.00    0.40
   4   2   6    0.80    1.80
   4   2   6    2.00    0.70
   4   2   6   -1.00    2.20
  -4   2  -6    1.60    0.50
  -4   2  -6    1.90    0.30
  -4   2  -6    1.60    0.50
  -4   2  -6    2.00    0.30
  -4   2  -6    1.40    0.30
  -4  -2  -6    2.00    0.40
   4  -2   6    1.50    1.20
  -4  -2  -6    0.90    0.90
   4   2   7  379.16   28.60
  -4   2  -7  383.46   28.20
  -4   2  -7  369.76   28.10
  -4   2  -7  390.16   28.30
   4   2   7  384.36   28.20
   4   2   7  432.36   29.50
  -4   2  -7  381.46   28.10
   4   2   7  415.16   29.10
  -4   2  -7  339.87   28.20
   4   2   7  329.57   28.40
   4   2   7  371.76   28.10
   4  -2   7  425.66   29.50
  -4  -2  -7  384.26   28.50
  -4  -2  -7  397.56   28.10
  -4  -2  -7  369.56   28.10
   4  -2   7  401.36   28.60
  -4   2  -8    1.30    0.70
  -4   2  -8    1.30    0.40
   4   2   8    1.40    0.80
   4   2   8    0.60    0.50
   4   2   8    0.50    0.50
   4   2   8   -0.10    1.90
  -4   2  -8    1.10    0.40
   4   2   8    1.40    2.00
  -4   2  -8    2.20    0.70
  -4   2  -8    2.00    0.60
  -4   2  -8    1.20    0.60
   4   2   8   -0.40    2.90
   4  -2   8    0.10    3.10
  -4  -2  -8    1.40    0.40
  -4  -2  -8    1.80    0.70
   4  -2   8    1.90    1.40
  -4  -2  -8    1.80    1.30
  -4   2  -9   75.69    5.80
   4   2   9   77.99    5.90
  -4   2  -9   79.79    5.80
   4   2   9   73.69    6.80
  -4   2  -9   81.49    6.00
   4   2   9   85.99    5.80
  -4   2  -9   80.39    6.00
   4   2   9   77.29    7.50
   4   2   9   75.29    8.30
   4  -2   9   67.69    8.50
  -4  -2  -9   81.39    5.80
  -4  -2  -9   63.79    6.30
   4  -2   9   73.09    6.50
  -4   2 -10    8.80    1.00
  -4   2 -10   10.40    1.40
  -4   2 -10   10.30    1.50
   4   2  10    9.60    1.20
   4   2  10    6.10    3.90
  -4   2 -10    9.40    1.10
  -4   2 -10    9.90    1.20
  -4   2 -10    7.40    1.30
   4   2  10    8.40    2.70
  -4  -2 -10    7.60    1.90
   4  -2  10    6.30    2.00
  -4  -2 -10    7.80    1.00
   4  -2  10   12.70    4.70
  -4   2 -11    1.00    0.50
   4   2  11   -3.30    3.60
  -4   2 -11    2.60    0.90
   4   2  11    1.50    2.70
  -4   2 -11    0.00    0.80
  -4   2 -11    1.00    0.80
  -4   2 -11    1.40    0.60
  -4  -2 -11    0.10    1.80
   4  -2  11    1.80    1.80
   4  -2  11   -3.70    6.10
  -4  -2 -11    1.30    0.60
  -4   2 -12    3.50    1.10
   4   2  12    3.30    3.00
  -4   2 -12    3.40    0.70
  -4   2 -12    5.50    1.00
  -4   2 -12    3.60    1.10
  -4   2 -12    3.50    0.80
  -4   2 -12    4.30    1.00
   4   2  12    5.80    4.10
   4  -2  12    3.90    2.10
  -4  -2 -12    3.70    2.30
  -4  -2 -12    3.30    0.80
  -4   2 -13    3.40    1.20
  -4   2 -13    5.60    1.30
  -4   2 -13    2.10    0.80
  -4   2 -13    1.90    0.70
  -4   2 -13    2.30    0.70
  -4   2 -13    3.20    1.00
   4   2  13    4.00    1.50
   4   2  13    7.30    4.20
   4   2  13    1.30    3.30
  -4  -2 -13    2.30    0.80
  -4  -2 -13    2.80    3.20
   4  -2  13    2.80    2.20
  -4   2 -14    0.30    0.80
  -4   2 -14    1.60    1.20
   4   2  14    1.40    4.20
   4   2  14   -5.70    4.00
  -4   2 -14    1.80    1.30
  -4   2 -14    1.80    1.00
   4   2  14    0.30    1.60
  -4   2 -14    1.50    0.70
  -4   2 -14    1.40    0.70
  -4  -2 -14    0.70    0.80
   4  -2  14    1.60    2.40
   4   2  15   54.69    7.60
  -4   2 -15   71.39    5.20
  -4   2 -15   73.19    5.10
  -4   2 -15   64.89    5.30
   4   2  15   67.49    6.00
  -4   2 -15   68.19    5.10
   4  -2  15   58.29    5.40
   4  -2  15   51.49    6.00
  -4  -2 -15   67.39    5.00
  -4   3  16    4.40    1.00
   4   3 -16    6.20    6.70
  -4   3  16    1.50    4.80
  -4   3  16    0.10    2.00
   4   3 -16    5.80    1.10
   4   3 -16    3.40    0.70
   4   3 -16    0.40    1.30
   4  -3 -16    4.70    0.90
  -4  -3  16    3.50    4.20
  -4  -3  16    2.50    2.30
   4   3 -15   12.70    2.00
  -4   3  15   20.90    1.70
  -4   3  15   10.80    2.40
   4   3 -15   15.90    1.60
   4   3 -15   19.60    1.70
   4  -3 -15   16.40    1.60
  -4  -3  15   11.80    4.10
  -4  -3  15   13.80    2.70
  -4   3  14   60.59    7.80
   4   3 -14   82.69    5.60
  -4   3  14   81.49    5.50
   4   3 -14   71.39    5.80
   4   3 -14   76.49    5.70
  -4   3  14   63.69    6.20
   4   3 -14   64.19    6.80
  -4  -3  14   62.99    7.20
   4  -3 -14   82.09    5.50
  -4  -3  14   61.19    6.30
  -4   3  13   58.39    4.00
   4   3 -13   45.20    4.20
   4   3 -13   48.60    4.20
   4   3 -13   45.90    4.40
   4   3 -13   52.99    4.00
  -4   3  13   45.30    6.60
  -4   3  13   41.00    4.70
   4   3 -13   57.29    4.10
   4   3 -13   52.49    4.10
   4  -3 -13   53.59    4.00
  -4  -3  13   46.60    5.70
  -4   3  12   97.79    6.80
   4   3 -12   89.19    6.90
  -4   3  12   92.19    7.00
  -4   3  12   75.39    9.00
   4   3 -12   92.59    6.70
   4   3 -12   91.79    6.90
   4   3 -12   89.69    7.00
  -4   3  12   83.69    7.30
   4   3 -12   87.79    6.80
   4   3 -12   83.09    6.90
   4  -3 -12   93.49    6.70
  -4  -3  12   83.99    8.10
   4   3 -11   94.39    7.30
   4   3 -11  100.19    7.40
   4   3 -11   93.59    7.50
   4   3 -11   97.59    7.40
  -4   3  11   90.19    7.80
  -4   3  11  104.59    7.40
   4   3 -11   94.49    7.50
   4   3 -11   92.89    7.30
  -4   3  11  103.99    7.30
  -4   3  11   89.69    9.60
  -4  -3  11  100.39    8.60
   4  -3 -11  100.69    7.30
  -4   3  10  520.35   35.10
   4   3 -10  481.45   35.20
   4   3 -10  475.95   35.10
   4   3 -10  475.15   35.10
  -4   3  10  483.75   35.40
  -4   3  10  496.15   35.30
  -4   3  10  470.35   36.30
   4   3 -10  458.55   35.10
  -4   3  10  452.05   36.40
   4   3 -10  498.45   35.10
   4   3 -10  451.25   35.00
  -4   3  10  403.96   36.80
   4   3 -10  464.35   35.10
   4  -3 -10  501.05   35.00
   4  -3 -10  507.15   35.10
  -4  -3  10  499.55   35.80
  -4   3   9  365.86   26.70
  -4   3   9  363.66   27.10
   4   3  -9  340.47   25.60
   4   3  -9  319.67   25.50
   4   3  -9  359.16   25.60
  -4   3   9  333.07   25.80
  -4   3   9  346.87   27.50
  -4   3   9  327.07   25.50
   4   3  -9  325.37   25.60
  -4   3   9  365.66   25.60
  -4   3   9  375.76   25.90
   4   3  -9  339.87   25.60
   4   3  -9  354.96   25.70
   4   3  -9  298.77   25.60
   4   3  -9  343.67   25.50
   4  -3  -9  340.67   25.50
   4  -3  -9  357.56   25.50
  -4  -3   9  376.56   26.30
  -4  -3   9  381.46   26.50
   4   3  -8  883.41   63.99
  -4   3   8  920.51   64.29
  -4   3   8  808.12   63.99
  -4   3   8  891.11   65.19
   4   3  -8  888.91   63.99
   4   3  -8  905.71   64.19
   4   3  -8  808.62   63.89
   4   3  -8  770.12   63.99
   4   3  -8  867.51   64.09
  -4   3   8  973.50   65.09
   4   3  -8  884.41   63.99
  -4   3   8  803.82   64.19
  -4   3   8  898.21   65.69
  -4   3   8  939.71   64.09
   4  -3  -8  877.21   63.99
  -4  -3   8  896.31   64.49
   4  -3  -8  849.02   68.69
  -4  -3   8  906.41   64.59
   4   3  -7  546.05   40.10
  -4   3   7  616.34   41.10
   4   3  -7  553.94   40.10
  -4   3   7  584.54   40.40
  -4   3   7  600.84   41.70
  -4   3   7  476.25   40.30
  -4   3   7  486.45   40.10
   4   3  -7  582.04   40.20
  -4   3   7  621.34   41.00
   4   3  -7  541.55   40.10
   4   3  -7  487.55   40.00
  -4   3   7  582.34   41.30
   4   3  -7  477.15   40.10
  -4   3   7  560.14   40.10
   4   3  -7  531.55   40.10
   4  -3  -7  492.15   40.00
   4  -3  -7  531.95   40.00
  -4  -3   7  577.74   40.50
  -4  -3   7  572.84   40.50
   4   3  -6 1555.44  126.39
  -4   3   6 1871.81  126.59
   4   3  -6 1731.73  126.29
  -4   3   6 1567.34  126.39
   4   3  -6 1874.01  126.49
  -4   3   6 1722.83  126.49
  -4   3   6 1790.22  126.39
  -4   3   6 1966.20  127.79
  -4   3   6 1911.81  127.29
   4   3  -6 1775.62  126.39
   4   3  -6 1662.13  126.29
   4   3  -6 1486.55  126.49
   4  -3  -6 1682.23  126.29
   4  -3  -6 1516.15  126.29
  -4  -3   6 1877.41  126.69
   4   3  -5  488.55   36.80
   4   3  -5  510.85   36.70
  -4   3   5  487.95   36.70
  -4   3   5  511.75   36.80
  -4   3   5  547.05   36.90
   4   3  -5  453.95   36.70
   4   3  -5  434.26   36.80
   4   3  -5  494.55   36.70
  -4   3   5  481.95   36.70
   4   3  -5  498.75   36.70
   4   3  -5  572.44   36.90
  -4   3   5  530.05   36.80
   4  -3  -5  438.16   36.70
  -4  -3   5  581.04   37.00
   4   3  -4 1200.28   84.89
   4   3  -4 1110.09   84.89
   4   3  -4 1196.88   84.89
   4   3  -4 1180.48   84.89
  -4   3   4 1100.79   84.79
  -4   3   4 1196.18   84.99
  -4   3   4 1267.97   85.09
   4   3  -4 1057.69   84.89
   4   3  -3  139.49    9.30
  -4   3   3  140.29    9.40
   4   3  -3  125.39    9.30
   4   3  -3  106.79    9.40
  -4   3   3  129.79    9.30
   4   3  -3  118.79    9.30
  -4   3   3  116.49    9.30
   4   3  -3  137.19    9.30
   4   3  -3  122.59    9.30
   4   3  -3  141.29    9.30
   4   3  -3  126.09    9.30
  -4   3   3  135.59    9.40
   4  -3  -3  121.29    9.30
   4  -3  -3  105.79    9.30
   4   3  -2  566.14   43.10
   4   3  -2  607.34   43.10
  -4   3   2  549.25   43.10
  -4   3   2  570.14   43.10
  -4   3   2  603.74   43.20
   4   3  -2  606.64   43.10
   4   3  -2  517.05   43.10
   4   3  -2  613.94   43.20
  -4   3   2  649.24   43.30
  -4   3   2  570.94   43.10
   4   3  -2  616.34   43.20
   4   3  -2  614.54   43.10
   4  -3  -2  597.74   43.10
   4   3  -1   23.00    1.80
  -4   3   1   20.30    1.70
  -4   3   1   20.50    1.70
  -4   3   1   19.10    1.80
  -4   3   1   25.80    1.90
  -4   3   1   22.30    1.70
   4   3  -1   24.80    1.70
   4   3  -1   19.60    1.70
  -4  -3   1   19.00    1.70
  -4  -3   1   25.60    1.70
  -4   3   0   37.00    2.60
   4   3   0   38.70    2.70
  -4   3   0   33.00    2.60
  -4   3   0   29.20    2.60
  -4   3   0   39.80    2.70
  -4   3   0   30.10    2.60
   4   3   0   29.50    2.60
   4   3   0   40.30    2.80
  -4   3   0   31.70    2.60
   4   3   0   29.60    2.60
   4   3   0   35.50    2.60
   4   3   0   38.00    2.70
   4  -3   0   34.30    2.60
  -4   3  -1   66.69    5.10
  -4   3  -1   68.39    5.10
  -4   3  -1   66.19    5.10
   4   3   1   66.89    5.10
   4   3   1   70.49    5.10
  -4   3  -1   66.69    5.10
   4   3   1   63.99    5.10
  -4   3  -1   66.99    5.10
  -4   3  -1   59.89    5.20
  -4   3  -1   72.69    5.50
  -4   3  -1   59.09    5.10
  -4   3  -1   68.99    5.20
  -4   3  -1   73.79    5.20
   4   3   1   70.39    5.20
   4   3   1   72.69    5.50
  -4   3  -1   77.09    6.00
   4   3   1   74.09    5.20
   4  -3   1   75.59    5.10
  -4   3  -2    2.00    0.40
   4   3   2    4.00    2.00
   4   3   2    4.30    1.30
  -4   3  -2    1.20    0.30
   4   3   2    2.20    0.30
   4   3   2    3.70    1.50
  -4   3  -2    3.60    0.50
  -4   3  -2    2.60    0.50
  -4   3  -2    1.90    0.30
  -4   3  -2    2.20    0.30
  -4   3  -2    2.70    0.60
  -4   3  -2    2.20    0.40
   4   3   3  300.27   21.20
  -4   3  -3  245.08   20.90
  -4   3  -3  249.18   20.80
  -4   3  -3  296.67   20.80
  -4   3  -3  268.67   20.80
  -4   3  -3  285.27   20.90
   4   3   3  256.17   21.00
  -4   3  -3  332.37   20.90
   4   3   3  271.87   20.80
  -4   3  -3  261.07   20.80
  -4   3  -3  294.27   20.90
   4   3   3  296.27   21.10
  -4   3  -3  318.67   21.20
  -4   3  -3  254.17   21.00
  -4   3  -3  308.37   20.90
  -4   3  -3  292.07   21.00
  -4  -3  -3  290.47   20.80
  -4  -3  -3  304.87   20.80
  -4   3  -4  338.57   25.40
  -4   3  -4  328.87   25.40
  -4   3  -4  358.96   25.70
   4   3   4  393.86   26.50
  -4   3  -4  335.27   25.50
   4   3   4  353.56   25.50
   4   3   4  354.46   25.80
  -4   3  -4  356.16   25.40
  -4   3  -4  387.16   25.50
  -4   3  -4  300.07   25.40
   4   3   4  309.27   25.60
   4   3   4  332.77   25.40
   4   3   4  345.47   25.60
  -4   3  -4  350.86   25.40
  -4  -3  -4  344.37   25.40
  -4  -3  -4  363.56   25.40
   4   3   5  281.97   22.20
   4   3   5  316.17   22.30
   4   3   5  338.97   22.80
  -4   3  -5  337.87   22.30
  -4   3  -5  292.27   22.30
  -4   3  -5  299.27   22.20
  -4   3  -5  313.17   22.30
  -4   3  -5  269.67   22.20
  -4   3  -5  302.97   22.30
  -4  -3  -5  310.67   22.20
  -4  -3  -5  272.57   22.20
  -4   3  -6  325.47   23.50
  -4   3  -6  299.07   23.50
  -4   3  -6  322.57   23.60
   4   3   6  319.87   23.50
   4   3   6  286.87   23.80
  -4   3  -6  321.37   23.60
   4   3   6  362.46   24.40
   4   3   6  343.27   24.80
   4   3   6  315.17   23.50
  -4   3  -6  277.57   23.60
   4   3   6  327.47   24.10
  -4   3  -6  269.07   23.60
  -4   3  -6  339.37   23.60
   4  -3   6  365.66   24.00
  -4  -3  -6  320.07   23.50
  -4  -3  -6  332.17   24.00
  -4  -3  -6  326.67   23.40
  -4   3  -7  180.68   13.10
  -4   3  -7  183.38   12.90
   4   3   7  185.58   13.80
   4   3   7  186.88   13.00
  -4   3  -7  169.08   12.90
  -4   3  -7  155.08   13.00
  -4   3  -7  157.98   13.10
  -4   3  -7  174.58   13.00
   4   3   7  176.28   12.90
  -4   3  -7  187.18   13.10
  -4   3  -7  179.98   13.00
   4   3   7  158.58   13.20
  -4  -3  -7  185.28   12.90
  -4  -3  -7  175.78   13.80
   4   3   8  156.58   12.80
  -4   3  -8  151.68   11.90
   4   3   8  164.98   13.10
  -4   3  -8  166.68   12.00
  -4   3  -8  154.38   12.00
  -4   3  -8  159.98   11.80
   4   3   8  161.08   11.90
   4   3   8  158.08   13.90
   4   3   8  168.48   11.80
  -4   3  -8  161.68   12.00
  -4   3  -8  162.28   11.80
  -4   3  -8  146.49   12.00
   4   3   8  159.68   12.20
  -4  -3  -8  151.98   12.40
  -4  -3  -8  164.38   11.80
   4  -3   8  167.48   12.50
  -4   3  -9  154.88   11.70
   4   3   9  160.28   11.70
   4   3   9  177.18   12.20
  -4   3  -9  156.58   11.70
  -4   3  -9  161.88   11.90
   4   3   9  159.08   12.10
   4   3   9  156.28   12.80
   4   3   9  162.48   11.70
  -4   3  -9  139.19   11.80
  -4   3  -9  158.68   11.90
  -4   3  -9  138.09   11.80
   4   3   9  149.49   13.90
   4   3   9  167.88   13.30
  -4  -3  -9  160.88   11.70
  -4  -3  -9  150.68   12.30
   4  -3   9  173.08   12.50
   4   3  10  444.26   37.60
   4   3  10  515.75   36.90
  -4   3 -10  495.95   37.10
   4   3  10  535.95   36.90
  -4   3 -10  520.45   37.10
   4   3  10  498.55   37.20
  -4   3 -10  517.25   36.90
   4   3  10  431.16   38.50
  -4   3 -10  516.65   36.90
  -4   3 -10  528.95   37.00
   4   3  10  526.25   37.40
  -4   3 -10  494.15   37.00
  -4  -3 -10  528.95   36.90
   4  -3  10  480.65   37.40
   4   3  11  236.68   20.80
   4   3  11  275.57   20.40
  -4   3 -11  274.87   20.10
  -4   3 -11  288.87   20.10
  -4   3 -11  267.77   20.10
  -4   3 -11  297.57   20.10
  -4   3 -11  278.77   19.90
  -4   3 -11  269.57   20.00
  -4  -3 -11  295.37   19.90
  -4  -3 -11  227.48   20.50
   4  -3  11  257.67   20.60
  -4   3 -12  114.89    8.00
  -4   3 -12  110.79    8.00
  -4   3 -12  109.19    7.80
   4   3  12   80.89   10.10
  -4   3 -12  105.69    8.10
  -4   3 -12  104.19    8.00
  -4   3 -12  103.89    7.90
   4   3  12   95.09    8.30
  -4  -3 -12  112.39    7.90
   4  -3  12   91.69    8.60
  -4   3 -13   79.29    6.00
   4   3  13   70.49    6.40
  -4   3 -13   76.49    5.90
  -4   3 -13   76.39    6.10
  -4   3 -13   87.69    6.00
  -4   3 -13   76.39    6.10
  -4   3 -13   69.49    6.10
  -4  -3 -13   79.69    6.20
   4  -3  13   69.39    6.70
  -4   3 -14   85.69    7.00
   4   3  14   86.49    7.30
  -4   3 -14   93.89    6.80
  -4   3 -14   92.59    7.00
  -4   3 -14   98.79    6.90
  -4   3 -14   89.49    7.00
   4  -3  14   73.89    7.60
  -4  -3 -14   98.09    6.90
  -4   4  15   15.00    1.50
  -4   4  15    8.00    4.40
   4   4 -15   11.90    1.40
   4   4 -15   12.90    1.80
   4   4 -15   13.70    1.40
  -4   4  15   11.80    2.60
  -4  -4  15    6.90    2.40
   4  -4 -15   12.90    1.50
  -4   4  14  114.69    7.90
   4   4 -14  105.49    7.90
  -4   4  14   97.89    8.40
   4   4 -14  104.89    8.00
   4   4 -14  103.09    8.40
   4   4 -14  108.29    8.00
  -4  -4  14   96.09    9.50
   4  -4 -14  104.19    7.90
   4   4 -13    0.80    0.90
   4   4 -13   -1.40    6.40
  -4   4  13    1.30    1.20
  -4   4  13    2.10    1.80
  -4   4  13   -3.30    4.00
   4   4 -13    1.10    1.10
  -4   4  13    0.30    0.60
   4   4 -13    0.20    0.60
   4   4 -13    1.10    0.50
  -4  -4  13    0.00    3.20
   4  -4 -13   -0.30    0.70
  -4  -4  13    0.10    2.00
   4   4 -12  140.39   10.80
  -4   4  12  149.99   10.90
   4   4 -12  151.48   10.70
  -4   4  12  133.49   10.70
  -4   4  12  146.69   10.60
   4   4 -12  144.29   10.60
  -4   4  12  142.69   11.10
   4   4 -12  127.29   14.70
   4   4 -12  130.79   10.60
   4   4 -12  143.49   10.80
  -4   4  12  126.59   13.00
  -4  -4  12  149.49   11.90
   4  -4 -12  146.79   10.50
   4   4 -11   15.10    1.40
  -4   4  11   12.50    4.80
  -4   4  11   14.50    1.80
   4   4 -11   14.90    1.80
   4   4 -11   13.50    1.80
   4   4 -11   13.90    1.50
  -4   4  11   14.80    1.80
  -4   4  11   11.60    2.20
  -4   4  11   16.10    1.50
   4   4 -11   15.00    2.20
   4   4 -11    8.20    5.90
   4  -4 -11   15.20    1.50
  -4  -4  11   15.90    3.40
  -4   4  10   11.40    1.60
  -4   4  10   10.20    1.50
   4   4 -10   15.10    1.90
  -4   4  10   11.50    1.20
   4   4 -10   11.60    1.20
   4   4 -10    8.70    1.20
  -4   4  10   14.80    4.90
  -4  -4  10   18.20    3.70
   4  -4 -10   12.00    1.30
   4   4  -9   10.20    4.50
   4   4  -9   13.90    1.70
  -4   4   9   10.60    2.00
   4   4  -9   14.00    1.80
  -4   4   9   10.80    1.30
   4   4  -9   12.10    1.30
   4   4  -9   14.50    1.50
  -4   4   9   12.40    4.80
  -4   4   9   10.00    1.50
   4   4  -9   13.40    1.60
  -4   4   9   14.30    1.50
  -4   4   9   14.30    3.10
  -4  -4   9   16.60    3.30
   4  -4  -9   11.60    1.30
  -4   4   8    0.70    0.50
   4   4  -8    1.70    0.80
   4   4  -8    3.70    3.60
   4   4  -8    1.30    0.80
  -4   4   8    1.00    0.70
   4   4  -8    2.20    0.60
  -4   4   8    4.30    1.30
  -4   4   8   -0.50    4.20
  -4   4   8    0.10    2.20
   4   4  -8    1.30    0.50
  -4  -4   8    3.20    1.90
   4  -4  -8    1.30    0.50
  -4   4   7    6.80    1.50
   4   4  -7    8.90    1.20
   4   4  -7    8.20    0.90
   4   4  -7    9.00    3.30
   4   4  -7    8.00    1.00
  -4   4   7    8.60    4.30
  -4   4   7    9.10    1.10
  -4   4   7    9.60    2.50
  -4   4   7    6.50    0.90
   4   4  -7    9.80    1.30
   4   4  -7    7.40    1.10
  -4   4   7    9.60    2.50
   4   4  -7    8.20    1.10
   4   4  -7    5.70    0.90
  -4  -4   7    9.00    2.40
   4  -4  -7    8.60    1.00
   4   4  -6  109.99    8.50
   4   4  -6  121.49    8.30
   4   4  -6  114.39    8.30
  -4   4   6  112.89    8.30
   4   4  -6  112.69    8.50
  -4   4   6  118.09   10.70
  -4   4   6  114.19    8.70
   4   4  -6  100.19   10.10
  -4   4   6  115.69    8.50
  -4   4   6  106.09    8.60
  -4   4   6  104.29    8.50
   4   4  -6  106.69    8.30
  -4   4   6  113.89    8.40
  -4   4   6  114.19    9.50
   4   4  -6  109.09    8.30
  -4   4   6  110.59    9.70
   4  -4  -6  116.89    8.30
  -4  -4   6  108.29    8.90
  -4   4   5   11.40    3.80
  -4   4   5   10.70    1.70
   4   4  -5    7.20    1.10
  -4   4   5    9.70    1.10
   4   4  -5   12.40    2.80
   4   4  -5   10.10    1.00
   4   4  -5    8.10    0.90
   4   4  -5    9.90    0.90
  -4   4   5   12.70    2.90
  -4   4   5    9.60    2.20
   4   4  -5    9.40    0.90
  -4   4   5    6.90    1.30
  -4   4   5    7.40    0.90
   4   4  -5   11.20    1.10
   4   4  -5   10.90    1.30
  -4   4   5    8.70    1.20
  -4   4   5    8.80    0.80
   4  -4  -5    9.20    1.00
  -4   4   4  680.13   49.20
   4   4  -4  672.93   49.10
  -4   4   4  679.93   49.10
   4   4  -4  694.93   49.20
   4   4  -4  720.23   49.10
   4   4  -4  659.03   49.10
  -4   4   4  594.44   49.40
   4   4  -4  701.33   50.19
   4   4  -4  703.33   49.30
  -4   4   4  686.23   49.40
  -4   4   4  615.54   49.30
  -4   4   4  743.93   49.80
   4   4  -4  625.04   49.30
   4   4  -4  629.44   49.30
  -4   4   4  691.23   49.20
  -4   4   4  669.43   49.10
   4   4  -4  593.24   49.20
  -4   4   4  689.33   50.09
  -4   4   4  747.83   49.90
   4   4  -4  652.43   49.10
   4  -4  -4  623.84   49.10
  -4  -4   4  724.73   49.50
   4   4  -3   53.89    4.10
   4   4  -3   48.70    4.20
  -4   4   3   55.39    4.40
   4   4  -3   53.59    4.00
   4   4  -3   59.89    4.20
   4   4  -3   54.49    4.00
   4   4  -3   61.69    5.80
  -4   4   3   54.49    4.00
  -4   4   3   59.29    5.20
  -4   4   3   62.39    5.20
   4   4  -3   47.50    4.40
  -4   4   3   56.49    4.10
   4   4  -3   63.49    4.80
   4   4  -3   48.80    4.10
   4   4  -3   52.59    4.00
  -4   4   3   50.99    4.00
  -4   4   3   51.29    4.10
   4   4  -3   55.49    4.10
  -4   4   3   46.10    4.20
   4  -4  -3   48.00    4.00
   4   4  -2  618.24   39.00
   4   4  -2  536.95   38.90
  -4   4   2  557.94   38.90
  -4   4   2  542.55   38.90
   4   4  -2  480.15   39.00
   4   4  -2  580.54   39.30
  -4   4   2  496.65   38.90
  -4   4   2  469.35   39.00
   4   4  -2  547.05   38.90
   4   4  -2  520.65   38.90
  -4   4   2  518.85   38.80
   4   4  -2  485.85   39.10
  -4   4   2  486.45   38.80
   4   4  -2  574.04   38.90
  -4   4   2  477.25   39.10
  -4   4   2  587.14   39.10
   4   4  -2  510.45   38.90
  -4  -4   2  619.24   39.00
   4  -4  -2  498.65   38.80
  -4   4   1   25.80    1.80
  -4   4   1   22.50    1.80
  -4   4   1   24.00    1.90
   4   4  -1   25.60    1.80
   4   4  -1   21.60    1.80
  -4   4   1   20.90    1.80
   4  -4  -1   25.10    1.80
   4  -4  -1   19.50    1.80
  -4   4   0 2139.09  152.58
   4   4   0 2092.49  152.58
  -4   4   0 2274.47  152.88
   4   4   0 2025.60  152.58
   4   4   0 2011.10  152.48
  -4   4   0 2337.27  153.48
  -4   4   0 2065.19  152.48
  -4   4   0 1873.81  152.48
   4   4   0 2140.19  152.78
   4   4   0 2226.08  152.58
   4   4   0 2027.90  152.58
  -4   4   0 1916.31  152.48
  -4   4   0 1919.81  152.58
   4  -4   0 2229.78  152.48
  -4   4  -1    2.90    1.60
  -4   4  -1    1.10    0.50
  -4   4  -1    1.70    0.60
  -4   4  -1    1.10    0.40
   4   4   1    2.80    1.70
  -4   4  -1    1.50    0.50
   4   4   1    2.60    0.40
  -4   4  -1    1.80    0.60
  -4   4  -1    1.20    0.60
  -4   4  -1    2.00    0.50
  -4   4  -1    2.10    1.50
  -4   4  -1    1.80    0.40
  -4   4  -1    1.70    0.30
   4   4   1    1.40    0.40
   4   4   1    1.30    0.30
  -4   4  -1    1.50    0.40
  -4   4  -1    2.40    0.60
   4   4   1    1.60    0.70
   4   4   1    1.20    0.50
  -4  -4  -1    1.30    0.80
  -4   4  -2 1220.98   99.19
  -4   4  -2 1310.37   99.19
  -4   4  -2 1513.05   99.29
  -4   4  -2 1385.76   99.19
  -4   4  -2 1492.25   99.59
  -4   4  -2 1328.47   99.19
  -4   4  -2 1209.18   99.39
   4   4   2 1315.47   99.19
   4   4   2 1463.05   99.39
   4   4   2 1391.96   99.29
   4   4   2 1326.07   99.19
   4   4   2 1412.86   99.69
  -4   4  -2 1412.96   99.29
  -4   4  -2 1257.97   99.19
  -4   4  -2 1321.07   99.19
   4   4   2 1390.16   99.29
   4   4   3   90.19    6.70
   4   4   3   83.19    6.90
  -4   4  -3   92.09    6.80
  -4   4  -3   75.59    6.70
   4   4   3   87.69    6.60
   4   4   3   89.99    7.40
   4   4   3  102.49    7.00
  -4   4  -3   79.89    6.60
  -4   4  -3   82.99    6.60
  -4   4  -3   86.19    6.60
  -4   4  -3   91.39    6.70
  -4   4  -3   90.29    6.60
   4   4   3   89.59    6.60
  -4   4  -3   97.89    6.70
  -4   4  -3   87.49    6.60
  -4  -4  -3   92.79    6.60
  -4   4  -4 1030.80   79.49
   4   4   4 1088.39   79.39
  -4   4  -4  979.40   79.39
  -4   4  -4 1173.88   79.49
   4   4   4 1065.09   79.49
   4   4   4  973.30   79.69
  -4   4  -4 1088.89   79.39
  -4   4  -4  984.60   79.59
  -4   4  -4 1091.99   79.49
  -4   4  -4 1109.09   79.49
   4   4   4 1151.98   79.69
   4   4   4 1126.79   80.49
  -4   4  -4  920.51   79.49
   4   4   4 1205.28   80.19
   4   4   4 1065.29   79.89
  -4   4  -4 1142.29   79.39
  -4  -4  -4 1180.58   79.39
  -4  -4  -4 1205.98   79.89
  -4   4  -5   39.70    3.30
  -4   4  -5   34.60    3.20
   4   4   5   34.50    3.00
   4   4   5   39.90    3.10
  -4   4  -5   38.00    3.00
  -4   4  -5   37.80    3.10
   4   4   5   40.70    5.40
  -4   4  -5   39.60    3.10
   4   4   5   36.40    4.80
   4   4   5   42.80    3.90
  -4   4  -5   42.00    3.20
  -4  -4  -5   44.10    3.80
   4   4   6  149.69   12.60
   4   4   6  168.28   13.60
  -4   4  -6  133.39   11.70
  -4   4  -6  157.88   11.70
  -4   4  -6  156.48   11.70
  -4   4  -6  156.28   11.70
  -4   4  -6  161.68   11.50
   4   4   6  137.99   11.90
   4   4   6  166.18   12.60
   4   4   6  156.58   11.60
  -4   4  -6  154.08   11.70
   4   4   6  158.98   11.60
   4   4   6  162.88   12.10
  -4   4  -6  142.79   11.70
  -4  -4  -6  153.08   12.20
   4  -4   6  173.88   12.20
  -4  -4  -6  172.08   11.60
   4   4   7    6.00    3.50
   4   4   7    6.00    1.30
   4   4   7    5.80    1.00
  -4   4  -7    5.70    1.00
  -4   4  -7    6.70    1.20
  -4   4  -7    5.70    1.10
  -4   4  -7    7.60    1.00
   4   4   7    3.20    3.60
  -4   4  -7    7.00    1.10
  -4   4  -7    6.80    0.80
   4   4   7    6.80    2.20
   4   4   7    7.90    1.80
   4   4   7    6.70    0.90
  -4  -4  -7    7.20    1.80
   4  -4   7    8.40    2.00
  -4  -4  -7    7.60    1.10
  -4   4  -8  137.69   10.20
  -4   4  -8  136.19   10.10
  -4   4  -8  135.39    9.90
   4   4   8  142.39   10.60
   4   4   8  128.89   11.30
   4   4   8  114.79   12.30
   4   4   8  141.29   10.30
  -4   4  -8  137.39   10.00
   4   4   8  147.49   10.00
   4   4   8  137.09   11.10
  -4   4  -8  133.29   10.10
   4   4   8  107.99   11.30
  -4   4  -8  133.99   10.10
  -4   4  -8  126.19   10.20
  -4  -4  -8  114.69   10.60
   4  -4   8  135.29   11.50
  -4  -4  -8  148.79   10.00
   4   4   9    0.70    2.40
   4   4   9    2.30    0.70
   4   4   9    2.00    1.00
  -4   4  -9    2.10    0.70
  -4   4  -9    1.90    0.90
   4   4   9    5.00    4.50
  -4   4  -9    2.60    0.90
  -4   4  -9    2.00    0.80
  -4   4  -9    1.50    0.50
   4   4   9    0.40    0.70
  -4   4  -9    0.50    0.90
   4   4   9    0.20    3.80
  -4   4  -9    1.90    0.70
   4   4   9    3.10    1.70
  -4  -4  -9    1.60    1.70
  -4  -4  -9    2.00    0.90
   4  -4   9    1.10    1.90
   4   4  10   21.10    3.20
  -4   4 -10   21.20    2.40
  -4   4 -10   24.10    2.50
  -4   4 -10   26.20    2.30
   4   4  10   21.80    4.70
  -4   4 -10   23.10    2.50
  -4   4 -10   28.00    2.30
   4   4  10   23.40    2.40
   4   4  10   27.40    2.30
   4   4  10   16.00    5.30
  -4   4 -10   25.50    2.10
   4   4  10   27.20    2.90
   4  -4  10   20.50    3.50
  -4  -4 -10   26.90    2.30
  -4   4 -11   57.69    4.50
  -4   4 -11   49.00    4.40
  -4   4 -11   57.09    4.30
   4   4  11   42.30    7.30
  -4   4 -11   50.59    4.50
  -4   4 -11   58.39    4.10
  -4   4 -11   51.49    4.30
   4   4  11   54.49    4.40
   4   4  11   49.00    4.90
  -4  -4 -11   51.09    4.20
   4  -4  11   48.60    5.20
   4   4  12    3.90    4.20
  -4   4 -12    3.50    0.90
   4   4  12    3.20    1.80
  -4   4 -12    2.50    1.00
  -4   4 -12    5.50    1.20
  -4   4 -12    4.90    1.40
  -4   4 -12    2.60    0.80
  -4  -4 -12    3.80    1.20
   4  -4  12    5.30    2.40
  -4  -4 -12    3.60    2.40
  -4   4 -13    1.20    0.60
  -4   4 -13    1.20    1.10
  -4   4 -13    1.20    1.10
   4   4  13   -2.00    4.10
  -4   4 -13    0.00    1.30
   4   4  13    1.40    1.60
  -4   4 -13    0.20    0.60
   4  -4  13   -1.80    2.40
   4   4  14   20.00    2.70
  -4   4 -14   17.80    2.20
  -4   4 -14   20.00    1.80
  -4   4 -14   20.50    2.20
  -4   4 -14   20.20    2.00
   4  -4  14   19.10    3.60
   4   5 -14   35.50    3.20
  -4   5  14   40.70    3.20
   4   5 -14   41.30    3.30
   4   5 -13  108.29    8.60
   4   5 -13  121.69    8.50
  -4   5  13  124.59    8.50
   4   5 -13  105.79    8.70
   4   5 -13  132.59    8.60
  -4   5  13   97.29    8.90
   4  -5 -13  113.19    8.50
  -4  -5  13   94.29    9.20
   4   5 -12   81.99    6.00
  -4   5  12   71.59    6.00
  -4   5  12   70.09    6.40
   4   5 -12   71.39    6.00
   4   5 -12   83.79    5.80
  -4  -5  12   67.29    7.70
   4  -5 -12   80.69    5.80
   4   5 -11  267.07   20.50
   4   5 -11  278.27   20.30
  -4   5  11  276.77   20.40
  -4   5  11  298.97   20.70
  -4   5  11  248.08   20.70
   4   5 -11  273.07   20.30
   4   5 -11  288.77   20.40
  -4   5  11  288.17   20.30
   4  -5 -11  273.97   20.20
  -4  -5  11  252.07   21.20
   4   5 -10  240.08   18.90
  -4   5  10  262.37   18.80
   4   5 -10  266.57   18.80
  -4   5  10  257.07   18.80
  -4   5  10  211.08   22.40
  -4   5  10  278.27   19.20
  -4   5  10  245.88   19.20
   4   5 -10  261.37   18.80
   4   5 -10  251.57   18.70
  -4  -5  10  228.98   20.30
   4  -5 -10  267.87   18.70
  -4   5   9  352.06   25.60
   4   5  -9  286.87   27.50
  -4   5   9  334.77   25.20
  -4   5   9  289.37   27.30
   4   5  -9  359.06   25.20
  -4   5   9  349.57   25.50
   4   5  -9  344.87   25.10
   4   5  -9  335.77   25.20
   4   5  -9  352.06   25.30
  -4   5   9  365.76   25.20
   4   5  -9  354.56   25.40
   4  -5  -9  354.36   25.10
  -4  -5   9  347.57   26.00
  -4   5   8  156.38   12.00
  -4   5   8  160.18   11.80
  -4   5   8  140.39   14.80
   4   5  -8  155.48   11.90
  -4   5   8  157.58   13.20
   4   5  -8  159.98   11.60
  -4   5   8  155.28   11.70
   4   5  -8  168.48   11.70
   4   5  -8  147.89   11.70
  -4   5   8  162.08   12.20
   4   5  -8  148.09   14.40
   4   5  -8  138.09   12.00
  -4  -5   8  169.28   12.60
   4  -5  -8  164.28   11.60
   4   5  -7  449.66   32.70
   4   5  -7  466.85   32.50
  -4   5   7  409.56   32.60
  -4   5   7  458.15   33.70
  -4   5   7  467.35   32.90
  -4   5   7  430.96   34.50
   4   5  -7  451.65   32.40
   4   5  -7  378.26   32.50
  -4   5   7  453.75   32.60
  -4   5   7  465.65   33.20
   4   5  -7  417.36   32.70
  -4   5   7  434.06   33.60
   4   5  -7  424.06   32.50
   4   5  -7  434.16   34.30
   4  -5  -7  459.25   32.40
  -4  -5   7  479.35   33.10
  -4   5   6  100.99    8.90
   4   5  -6   98.49    7.30
  -4   5   6   98.49   10.60
   4   5  -6   93.29    7.30
   4   5  -6   98.99    7.50
  -4   5   6   94.79    7.30
   4   5  -6   97.09    7.50
   4   5  -6   92.19    9.50
  -4   5   6   86.59    7.60
  -4   5   6   98.19    7.70
  -4   5   6   98.69    7.80
   4   5  -6   97.09    7.20
  -4   5   6   93.29    7.60
  -4   5   6   92.99    8.50
  -4   5   6  100.09    7.40
   4  -5  -6  102.99    7.20
  -4   5   5  466.85   34.00
  -4   5   5  459.45   33.70
   4   5  -5  430.46   34.00
  -4   5   5  502.55   34.90
   4   5  -5  455.25   33.80
  -4   5   5  455.05   33.80
  -4   5   5  393.46   34.00
  -4   5   5  463.85   34.60
   4   5  -5  493.25   34.00
  -4   5   5  481.95   34.10
   4   5  -5  448.06   33.80
  -4   5   5  466.85   33.90
   4   5  -5  449.66   33.70
  -4   5   5  408.96   34.10
   4   5  -5  468.25   33.80
   4   5  -5  464.05   35.30
   4  -5  -5  486.75   33.80
  -4  -5   5  512.95   34.30
   4   5  -4  186.68   13.50
   4   5  -4  177.68   13.50
  -4   5   4  200.08   14.70
   4   5  -4  195.98   13.50
  -4   5   4  184.18   13.40
  -4   5   4  173.48   14.80
  -4   5   4  181.38   13.60
   4   5  -4  188.18   13.60
  -4   5   4  175.98   13.80
   4   5  -4  178.08   15.00
  -4   5   4  180.78   13.80
   4   5  -4  178.08   13.50
  -4   5   4  171.58   13.70
  -4   5   4  179.58   13.50
  -4   5   4  183.38   13.60
   4   5  -4  169.38   13.70
   4  -5  -4  184.38   13.40
  -4  -5   4  194.48   14.00
   4   5  -3  277.47   20.60
  -4   5   3  256.57   20.90
   4   5  -3  315.27   20.80
   4   5  -3  281.57   20.60
   4   5  -3  303.67   20.60
  -4   5   3  289.17   21.30
  -4   5   3  285.77   20.60
   4   5  -3  279.67   20.60
  -4   5   3  300.87   20.90
  -4   5   3  288.37   20.70
  -4   5   3  284.37   20.70
   4   5  -3  252.97   20.80
   4   5  -3  298.47   22.00
  -4   5   3  256.77   20.80
   4   5  -3  251.57   20.60
  -4   5   3  275.17   20.60
   4   5  -3  250.47   20.90
  -4   5   3  309.17   21.60
  -4   5   2   66.39    5.20
  -4   5   2   72.09    5.30
   4   5  -2   61.39    5.40
   4   5  -2   80.89    5.40
  -4   5   2   76.59    7.90
   4   5  -2   69.69    5.20
   4   5  -2   71.09    5.40
   4   5  -2   76.89    5.40
   4   5  -2   71.49    5.20
  -4   5   2   71.29    5.50
   4   5  -2   70.49    5.20
   4   5  -2   65.49    5.30
   4   5  -2   62.79    5.50
  -4   5   2   68.49    5.20
  -4   5   2   67.29    5.30
  -4   5   2   65.29    5.40
  -4   5   2   62.49    5.50
  -4   5   1  122.79    8.80
  -4   5   1  112.89    8.70
   4   5  -1  133.99   10.30
  -4   5   1  126.89    9.00
   4   5  -1  118.49    8.70
  -4   5   1  115.39    8.70
   4   5  -1  120.19    8.90
  -4   5   1  122.19   10.40
  -4   5   1  107.59    8.70
   4   5  -1  114.99    8.80
  -4   5   1  106.99    9.00
  -4   5   1  133.29   10.00
   4   5  -1  125.09    9.00
  -4   5   1  115.79    8.80
   4   5  -1  123.89    8.90
   4   5  -1  100.99    9.00
   4   5  -1  115.09    8.80
  -4   5   1  113.39    9.00
  -4   5   0   34.50    3.00
   4   5   0   37.20    3.10
  -4   5   0   37.40    4.70
  -4   5   0   34.10    2.90
  -4   5   0   33.60    2.70
   4   5   0   33.90    2.80
  -4   5   0   32.70    2.80
  -4   5   0   34.70    2.90
   4   5   0   30.70    2.90
   4   5   0   34.90    2.70
   4   5   0   34.10    2.60
   4   5   0   32.40    3.00
  -4   5   0   32.40    2.70
  -4   5   0   32.10    2.90
  -4   5   0   32.10    2.60
  -4   5   0   38.50    4.80
   4   5   0   38.20    3.00
  -4   5   0   33.60    2.80
  -4  -5   0   40.80    3.20
   4   5   1   16.70    1.50
   4   5   1   20.10    2.10
  -4   5  -1   15.90    1.60
  -4   5  -1   18.00    1.60
   4   5   1   16.20    1.90
  -4   5  -1   16.70    1.40
  -4   5  -1   19.00    1.60
   4   5   1   15.90    1.30
   4   5   1   12.90    1.40
  -4   5  -1   12.00    1.50
  -4   5  -1   14.80    1.30
  -4   5  -1   18.10    1.40
  -4   5  -2    0.70    0.40
  -4   5  -2    1.10    0.60
  -4   5  -2    1.40    0.60
   4   5   2    0.70    0.60
   4   5   2    2.10    1.20
  -4   5  -2    2.70    0.80
  -4   5  -2    2.40    0.60
   4   5   2    0.90    0.30
  -4   5  -2    1.30    0.40
   4   5   2    1.50    1.00
   4   5   2    1.40    0.40
   4   5   2    0.60    0.50
  -4   5  -2    1.00    0.30
   4   5   2    1.40    1.90
  -4   5  -2    1.20    0.50
  -4  -5  -2    1.70    1.30
  -4   5  -3    7.90    1.20
   4   5   3    7.80    1.10
  -4   5  -3    7.40    1.20
   4   5   3    6.60    0.90
   4   5   3    6.30    1.20
   4   5   3    7.30    2.10
   4   5   3    8.20    1.60
  -4   5  -3    8.50    1.00
  -4   5  -3    8.00    1.10
  -4   5  -3    8.10    1.40
   4   5   3    8.60    0.80
  -4   5  -3    9.30    0.90
  -4   5  -3   10.90    1.10
  -4   5  -3    8.00    0.80
  -4   5  -4  154.58   11.30
   4   5   4  157.58   11.40
  -4   5  -4  149.59   11.30
   4   5   4  160.18   12.30
   4   5   4  148.19   11.20
  -4   5  -4  140.89   11.50
   4   5   4  162.68   11.70
  -4   5  -4  159.38   11.40
   4   5   4  135.39   11.60
  -4   5  -4  162.88   11.40
  -4   5  -4  151.78   11.20
  -4   5  -4  140.69   11.20
  -4   5  -5   58.29    5.20
  -4   5  -5   66.79    5.10
   4   5   5   68.99    5.60
  -4   5  -5   68.79    5.20
   4   5   5   70.39    5.10
  -4   5  -5   66.19    5.30
   4   5   5   59.89    6.30
  -4   5  -5   66.69    5.30
   4   5   5   62.29    7.40
  -4   5  -5   60.99    5.10
   4   5   5   70.89    5.80
  -4   5  -5   68.89    5.00
  -4  -5  -5   66.69    5.90
   4  -5   5   73.99    6.10
  -4   5  -6  120.39    9.00
  -4   5  -6  123.89    9.00
   4   5   6  116.09   10.10
   4   5   6  106.29    9.10
   4   5   6  122.49    9.00
  -4   5  -6  121.99    8.90
  -4   5  -6  116.29    9.10
  -4   5  -6  105.09    9.00
   4   5   6  111.49    9.40
   4   5   6  126.39    9.60
  -4   5  -6  122.49    9.10
  -4  -5  -6  123.29    9.70
   4  -5   6  135.49    9.80
   4   5   7  235.78   17.80
   4   5   7  211.18   18.80
   4   5   7  260.37   17.80
  -4   5  -7  251.57   18.00
   4   5   7  244.38   18.40
  -4   5  -7  230.88   17.90
  -4   5  -7  251.97   17.90
  -4   5  -7  222.38   17.90
  -4   5  -7  241.28   17.90
   4   5   7  249.97   18.30
  -4   5  -7  244.28   17.70
   4  -5   7  262.57   18.50
  -4  -5  -7  219.98   18.40
  -4   5  -8   51.69    4.20
   4   5   8   51.19    4.50
  -4   5  -8   51.49    4.30
  -4   5  -8   47.70    4.10
  -4   5  -8   51.69    4.00
   4   5   8   56.89    5.10
  -4   5  -8   52.79    4.30
   4   5   8   52.49    4.20
  -4   5  -8   49.30    4.20
   4   5   8   47.10    5.80
   4   5   8   53.39    4.10
   4  -5   8   59.89    5.40
  -4  -5  -8   45.20    5.00
   4   5   9  208.88   15.30
  -4   5  -9  203.18   15.50
  -4   5  -9  205.98   15.40
   4   5   9  209.98   15.90
   4   5   9  220.08   15.30
  -4   5  -9  216.18   15.50
  -4   5  -9  209.98   15.20
  -4   5  -9  199.88   15.40
   4   5   9  217.88   15.80
  -4   5  -9  200.48   15.40
  -4  -5  -9  173.18   15.90
   4  -5   9  204.78   16.00
  -4   5 -10  194.08   14.00
  -4   5 -10  197.88   14.20
   4   5  10  159.98   15.40
   4   5  10  188.28   14.10
   4   5  10  211.58   14.60
  -4   5 -10  191.48   14.20
  -4   5 -10  182.08   14.20
  -4   5 -10  180.38   14.30
   4   5  10  201.68   14.10
   4   5  10  190.78   14.60
   4  -5  10  178.28   14.80
   4   5  11  100.19    8.30
  -4   5 -11  115.09    8.30
  -4   5 -11  111.89    8.20
   4   5  11  105.39    8.80
  -4   5 -11  104.99    8.50
  -4   5 -11  104.99    8.40
   4   5  11  117.49    8.80
  -4   5 -11  117.09    8.40
   4  -5  11   99.29    9.20
  -4   5 -12  139.59    9.30
  -4   5 -12  117.59    9.40
   4   5  12  112.09    9.60
  -4   5 -12  118.69    9.40
  -4   5 -12  132.39    9.40
  -4   5 -12  128.19    9.20
   4  -5  12  104.99   10.00
  -4   5 -13   78.99    6.20
   4   5  13   74.09    6.40
  -4   5 -13   83.29    6.20
   4   6 -13   56.99    4.30
  -4   6  13   53.89    4.70
  -4   6  13   59.09    4.30
   4   6 -13   49.30    4.50
  -4  -6  13   49.30    5.20
   4   6 -12    3.60    1.20
   4   6 -12    1.90    1.20
  -4   6  12    5.80    1.80
  -4   6  12    4.00    0.90
  -4   6  12    1.90    1.40
   4   6 -12    3.90    1.00
   4  -6 -12    1.20    4.00
  -4  -6  12    4.00    2.40
  -4   6  11   22.70    2.90
  -4   6  11   19.80    2.20
  -4   6  11   17.20    2.20
  -4   6  11   21.50    2.30
   4   6 -11   22.90    2.20
   4   6 -11   17.70    2.30
   4   6 -11   18.10    1.90
   4   6 -11   19.00    2.00
   4   6 -10    3.10    7.60
   4   6 -10    1.60    0.80
  -4   6  10    0.10    1.00
   4   6 -10    0.40    0.70
   4   6 -10    0.00    1.00
   4   6 -10   -0.10    1.00
  -4   6  10    1.10    1.70
  -4   6  10    1.00    0.90
  -4   6  10    0.10    0.70
   4   6  -9    1.30    6.20
   4   6  -9    2.10    0.80
  -4   6   9    1.00    0.70
  -4   6   9    4.50    1.80
   4   6  -9   -0.20    1.00
  -4   6   9   -0.20    1.00
  -4   6   9    1.80    1.00
   4   6  -9    3.50    1.00
   4   6  -9    0.90    0.70
   4   6  -8   22.50    2.20
   4   6  -8   25.30    2.10
  -4   6   8   25.30    3.20
  -4   6   8   21.40    2.50
   4   6  -8   24.90    2.20
  -4   6   8   20.80    2.10
   4   6  -8   21.00    2.40
  -4   6   8   26.50    2.30
   4   6  -8   19.80    6.20
  -4  -6   8   24.80    4.80
   4   6  -7    5.30    4.50
  -4   6   7    5.30    3.30
  -4   6   7    7.50    1.40
   4   6  -7    8.30    1.20
  -4   6   7    6.20    3.40
   4   6  -7    3.90    1.30
  -4   6   7    6.10    1.20
  -4   6   7    4.30    1.90
  -4   6   7    8.00    1.10
  -4  -6   7    7.10    2.90
  -4   6   6   40.40    3.10
  -4   6   6   31.90    3.70
   4   6  -6   39.90    3.30
   4   6  -6   35.10    3.30
   4   6  -6   28.60    6.40
  -4   6   6   29.60    5.80
  -4   6   6   36.60    3.40
  -4   6   6   34.30    3.20
  -4   6   6   43.00    3.60
   4   6  -6   36.10    3.00
  -4   6   5  222.48   17.60
   4   6  -5  225.98   17.90
  -4   6   5  222.98   20.20
   4   6  -5  248.38   17.40
  -4   6   5  217.98   18.50
  -4   6   5  239.48   17.60
   4   6  -5  253.17   17.40
   4   6  -5  197.08   18.90
  -4   6   5  247.98   17.30
  -4   6   5  244.48   17.80
  -4   6   5  249.68   17.40
  -4   6   5  252.27   17.50
   4   6  -5  244.38   17.70
  -4   6   5  221.48   17.80
   4   6  -4   35.50    6.10
   4   6  -4   49.50    3.70
  -4   6   4   46.60    4.30
  -4   6   4   45.20    3.90
   4   6  -4   47.40    3.70
  -4   6   4   45.70    4.00
  -4   6   4   51.19    3.70
  -4   6   4   44.50    6.50
  -4   6   4   48.90    4.00
   4   6  -4   46.00    4.00
  -4   6   4   36.20    8.00
  -4   6   4   45.60    3.70
  -4   6   4   52.59    4.20
   4   6  -4   50.39    4.00
  -4   6   3  450.65   30.50
  -4   6   3  410.16   30.70
   4   6  -3  440.66   30.30
   4   6  -3  388.96   30.50
   4   6  -3  432.76   30.60
   4   6  -3  397.56   30.30
   4   6  -3  447.46   30.40
  -4   6   3  414.66   30.40
   4   6  -3  388.86   30.30
  -4   6   3  424.86   30.20
  -4   6   3  427.86   30.60
   4   6  -3  372.86   31.50
  -4   6   3  382.66   32.20
  -4   6   3  395.66   30.60
  -4   6   3  419.76   31.50
  -4   6   3  376.56   30.50
   4   6  -3  424.06   30.40
  -4  -6   3  425.46   30.80
   4   6  -2   45.70    3.30
  -4   6   2   34.30    6.60
  -4   6   2   40.70    3.10
  -4   6   2   40.00    3.20
  -4   6   2   38.80    3.50
   4   6  -2   39.00    3.40
   4   6  -2   38.80    3.10
  -4   6   2   38.40    3.40
  -4   6   2   39.00    3.50
   4   6  -2   37.40    3.30
  -4   6   2   38.60    3.60
  -4   6   2   40.00    3.40
   4   6  -2   44.40    3.60
   4   6  -2   37.90    3.60
  -4   6   2   40.70    3.40
   4   6  -1  205.58   15.90
  -4   6   1  207.88   16.10
   4   6  -1  220.98   16.00
   4   6  -1  223.68   15.80
   4   6  -1  211.08   17.10
  -4   6   1  205.48   16.10
   4   6  -1  199.18   16.00
   4   6  -1  215.78   16.00
  -4   6   1  220.88   16.10
   4   6  -1  228.68   15.90
  -4   6   1  213.18   15.80
  -4   6   1  216.08   15.80
   4   6  -1  216.58   16.20
  -4   6   1  220.18   16.00
  -4   6   1  219.28   15.90
  -4   6   1  215.18   17.60
  -4   6   1  202.08   16.10
   4   6   0   18.80    2.60
   4   6   0   24.10    2.30
  -4   6   0   23.90    2.10
  -4   6   0   18.10    2.20
  -4   6   0   20.60    1.80
   4   6   0   20.60    1.80
  -4   6   0   14.60    3.90
  -4   6   0   20.80    2.00
  -4   6   0   19.50    1.70
   4   6   0   16.50    2.50
   4   6   0   22.90    2.20
   4   6   0   20.40    1.70
   4   6   0   19.80    2.00
   4   6   1  318.57   23.70
  -4   6  -1  312.47   23.50
   4   6   1  322.57   23.50
  -4   6  -1  320.07   23.60
  -4   6  -1  311.37   23.40
   4   6   1  304.87   24.60
   4   6   1  334.37   23.80
  -4   6  -1  321.17   23.50
   4   6   1  320.27   23.70
  -4   6  -1  320.07   23.80
   4   6   1  329.27   23.60
  -4   6  -1  332.57   23.70
  -4   6  -1  303.87   23.70
  -4   6  -1  324.87   23.60
   4   6   1  318.27   24.00
  -4  -6  -1  327.37   23.90
  -4   6  -2   10.40    1.10
  -4   6  -2    9.00    1.20
   4   6   2    7.40    2.30
  -4   6  -2   12.10    1.40
  -4   6  -2    8.10    1.30
  -4   6  -2    9.50    1.70
   4   6   2   11.20    1.10
   4   6   2   10.80    1.20
  -4   6  -2   11.30    1.20
  -4   6  -2    9.80    1.40
   4   6   2   12.90    1.70
   4   6   2    8.00    1.80
  -4   6  -2   10.10    1.60
  -4  -6  -2    9.40    2.00
  -4   6  -3  452.95   32.10
  -4   6  -3  462.75   31.90
   4   6   3  466.45   31.90
  -4   6  -3  413.86   31.80
   4   6   3  438.06   32.00
  -4   6  -3  419.66   32.00
   4   6   3  389.86   32.80
  -4   6  -3  433.76   32.00
   4   6   3  455.15   32.40
   4   6   3  424.06   32.20
  -4   6  -3  438.66   32.20
  -4   6  -3  438.76   31.90
  -4  -6  -3  415.86   32.40
  -4   6  -4    9.70    1.10
   4   6   4    7.20    2.30
  -4   6  -4    6.20    0.90
   4   6   4    7.00    1.20
  -4   6  -4    9.50    1.40
   4   6   4    8.30    2.00
  -4   6  -4    6.90    1.10
  -4   6  -4    6.00    1.20
   4   6   4    6.70    1.00
  -4   6  -4    7.40    1.30
  -4   6  -4    9.10    1.40
  -4  -6  -4    8.80    2.20
  -4   6  -5  315.47   23.00
  -4   6  -5  330.27   23.40
   4   6   5  319.57   23.20
   4   6   5  349.57   23.10
   4   6   5  321.57   23.70
  -4   6  -5  320.77   23.20
  -4   6  -5  312.07   23.20
   4   6   5  270.47   24.00
  -4   6  -5  305.87   23.20
   4   6   5  324.17   23.60
  -4  -6  -5  281.57   23.70
   4   6   6    1.10    0.70
   4   6   6    0.50    2.50
  -4   6  -6    2.20    1.00
  -4   6  -6    1.30    0.80
  -4   6  -6    0.70    0.50
  -4   6  -6    0.40    0.70
  -4   6  -6   -0.20    0.70
   4   6   6    1.20    1.00
   4   6   6    0.20    0.70
   4  -6   6   -1.80    2.80
  -4  -6  -6    0.80    2.10
  -4   6  -7   45.90    4.00
   4   6   7   52.19    3.90
  -4   6  -7   47.70    4.10
  -4   6  -7   49.40    3.80
   4   6   7   50.19    4.50
   4   6   7   43.40    5.60
   4   6   7   46.20    5.00
  -4   6  -7   55.09    4.20
  -4   6  -7   50.69    4.00
  -4   6  -7   45.90    4.00
   4   6   7   47.40    4.00
   4  -6   7   45.30    5.50
  -4  -6  -7   41.00    5.10
  -4   6  -8   10.00    1.50
  -4   6  -8    7.30    1.30
  -4   6  -8    8.80    1.20
   4   6   8    9.20    1.50
   4   6   8   11.00    2.60
  -4   6  -8   10.50    1.60
   4   6   8    4.40    2.80
   4   6   8   10.00    1.40
  -4   6  -8   11.20    1.50
  -4   6  -8    7.20    1.50
  -4  -6  -8    5.70    2.60
   4  -6   8   10.60    3.20
  -4   6  -9   15.70    1.70
  -4   6  -9   11.90    1.60
  -4   6  -9   10.70    1.60
   4   6   9    9.30    2.60
   4   6   9   11.10    3.30
  -4   6  -9    8.80    1.80
  -4   6  -9   11.10    1.90
   4   6   9   10.20    1.80
   4   6   9   12.80    2.10
   4   6   9   15.40    2.20
  -4   6  -9   15.50    1.70
  -4   6 -10    6.00    1.30
  -4   6 -10    5.30    1.20
   4   6  10    4.80    1.60
   4   6  10    7.70    1.30
   4   6  10    4.60    1.70
  -4   6 -10    6.30    1.70
  -4   6 -10    6.40    1.20
   4   6  10    6.10    2.20
  -4   6 -10    5.70    0.90
   4  -6  10    9.20    3.30
  -4  -6 -10    2.90    2.80
  -4   6 -11    6.00    1.30
   4   6  11    6.40    2.40
  -4   6 -11    9.00    1.30
  -4   6 -11    5.70    1.90
  -4   6 -11    8.00    1.20
  -4   6 -11    6.80    1.40
   4   6  11    5.10    2.80
   4   6  11    3.50    1.50
   4  -6  11    4.80    3.50
  -4   7  11   30.00    2.80
   4   7 -11   30.40    3.00
  -4   7  11   31.10    3.20
  -4  -7  11   24.00    3.90
  -4   7  10  167.88   12.50
  -4   7  10  157.38   12.20
  -4   7  10  175.78   12.20
   4   7 -10  148.49   12.30
   4   7 -10  164.48   12.10
  -4   7   9  170.08   13.30
  -4   7   9  174.98   13.00
   4   7  -9  185.68   12.90
   4   7  -9  151.48   13.10
  -4   7   9  183.58   12.90
  -4   7   8  158.98   11.80
   4   7  -8  157.98   11.40
   4   7  -8  137.09   11.50
  -4   7   8  157.18   11.80
  -4   7   8  145.29   11.40
  -4   7   8  157.08   12.80
  -4   7   8  149.19   11.50
   4   7  -7  103.39    7.40
  -4   7   7   93.49    7.50
  -4   7   7   94.09    8.00
  -4   7   7  104.29    8.20
   4   7  -7   84.59    7.60
  -4   7   7  108.69    8.00
  -4   7   7   93.79    7.50
  -4   7   6  146.39   11.20
  -4   7   6  148.29   11.70
   4   7  -6  145.29   11.20
  -4   7   6  144.79   11.50
   4   7  -6  131.69   13.50
  -4   7   6  159.98   11.60
  -4   7   6  118.29   17.10
  -4   7   6  151.68   11.10
   4   7  -6  167.08   11.00
   4   7  -5   87.49    7.90
  -4   7   5  100.19    7.60
  -4   7   5   78.59   14.30
  -4   7   5  101.59    7.90
   4   7  -5   84.29   10.10
  -4   7   5  102.69    7.70
  -4   7   5  106.99    8.10
  -4   7   5  113.49    8.30
  -4   7   5  101.49    8.10
   4   7  -5  107.29    7.60
   4   7  -4  244.88   16.90
   4   7  -4  196.68   18.50
  -4   7   4  239.98   17.40
   4   7  -4  230.38   17.00
  -4   7   4  231.18   17.40
  -4   7   4  227.58   17.20
  -4   7   4  221.28   17.20
  -4   7   4  235.88   17.30
  -4   7   4  225.28   17.10
  -4   7   4  222.08   16.80
  -4   7   4  237.28   17.00
  -4   7   3  219.88   15.90
  -4   7   3  222.28   16.50
   4   7  -3  225.98   16.00
  -4   7   3  222.48   16.40
  -4   7   3  214.08   16.00
  -4   7   3  210.08   16.30
  -4   7   3  202.48   16.20
   4   7  -3  228.08   16.00
   4   7  -3  200.48   16.20
  -4   7   3  214.28   16.10
   4   7  -2  102.79    7.30
   4   7  -2   90.39    7.80
  -4   7   2  103.79    7.80
  -4   7   2   98.69    7.30
   4   7  -2   83.39    9.20
  -4   7   2  105.39    7.40
   4   7  -2   95.79    7.50
  -4   7   2   94.09    7.50
  -4   7   2   96.19    7.60
   4   7  -1    3.50    0.70
   4   7  -1    3.50    1.20
  -4   7   1    2.60    0.70
  -4   7   1    2.80    1.10
   4   7  -1    3.80    2.70
  -4   7   1    3.30    1.10
  -4   7   1    3.90    1.10
   4   7  -1    5.10    1.30
  -4   7   1    2.90    1.60
  -4   7   1    4.70    1.60
  -4   7   1    3.70    0.60
   4   7  -1    4.50    0.80
   4   7   0    1.10    0.50
  -4   7   0    0.80    1.00
   4   7   0    2.40    2.60
  -4   7   0    1.20    0.50
  -4   7   0    0.50    1.00
   4   7   0    1.60    1.00
  -4   7   0    0.90    0.60
   4   7   0    1.40    0.60
   4   7   0    0.10    1.00
  -4   7   0    2.20    1.10
  -4   7   0    1.30    1.70
  -4   7  -1    5.40    1.30
   4   7   1    6.90    1.20
  -4   7  -1    5.70    1.30
   4   7   1    5.90    1.50
   4   7   1    6.20    0.90
   4   7   1    7.40    0.90
  -4   7  -1    7.10    1.30
  -4   7  -1    6.10    1.10
  -4   7  -1    7.90    1.00
   4   7   1    8.10    2.10
  -4   7  -1    7.00    1.70
  -4   7  -2    5.60    0.90
  -4   7  -2    3.90    1.30
   4   7   2    2.80    0.60
   4   7   2    5.90    1.50
   4   7   2   -0.10    2.40
  -4   7  -2    4.00    1.10
  -4   7  -2    5.70    1.20
  -4   7  -2    4.20    0.80
   4   7   2    4.90    0.80
   4   7   2    2.40    1.00
   4   7   2    2.70    2.00
  -4   7  -3   11.50    1.70
   4   7   3    9.70    2.30
  -4   7  -3    9.30    1.30
  -4   7  -3   12.30    2.00
   4   7   3    8.50    1.30
   4   7   3    8.20    2.80
   4   7   3   10.80    1.60
  -4   7  -3   12.00    1.20
   4   7   3   10.10    1.80
  -4   7  -3    9.10    1.50
  -4  -7  -3    8.80    3.10
  -4   7  -4   77.19    6.10
  -4   7  -4   73.59    5.80
   4   7   4   70.49    6.00
   4   7   4   86.29    6.60
  -4   7  -4   76.79    6.20
  -4   7  -4   68.29    6.00
   4   7   4   82.69    5.90
   4   7   4   69.69    6.50
   4   7   5   22.90    2.20
  -4   7  -5   22.30    2.50
  -4   7  -5   23.40    2.40
  -4   7  -5   27.30    2.60
  -4   7  -5   25.10    2.20
   4   7   5   19.90    4.20
   4   7   5   21.70    2.70
   4   7   5   28.00    3.70
   4   7   5   24.50    2.30
  -4  -7  -5   18.90    4.40
  -4   7  -6  119.49    8.60
   4   7   6  117.79    9.10
  -4   7  -6   99.39    8.80
  -4   7  -6  116.89    8.30
  -4   7  -6  106.29    8.20
  -4   7  -6  102.69    8.40
   4   7   6  105.69    8.40
  -4   7  -7   35.20    3.50
  -4   7  -7   34.60    2.90
  -4   7  -7   30.20    3.30
  -4   7  -7   35.90    3.30
  -4   7  -7   40.20    3.20
   4   7   7   37.80    4.50
   4   7   7   35.70    3.20
   4   7   7   39.70    3.10
   4   7   7   31.10    4.90
  -4  -7  -7   25.60    5.00
  -4   7  -8  114.99    8.20
   4   7   8  118.89    8.60
  -4   7  -8   97.59    7.90
   4   7   8   98.89    8.70
   4   7   8  116.39    8.00
   4   7   8   99.09    8.00
  -4   7  -8  113.09    8.00
  -4   7  -8   91.59    8.10
  -4   7  -8   91.29    8.20
   4   7   9   29.90    2.80
   4   7   9   28.40    3.50
   4   7   9   33.50    3.40
   4   7   9   35.50    4.00
  -4   7  -9   30.00    2.80
  -4   7  -9   26.70    3.00
   4   8  -8   18.00    1.80
  -4   8   8   16.10    2.30
  -4   8   8   14.90    1.90
  -4   8   8   19.90    2.70
  -4   8   7    2.60    1.00
   4   8  -7    2.10    0.90
  -4   8   7    2.30    1.40
  -4   8   7    3.70    1.90
  -4   8   7    2.70    1.20
  -4   8   6   29.80    3.40
  -4   8   6   30.50    3.30
  -4   8   6   29.10    2.80
   4   8  -6   31.40    2.60
   4   8  -5    0.60    0.70
  -4   8   5    1.40    1.80
  -4   8   5    1.00    0.90
  -4   8   5    1.50    1.30
  -4   8   5    1.30    1.10
  -4   8   4  252.57   19.70
   4   8  -4  293.97   19.30
  -4   8   4  240.18   19.50
  -4   8   4  253.77   19.60
  -4   8   3   20.10    3.00
  -4   8   3   21.50    2.10
  -4   8   3   21.00    2.90
   4   8  -3   20.80    1.90
  -4   8   3   25.10    2.80
  -4   8   3   23.40    2.80
   4   8  -3   17.30    6.80
  -4   8   3   19.10    2.00
  -4   8   2  194.38   14.60
  -4   8   2  212.78   15.60
   4   8  -2  201.98   14.70
   4   8  -2  206.28   14.60
  -4   8   2  182.98   14.90
  -4   8   2  194.88   14.70
  -4   8   2  190.48   14.90
  -4   8   2  192.08   15.00
  -4   8   2  205.48   15.00
  -4   8   1    7.00    1.70
  -4   8   1    4.50    1.70
  -4   8   1    6.30    1.00
   4   8  -1    3.90    3.20
  -4   8   1    5.60    1.70
  -4   8   1    5.80    2.20
   4   8  -1    7.70    1.20
  -4   8   1    6.60    0.90
   4   8  -1    6.90    1.00
  -4   8   0  233.78   16.50
  -4   8   0  214.48   16.10
   4   8   0  228.48   16.20
   4   8   0  217.98   16.10
   4   8   0  216.28   17.00
  -4   8   0  212.48   16.40
   4   8   0  226.98   16.90
  -4   8   0  196.48   16.40
  -4   8   0  218.08   16.20
  -4   8  -1    1.10    1.00
  -4   8  -1    1.30    0.60
   4   8   1   -0.80    2.60
  -4   8  -1   -0.30    1.50
   4   8   1    2.10    2.50
  -4   8  -1   -1.00    1.40
   4   8   1    2.00    1.50
   4   8   1    1.10    0.80
  -4   8  -1    1.60    0.90
  -4   8  -2  307.37   24.00
  -4   8  -2  318.97   23.90
   4   8   2  365.26   24.00
  -4   8  -2  324.07   24.10
   4   8   2  323.17   24.20
  -4   8  -2  311.37   23.90
   4   8   2  318.57   25.10
   4   8   3    3.10    0.90
   4   8   3    3.50    1.50
  -4   8  -3    2.90    1.00
  -4   8  -3    4.00    0.80
   4   8   3    3.00    2.70
  -4   8  -3    0.50    1.60
   4   8   3    3.30    1.30
  -4   8  -4  172.58   12.70
   4   8   4  183.38   13.40
   4   8   4  165.08   12.80
  -4   8  -4  179.88   13.00
   4   8   4  175.88   12.70
  -4   8  -4  145.19   12.90
  -4   8  -5   17.10    1.90
   4   8   5   17.10    4.60
   4   8   5   15.70    2.50
   4   8   5   15.80    1.90
   4   8   5   12.80    3.30
   4   8   5   17.00    2.10
  -4   8  -5   15.40    2.40
  -4   8  -5   16.10    1.70
   4   8   6   69.49    5.50
   4   8   6   61.09    5.50
   4   8   6   80.69    6.20
  -4   8  -6   77.59    5.80
  -4   8  -6   69.19    5.40
   4   8   6   56.89    6.70
   4   8   7   17.20    2.00
  -4   8  -7   17.70    1.90
   4   8   7   12.00    3.40
   4   8   7   16.40    2.60
   4   8   7   19.20    4.30
  -4   9   2   38.50    3.80
   4   9  -2   36.70    3.00
  -4   9   2   38.30    3.90
  -4   9   1    6.40    2.00
  -4   9   0    1.40    1.40
  -4   9   0    0.10    1.10
   4   9   0    1.50    1.00
  -4   9   0    0.50    1.90
  -4   9  -1    5.60    1.50
   4   9   1    5.00    1.20
  -5   0  17    1.80    4.40
  -5   0  17    1.20    1.00
   5   0 -17    1.10    0.70
   5   0 -16   13.50    1.50
  -5   0  16    9.50    3.70
  -5   0  16   15.70    1.50
   5   0 -16   12.50    1.60
   5   0 -16   15.20    1.50
   5   0 -15    0.90    0.60
  -5   0  15    1.30    3.20
   5   0 -15    1.20    0.60
  -5   0  15   -0.50    2.30
  -5   0  15    3.10    2.80
   5   0 -15   -0.10    0.60
   5   0 -14   77.99    5.50
   5   0 -14   78.09    5.50
   5   0 -14   62.99    5.60
  -5   0  14   54.69    7.00
   5   0 -14   70.49    5.40
   5   0 -14   70.49    5.40
  -5   0  13   -0.10    3.90
   5   0 -13    0.30    0.50
   5   0 -13    0.50    0.50
  -5   0  13   -1.40    2.50
   5   0 -13    0.10    0.50
  -5   0  13    1.60    1.70
  -5   0  13   -0.40    2.00
   5   0 -13    0.20    0.50
   5   0 -12  874.91   59.79
  -5   0  12  748.23   60.09
   5   0 -12  846.62   59.89
   5   0 -12  809.22   59.89
  -5   0  12  832.22   60.79
   5   0 -12  858.31   59.79
   5   0 -12  789.12   59.89
  -5   0  12  783.42   61.19
   5   0 -11    0.60    0.50
  -5   0  11    1.20    1.60
  -5   0  11    0.70    2.50
   5   0 -11    0.90    0.90
   5   0 -11    2.20    0.80
   5   0 -11    1.00    0.40
   5   0 -11    0.50    0.40
  -5   0  11    0.70    1.90
   5   0 -10  216.58   17.20
  -5   0  10  245.78   18.00
   5   0 -10  240.38   17.20
   5   0 -10  232.58   17.20
   5   0 -10  228.98   17.30
   5   0 -10  225.38   17.20
  -5   0  10  245.88   18.40
   5   0  -9    0.40    0.60
  -5   0   9    0.90    1.70
  -5   0   9    0.10    1.60
  -5   0   9    0.60    1.50
   5   0  -9    0.20    0.30
   5   0  -9    0.30    0.40
   5   0  -9    0.30    0.30
   5   0  -8   48.30    3.50
   5   0  -8   43.40    3.50
  -5   0   8   40.90    3.60
  -5   0   8   48.20    5.40
  -5   0   8   52.09    4.50
   5   0  -8   42.10    3.40
   5   0  -8   45.30    3.60
   5   0  -7    0.00    0.30
   5   0  -7    0.40    0.50
   5   0  -7    0.50    0.30
  -5   0   7    0.80    0.30
  -5   0   7    0.80    1.20
  -5   0   7   -0.60    1.20
   5   0  -7    0.00    0.30
  -5   0   7    0.50    1.40
  -5   0   6 5988.80  404.56
  -5   0   6 5404.56  404.56
  -5   0   6 5243.68  404.66
   5   0  -5    0.20    0.20
  -5   0   5    1.20    1.10
  -5   0   5    0.70    0.90
  -5   0   5    0.80    0.20
  -5   0   4 1276.27   81.09
  -5   0   4  942.51   80.89
  -5   0   3    0.50    0.40
   5   0  -2  286.67   19.70
  -5   0   2  248.18   19.70
  -5   0   1   -4.70    0.10
  -5   0   1   -4.50    0.10
  -5   0   1   -4.90    0.50
   5   0  -1   -4.50    0.10
  -5   0   1   -4.60    0.30
   5   0   0   51.39    4.60
  -5   0   0   50.09    4.60
  -5   0   0   64.09    4.60
  -5   0  -1   -1.50    0.20
  -5   0  -1   -1.40    0.40
   5   0   1   -1.40    0.20
  -5   0  -2   73.79    6.10
   5   0   2   71.49    6.20
  -5   0  -2   74.09    6.00
  -5   0  -2   89.59    6.00
   5   0   2   83.09    6.00
  -5   0  -2   66.99    6.10
  -5   0  -2   86.19    6.00
  -5   0  -2   71.99    6.00
   5   0   3   -1.40    0.20
   5   0   3   -1.40    0.70
  -5   0  -3   -1.30    0.20
  -5   0  -3   -1.50    0.20
  -5   0  -3   -1.60    0.20
  -5   0  -3   -1.90    0.40
  -5   0  -3   -1.70    0.20
  -5   0  -3   -1.50    0.40
  -5   0  -4 1733.83  131.19
  -5   0  -4 1509.35  131.09
   5   0   4 1979.00  131.29
  -5   0  -4 1970.70  131.29
   5   0   5    1.80    1.00
  -5   0  -5    2.80    0.60
   5   0   5    2.80    0.40
  -5   0  -5    1.60    0.30
  -5   0  -5    2.10    0.40
  -5   0  -5    1.80    0.50
  -5   0  -5    1.60    0.70
  -5   0  -5    2.00    0.40
   5   0   6  737.43   55.59
  -5   0  -6  781.22   55.69
  -5   0  -6  720.73   55.49
   5   0   6  818.12   55.89
  -5   0  -6  711.93   55.59
  -5   0  -6  753.52   55.59
  -5   0  -6  804.22   55.79
  -5   0  -7    0.90    0.30
   5   0   7    2.80    2.50
  -5   0  -7    1.20    0.40
  -5   0  -7    1.50    0.60
  -5   0  -7    1.40    0.50
   5   0   7    1.10    1.30
  -5   0  -7    1.10    0.50
  -5   0  -7    1.00    0.90
   5   0   7    1.00    0.50
  -5   0  -8 1224.28   85.99
  -5   0  -8 1173.78   85.89
  -5   0  -8 1049.09   85.89
  -5   0  -8 1124.79   85.79
   5   0   8 1225.98   86.29
   5   0   8 1340.67   87.69
  -5   0  -8 1124.29   85.79
  -5   0  -8 1150.58   86.09
  -5   0  -9    0.40    0.40
  -5   0  -9   -0.20    0.80
  -5   0  -9    0.40    0.50
  -5   0  -9    0.50    0.80
  -5   0  -9    0.20    0.40
  -5   0  -9    0.00    1.30
   5   0   9    0.40    1.60
   5   0   9    0.50    3.10
   5   0  10  757.22   54.19
  -5   0 -10  662.63   53.09
   5   0  10  706.63   53.29
  -5   0 -10  763.32   52.89
  -5   0 -10  715.33   52.89
  -5   0 -10  727.73   52.79
  -5   0 -11    0.20    0.50
   5   0  11    4.50    4.00
  -5   0 -11    0.40    0.50
   5   0  11    1.80    1.60
  -5   0 -11    0.50    0.50
  -5   0 -11    1.00    1.20
   5   0  11    1.20    2.00
  -5   0 -12  331.97   22.60
  -5   0 -12  316.67   22.40
   5   0  12  292.07   22.70
   5   0  12  296.77   24.30
   5   0  12  270.27   23.00
  -5   0 -12  316.27   22.40
   5   0  13    0.30    1.90
  -5   0 -13   -0.20    0.60
   5   0  13   -0.20    4.60
  -5   0 -13    0.00    0.70
   5   0  13   -0.10    2.30
  -5   0 -14  219.58   16.40
  -5   0 -14  223.78   16.40
  -5   0 -15   -0.60    1.20
  -5   0 -15   -1.20    0.90
  -5   0 -15    1.60    0.80
  -5   0 -15    1.20    0.80
   5   0  15   -1.00    2.90
   5   1 -17   83.79    5.90
   5   1 -17   73.59    6.10
   5   1 -17   76.19    5.90
   5  -1 -17   77.69    5.90
   5   1 -16   65.59    5.90
  -5   1  16   66.79    6.50
  -5   1  16   84.19    5.60
   5   1 -16   78.69    5.70
   5   1 -16   76.49    5.60
  -5   1  16   62.59    7.90
   5   1 -16   73.09    5.60
   5  -1 -16   82.09    5.60
  -5  -1  16   65.09    7.30
  -5   1  15  107.99    9.30
   5   1 -15  116.69    8.70
  -5   1  15  123.19    8.70
   5   1 -15  123.99    8.80
  -5   1  15  104.99   10.40
   5   1 -15  119.59    8.70
   5  -1 -15  109.69    8.70
   5  -1 -15  121.69    8.70
  -5  -1  15  111.89   10.20
   5   1 -14  150.08   10.60
  -5   1  14  122.29   13.40
   5   1 -14  147.19   10.70
   5   1 -14  148.29   10.60
  -5   1  14  137.79   12.20
   5   1 -14  146.29   10.50
   5   1 -14  133.79   10.70
   5   1 -14  144.29   10.50
  -5   1  14  147.49   11.10
  -5  -1  14  122.99   11.10
   5  -1 -14  138.09   10.60
  -5  -1  14  120.09   13.80
   5  -1 -14  148.49   10.50
   5  -1 -14  151.68   10.60
  -5  -1  14  142.19   12.00
   5  -1 -14  147.49   10.50
  -5   1  13   20.50    5.00
  -5   1  13   18.90    4.30
   5   1 -13   14.00    2.10
  -5   1  13   23.70    2.80
   5   1 -13   18.90    1.60
   5   1 -13   18.20    1.60
   5   1 -13   17.70    1.70
   5   1 -13   21.80    2.10
   5   1 -13   16.30    1.70
   5  -1 -13   14.50    1.70
   5  -1 -13   16.10    1.70
  -5  -1  13   20.60    4.10
  -5  -1  13   20.00    4.90
  -5  -1  13   17.90    2.90
   5  -1 -13   14.40    1.60
   5   1 -12   98.09    7.50
   5   1 -12   93.69    7.20
   5   1 -12   88.39    7.30
  -5   1  12  106.29    8.90
  -5   1  12   89.49    8.10
   5   1 -12   81.89    7.30
  -5   1  12   95.89   10.30
   5   1 -12  100.79    7.30
  -5   1  12  110.59    7.70
   5  -1 -12   94.79    7.20
   5  -1 -12   92.69    7.30
  -5  -1  12  107.99    9.70
  -5  -1  12  107.19    8.70
  -5  -1  12   91.99    7.90
  -5   1  11    7.60    1.70
   5   1 -11    8.90    1.00
   5   1 -11    8.50    0.90
  -5   1  11    9.90    2.20
   5   1 -11    7.40    1.00
   5   1 -11    9.50    1.30
   5  -1 -11    7.00    0.90
   5  -1 -11    5.70    1.00
  -5  -1  11   12.30    2.60
   5  -1 -11    6.60    1.20
  -5   1  10   68.79    5.70
   5   1 -10   63.49    5.10
  -5   1  10   76.69    7.00
  -5   1  10   72.39    5.40
   5   1 -10   70.49    5.10
  -5   1  10   57.09    5.10
  -5   1  10   78.59    6.70
  -5   1  10   76.69    6.50
   5   1 -10   62.19    5.00
   5   1 -10   68.79    5.20
   5   1 -10   56.89    5.00
  -5  -1  10   76.49    6.50
   5  -1 -10   60.89    5.00
   5  -1 -10   64.39    5.00
   5  -1 -10   54.79    5.10
  -5  -1  10   74.29    6.20
   5   1  -9   45.60    3.10
   5   1  -9   34.60    3.20
  -5   1   9   36.90    3.30
   5   1  -9   39.80    3.20
   5   1  -9   44.90    3.20
   5  -1  -9   41.70    3.10
   5   1  -8    6.40    1.00
  -5   1   8    6.60    2.00
  -5   1   8   10.50    2.20
  -5  -1   8   10.00    2.30
  -5   1   7  460.65   33.60
  -5   1   7  415.46   33.70
   5   1  -7  446.96   33.60
   5   1  -7  390.86   33.70
  -5   1   7  519.75   34.70
   5   1  -7  443.66   33.60
   5   1  -7  483.85   33.70
   5   1  -7  423.66   33.60
  -5   1   7  470.05   33.80
   5   1  -7  470.15   33.60
  -5   1   7  502.45   33.60
  -5   1   7  510.05   34.20
  -5   1   7  509.85   34.40
   5  -1  -7  443.86   33.60
  -5  -1   7  497.55   34.10
  -5  -1   7  472.95   34.00
   5  -1  -7  424.86   33.60
   5  -1  -7  449.16   33.60
  -5  -1   7  391.26   33.60
  -5  -1   7  476.35   34.10
  -5   1   6  134.79    9.70
   5   1  -6  118.59    8.90
  -5   1   6  109.19    9.10
   5   1  -6  126.59    9.00
   5   1  -6  114.09    8.90
  -5   1   6  131.79    9.70
   5   1  -6  117.69    9.00
  -5   1   6  137.09    9.60
  -5   1   6  128.59    9.00
   5   1  -6  120.99    9.10
  -5  -1   6  115.79    9.60
  -5  -1   6  123.49    9.40
   5  -1  -6  112.79    8.90
  -5  -1   6  108.19    9.00
  -5  -1   6  126.19    9.40
   5   1  -5  153.68   11.70
   5   1  -5  162.68   11.70
  -5   1   5  180.88   11.80
   5   1  -5  148.99   11.70
  -5   1   5  160.48   11.70
  -5  -1   5  152.98   11.70
  -5   1   4   20.50    1.70
  -5   1   4   22.90    1.70
  -5   1   4   22.40    2.50
  -5   1   4   22.30    1.80
   5   1  -4   24.40    1.60
  -5   1   4   17.80    2.30
   5   1  -4   24.20    1.70
  -5   1   4   21.20    1.60
  -5  -1   4   19.60    2.00
  -5  -1   4   19.50    1.80
   5  -1  -4   18.90    1.60
   5   1  -3   50.99    3.70
   5   1  -3   47.00    3.70
   5  -1  -3   50.29    3.70
  -5   1   2 2276.07  160.08
  -5  -1   2 1901.11  160.28
  -5  -1   2 2372.86  160.38
  -5   1   1  939.91   69.09
  -5  -1   1  953.00   69.09
  -5   1   0  528.85   34.30
   5   1   0  405.66   34.30
  -5   1   0  510.15   34.30
  -5   1   0  452.75   34.20
   5  -1   0  450.15   34.20
   5   1   1 2296.67  156.18
  -5   1  -1 1985.60  156.08
  -5  -1  -2 1395.56  101.69
  -5   1  -3 1088.69   70.39
  -5   1  -3 1122.59   70.49
  -5   1  -3  994.80   70.29
  -5   1  -3  927.61   70.29
  -5   1  -3  875.61   70.29
  -5  -1  -3  877.11   70.29
   5  -1   3  910.11   70.29
  -5  -1  -3  916.51   70.29
  -5   1  -4  872.41   63.99
  -5   1  -4  816.22   63.89
  -5   1  -4  877.51   63.89
  -5   1  -4  820.82   63.89
  -5   1  -4 1021.80   63.99
   5   1   4  940.91   63.99
  -5  -1  -4  842.12   63.89
  -5  -1  -4  906.71   63.89
  -5  -1  -4  858.41   63.89
  -5  -1  -4  806.02   63.99
  -5   1  -5 1256.57   82.19
   5   1   5 1093.49   82.19
   5   1   5 1209.38   82.49
  -5   1  -5 1105.39   81.99
  -5   1  -5 1095.59   81.99
  -5   1  -5 1066.09   81.99
   5   1   5 1181.98   81.99
  -5   1  -5 1282.87   82.09
   5   1   5 1010.00   81.99
  -5   1  -5 1059.49   81.99
  -5  -1  -5 1145.99   81.99
  -5  -1  -5 1027.80   81.99
  -5  -1  -5 1109.59   81.99
  -5  -1  -5 1096.09   82.09
  -5   1  -6  680.63   49.70
  -5   1  -6  604.44   49.80
  -5   1  -6  646.44   49.80
  -5   1  -6  716.43   49.90
  -5   1  -6  674.43   49.70
   5   1   6  639.54   49.90
   5   1   6  724.43   49.70
   5   1   6  728.23   50.09
  -5   1  -6  738.33   49.80
   5   1   6  768.52   50.39
   5   1   6  648.54   49.70
  -5   1  -6  643.14   49.70
   5   1   6  583.64   49.90
  -5  -1  -6  681.73   49.70
  -5  -1  -6  687.33   49.70
  -5  -1  -6  587.84   49.80
   5  -1   6  735.03   50.09
  -5  -1  -6  734.73   49.99
  -5  -1  -6  733.03   49.70
  -5  -1  -6  658.93   49.80
   5   1   7  318.87   24.50
   5   1   7  310.67   24.80
   5   1   7  359.26   25.50
  -5   1  -7  328.77   24.60
  -5   1  -7  324.77   24.80
   5   1   7  354.46   25.70
  -5   1  -7  335.27   24.60
  -5   1  -7  345.17   24.70
  -5   1  -7  338.47   24.60
   5   1   7  335.97   24.60
   5   1   7  337.07   25.00
  -5  -1  -7  300.17   24.60
  -5  -1  -7  351.86   24.60
  -5  -1  -7  327.47   24.90
  -5  -1  -7  330.27   24.60
   5  -1   7  378.86   25.60
  -5  -1  -7  329.57   24.50
   5  -1   7  336.17   25.00
  -5   1  -8  151.18   12.00
  -5   1  -8  159.68   11.70
  -5   1  -8  164.58   11.80
  -5   1  -8  165.98   11.70
   5   1   8  153.08   12.30
   5   1   8  159.08   11.70
  -5   1  -8  153.68   11.80
   5   1   8  147.19   12.00
  -5   1  -8  153.18   11.60
   5   1   8  166.28   13.20
  -5  -1  -8  161.38   11.60
  -5  -1  -8  154.78   11.80
   5  -1   8  154.28   12.20
  -5  -1  -8  159.08   11.70
  -5  -1  -8  153.48   11.80
   5  -1   8  165.88   13.10
  -5  -1  -8  177.08   11.70
  -5  -1  -8  142.09   12.00
   5   1   9   72.39    8.40
  -5   1  -9   85.59    6.40
   5   1   9   77.49    6.80
   5   1   9   75.09    7.00
  -5   1  -9   86.49    6.40
  -5   1  -9   86.69    6.20
  -5   1  -9   95.49    6.60
  -5   1  -9   84.09    6.20
  -5  -1  -9   82.09    6.30
  -5  -1  -9   81.89    6.20
   5  -1   9   74.09    6.90
  -5  -1  -9   83.79    6.20
  -5  -1  -9   74.39    6.80
  -5  -1  -9   90.29    6.40
   5  -1   9   84.69    8.50
  -5   1 -10   27.20    2.30
   5   1  10   23.70    5.60
   5   1  10   23.50    3.70
  -5   1 -10   28.30    2.60
   5   1  10   26.30    3.40
  -5   1 -10   28.60    2.30
  -5   1 -10   28.20    2.50
  -5  -1 -10   28.70    2.30
  -5  -1 -10   28.40    2.40
   5  -1  10   28.00    6.10
  -5  -1 -10   24.50    3.20
  -5  -1 -10   29.40    2.40
   5   1  11   81.09    8.00
   5   1  11   82.09    7.80
   5   1  11   86.99    9.70
  -5   1 -11  105.19    7.20
  -5   1 -11  100.29    7.10
  -5   1 -11  104.49    7.40
  -5  -1 -11  102.49    7.30
   5  -1  11   82.99    7.90
  -5  -1 -11  100.59    7.20
   5  -1  11   86.99    9.90
   5   1  12    4.60    2.50
  -5   1 -12    2.30    1.20
  -5   1 -12    3.90    0.80
   5   1  12    4.90    4.10
  -5   1 -12    2.20    0.70
  -5   1 -12    2.30    0.70
  -5  -1 -12    3.40    0.90
   5  -1  12    0.00    2.00
   5  -1  12    1.70    5.40
  -5  -1 -12    3.10    0.70
  -5   1 -13    4.80    0.90
  -5   1 -13    3.70    0.80
  -5   1 -13    5.60    1.10
   5   1  13   -1.10    4.10
   5   1  13    4.70    2.80
  -5   1 -13    4.60    1.40
  -5   1 -13    3.90    1.00
  -5   1 -13    4.00    1.20
  -5  -1 -13    3.60    0.90
   5  -1  13    3.70    2.40
  -5  -1 -13    3.70    0.80
   5  -1  13    0.80    1.60
   5  -1  13    3.90    6.00
  -5   1 -14   27.40    2.70
  -5   1 -14   30.60    2.60
   5   1  14   23.20    5.50
  -5   1 -14   28.20    2.40
   5   1  14   22.70    4.00
  -5   1 -14   28.00    2.40
  -5   1 -14   27.30    2.40
  -5  -1 -14   30.00    2.40
   5  -1  14   23.00    3.70
   5  -1  14   25.70    3.20
  -5   1 -15   33.80    2.70
   5   1  15   22.40    4.60
  -5   1 -15   29.90    3.00
   5   1  15   38.80    4.60
  -5   1 -15   34.20    2.90
   5   1  15   19.90    6.10
  -5   1 -15   36.50    2.70
   5  -1  15   27.50    4.10
  -5  -1 -15   32.80    2.70
  -5   2  17    4.00    3.70
   5   2 -17    3.60    0.70
  -5  -2  17    1.10    3.80
   5  -2 -17    2.10    0.80
  -5   2  16   -1.30    2.20
   5   2 -16    1.10    0.70
  -5   2  16    1.20    3.50
  -5   2  16    1.10    0.70
   5   2 -16    0.60    1.00
   5   2 -16    0.30    0.60
   5  -2 -16    1.00    0.70
  -5  -2  16    2.10    3.40
  -5  -2  16   -1.10    2.40
   5   2 -15   64.49    5.30
   5   2 -15   68.59    5.30
  -5   2  15   61.39    5.70
   5   2 -15   78.79    5.30
  -5   2  15   56.09    7.10
  -5  -2  15   58.09    5.90
  -5  -2  15   59.59    6.70
   5   2 -14   49.30    3.70
  -5   2  14   41.40    4.50
   5   2 -14   52.99    3.80
  -5   2  14   34.90    5.90
   5   2 -14   45.20    4.00
  -5   2  14   49.99    3.70
   5   2 -14   47.20    4.00
   5   2 -14   45.50    4.00
   5   2 -14   48.90    3.70
  -5  -2  14   41.70    5.50
   5  -2 -14   48.50    3.70
  -5  -2  14   39.10    4.60
   5  -2 -14   46.80    4.30
   5   2 -13  351.16   26.00
   5   2 -13  362.46   26.00
   5   2 -13  352.96   26.10
   5   2 -13  368.46   26.20
  -5   2  13  385.56   26.00
   5   2 -13  386.36   26.10
  -5   2  13  296.87   27.60
   5   2 -13  341.97   26.10
  -5   2  13  318.77   26.30
   5   2 -13  362.76   26.00
  -5  -2  13  303.67   26.40
   5  -2 -13  342.87   26.00
  -5  -2  13  354.86   27.20
   5  -2 -13  376.16   26.00
   5  -2 -13  394.06   26.00
  -5   2  12    2.20    3.80
   5   2 -12    0.80    0.50
   5   2 -12    1.70    0.60
  -5   2  12    1.40    3.10
   5   2 -12    1.40    0.60
  -5   2  12   -0.30    1.40
  -5   2  12    1.10    0.90
   5   2 -12    0.70    0.50
   5   2 -12    1.20    0.90
  -5   2  12    0.80    0.50
  -5  -2  12    1.80    5.30
   5  -2 -12    0.70    0.50
  -5  -2  12    1.20    2.30
   5  -2 -12    1.50    0.60
   5  -2 -12    1.60    0.70
   5   2 -11  845.82   61.99
  -5   2  11  711.33   63.39
  -5   2  11  896.91   62.19
   5   2 -11  870.21   61.99
   5   2 -11  840.52   61.89
   5   2 -11  827.92   62.09
   5   2 -11  871.11   61.99
  -5   2  11  828.82   62.19
  -5   2  11  840.72   63.19
   5   2 -11  859.81   62.09
   5  -2 -11  890.41   61.99
   5  -2 -11  912.11   61.99
  -5  -2  11  828.02   62.99
  -5  -2  11  841.02   62.79
  -5   2  10   25.00    4.10
  -5   2  10   19.50    2.10
   5   2 -10   20.40    2.00
  -5   2  10   23.20    4.70
   5   2 -10   22.50    1.90
   5   2 -10   24.90    2.00
   5   2 -10   25.40    2.10
  -5   2  10   26.00    2.20
  -5   2  10   24.60    2.70
   5   2 -10   25.80    2.30
   5   2 -10   24.00    2.10
  -5   2  10   24.70    4.40
   5  -2 -10   21.50    1.90
   5  -2 -10   23.50    1.90
  -5  -2  10   24.60    3.40
  -5  -2  10   25.40    4.10
   5   2  -9  670.43   52.19
   5   2  -9  654.03   52.09
  -5   2   9  727.23   53.59
  -5   2   9  690.03   52.39
   5   2  -9  704.73   52.19
  -5   2   9  745.03   52.19
  -5   2   9  730.63   52.39
  -5   2   9  769.42   53.19
   5   2  -9  769.22   52.19
  -5   2   9  745.23   53.19
   5   2  -9  721.93   52.29
   5   2  -9  635.14   52.19
  -5  -2   9  729.43   52.79
  -5  -2   9  719.73   52.89
   5  -2  -9  710.83   52.19
   5  -2  -9  703.03   52.19
   5   2  -8   36.90    3.40
  -5   2   8   41.20    5.00
   5   2  -8   45.20    3.50
  -5   2   8   48.30    3.40
   5   2  -8   46.90    3.30
  -5   2   8   48.40    4.70
  -5   2   8   44.50    3.80
   5   2  -8   41.10    3.30
  -5   2   8   41.60    5.10
   5   2  -8   41.30    3.30
  -5   2   8   38.20    3.40
  -5  -2   8   42.50    4.30
   5  -2  -8   44.70    3.30
  -5  -2   8   43.80    4.20
   5  -2  -8   42.10    3.30
  -5   2   7 2282.07  148.19
   5   2  -7 2137.39  147.29
  -5   2   7 2135.19  147.89
   5   2  -7 1978.40  147.09
   5   2  -7 1748.23  147.09
  -5   2   7 2162.18  147.29
   5  -2  -7 1892.71  147.09
  -5  -2   7 2018.20  147.59
   5  -2  -7 1749.72  147.09
  -5  -2   7 2074.69  147.49
  -5   2   6    1.60    1.00
   5   2  -6    1.50    0.30
  -5   2   6    2.00    1.80
   5   2  -6    0.70    0.30
  -5   2   6    0.40    1.20
  -5   2   6    2.20    2.30
   5   2  -6    1.30    0.40
   5   2  -6    1.30    0.30
   5   2  -6    2.10    0.40
   5  -2  -6    1.50    0.30
  -5  -2   6    1.00    1.00
  -5   2   5 2016.20  144.59
  -5   2   5 1728.33  144.49
   5   2  -5 2072.69  144.69
   5   2  -5 1888.41  144.39
  -5   2   5 1963.70  144.49
   5   2  -5 1880.71  144.39
   5   2  -5 2075.19  144.49
  -5  -2   5 2219.28  144.69
   5   2  -4  219.88   15.60
   5   2  -4  241.38   15.80
  -5   2   4  197.98   15.60
  -5   2   4  188.08   15.60
   5   2  -4  206.98   15.60
  -5   2   4  230.08   15.70
   5   2  -4  199.08   15.60
  -5   2   4  224.38   15.70
  -5  -2   4  245.48   15.70
   5  -2  -4  181.78   15.60
  -5   2   3   72.19    6.40
  -5   2   3   87.69    6.30
  -5   2   3   97.19    6.40
   5   2  -3   85.69    6.30
   5   2  -3   80.79    6.30
  -5   2   3   90.39    6.30
   5   2  -3   82.69    6.30
   5   2  -3   95.29    6.30
   5  -2  -3   79.99    6.30
  -5  -2   3   78.79    6.30
   5   2  -2  194.48   13.70
  -5   2   2  178.08   13.60
   5   2  -2  193.18   13.70
  -5   2   2  192.98   13.70
   5   2  -2  170.28   13.70
  -5   2   2  197.48   13.60
   5   2  -2  195.78   13.70
   5   2  -2  190.38   13.70
  -5  -2   2  164.58   13.70
   5   2  -1   46.20    3.60
  -5   2   1   48.30    3.60
  -5   2   1   45.80    3.60
   5   2  -1   47.50    3.70
   5   2  -1   45.70    3.60
   5   2  -1   46.00    3.70
  -5   2   1   47.40    3.70
  -5   2   1   54.49    3.70
   5  -2  -1   50.19    3.60
  -5  -2   1   40.70    3.60
   5   2   0   11.90    1.10
  -5   2   0   12.90    1.20
  -5   2   0   12.60    1.10
   5   2   0   12.40    1.10
  -5   2   0   13.50    1.10
   5   2   0   10.50    1.10
  -5   2   0   12.90    1.10
   5  -2   0   14.00    1.10
  -5  -2   0   11.00    1.10
  -5   2  -1   12.70    1.00
  -5   2  -1    9.10    1.10
  -5   2  -1   12.10    1.10
  -5   2  -1   10.70    1.80
  -5   2  -1    9.70    1.00
   5   2   1    9.20    1.20
  -5   2  -1   10.70    1.30
  -5   2  -1   12.40    1.50
  -5   2  -1   11.90    1.00
   5   2   1    9.80    0.90
   5   2   1   10.50    1.00
   5   2   1   12.10    1.60
   5   2   1    8.50    1.00
  -5   2  -1   10.40    0.90
  -5   2  -1    9.30    1.00
  -5  -2  -1   11.00    1.00
  -5  -2  -1   11.90    1.20
  -5   2  -2  415.56   28.20
   5   2   2  417.86   28.40
   5   2   2  379.46   28.20
  -5   2  -2  332.47   28.20
  -5   2  -2  422.76   28.20
  -5   2  -2  437.36   28.30
   5   2   2  384.16   28.20
  -5   2  -2  401.36   28.20
  -5   2  -2  335.27   28.10
   5   2   2  340.77   28.10
  -5   2  -2  358.86   28.20
  -5   2  -2  378.36   28.10
  -5  -2  -2  395.76   28.10
   5  -2   2  387.06   28.20
  -5  -2  -2  359.16   28.20
  -5   2  -3  114.19    9.50
  -5   2  -3  139.19    9.60
  -5   2  -3  137.79    9.60
   5   2   3  151.28    9.90
  -5   2  -3  120.39    9.50
  -5   2  -3  122.59    9.50
  -5   2  -3  126.89    9.60
  -5   2  -3  138.69    9.70
  -5   2  -3  117.99    9.60
  -5  -2  -3  132.79    9.50
  -5  -2  -3  115.29    9.50
   5   2   4   19.20    1.60
  -5   2  -4   20.90    1.60
  -5   2  -4   23.30    1.70
  -5   2  -4   17.30    1.70
  -5   2  -4   22.70    1.60
  -5  -2  -4   21.30    1.60
  -5  -2  -4   21.20    1.60
   5   2   5  573.24   48.80
  -5   2  -5  655.13   48.60
   5   2   5  586.24   48.60
  -5   2  -5  609.74   48.60
  -5   2  -5  686.33   48.70
  -5   2  -5  682.83   48.80
   5   2   5  698.23   49.00
  -5   2  -5  674.63   48.70
   5   2   5  676.73   48.70
  -5   2  -5  621.24   48.70
  -5  -2  -5  755.42   49.00
  -5  -2  -5  676.93   48.60
   5  -2   5  760.72   49.00
  -5   2  -6    4.90    0.90
  -5   2  -6    5.30    0.60
   5   2   6    3.60    1.50
   5   2   6    5.20    1.00
  -5   2  -6    5.40    0.60
  -5   2  -6    5.00    0.80
  -5   2  -6    4.60    0.70
  -5   2  -6    5.10    0.80
   5   2   6    1.30    2.30
   5   2   6    3.20    1.60
   5   2   6    0.70    1.70
   5   2   6    4.80    0.70
  -5   2  -6    5.20    0.80
   5   2   6    3.90    0.70
  -5  -2  -6    4.70    1.00
  -5  -2  -6    5.30    0.70
   5  -2   6    4.80    1.40
  -5  -2  -6    4.70    0.60
  -5  -2  -6    4.50    1.10
   5   2   7  359.36   27.20
  -5   2  -7  323.27   27.40
   5   2   7  333.77   27.50
  -5   2  -7  403.36   27.40
  -5   2  -7  379.46   27.30
  -5   2  -7  358.56   27.30
   5   2   7  403.16   27.80
  -5   2  -7  396.96   27.40
   5   2   7  360.16   27.60
  -5   2  -7  368.56   27.30
   5   2   7  393.06   27.30
  -5  -2  -7  381.26   27.30
  -5  -2  -7  372.76   27.30
  -5  -2  -7  321.87   27.30
  -5  -2  -7  432.96   27.80
  -5   2  -8   65.79    5.40
  -5   2  -8   69.99    5.40
  -5   2  -8   72.39    5.40
  -5   2  -8   70.59    5.30
   5   2   8   66.49    6.60
  -5   2  -8   70.79    5.20
  -5   2  -8   69.69    5.20
   5   2   8   67.59    5.30
   5   2   8   61.19    7.40
   5   2   8   57.09    6.10
   5   2   8   78.89    5.70
  -5   2  -8   65.59    5.40
   5   2   8   51.39    7.30
   5   2   8   75.59    5.20
  -5  -2  -8   72.49    5.20
  -5  -2  -8   74.89    5.30
  -5  -2  -8   61.19    5.70
   5  -2   8   69.99    5.90
  -5  -2  -8   71.09    5.40
   5   2   9  639.84   47.70
  -5   2  -9  610.84   46.20
  -5   2  -9  639.94   46.00
   5   2   9  682.83   47.30
  -5   2  -9  654.33   46.20
  -5   2  -9  600.04   46.00
  -5   2  -9  603.44   46.20
   5   2   9  601.94   46.60
   5   2   9  647.04   46.10
   5  -2   9  642.54   46.60
  -5  -2  -9  631.04   46.00
  -5  -2  -9  597.74   46.50
  -5   2 -10   16.00    1.50
   5   2  10   14.30    3.10
  -5   2 -10   18.80    1.80
  -5   2 -10   15.90    1.80
  -5   2 -10   15.60    1.50
  -5   2 -10   14.80    1.80
  -5   2 -10   14.30    1.60
   5   2  10   16.60    4.50
  -5  -2 -10   16.90    1.50
  -5  -2 -10   13.40    2.60
   5  -2  10   18.30    2.90
  -5   2 -11  539.65   37.70
   5   2  11  465.75   38.10
  -5   2 -11  536.15   37.50
  -5   2 -11  571.14   37.70
  -5   2 -11  536.55   37.70
  -5   2 -11  522.45   37.50
   5   2  11  451.45   39.20
  -5   2 -11  552.24   37.70
  -5  -2 -11  441.46   37.90
  -5  -2 -11  536.55   37.50
   5  -2  11  470.95   38.10
  -5   2 -12    2.50    1.00
  -5   2 -12    2.00    1.00
   5   2  12    1.70    3.80
  -5   2 -12    1.50    0.70
  -5   2 -12    0.40    1.00
  -5   2 -12    2.10    0.70
  -5   2 -12    1.40    0.60
   5   2  12   -1.00    3.00
  -5  -2 -12    2.70    0.70
   5  -2  12    1.90    2.10
  -5  -2 -12    1.80    3.10
  -5   2 -13  226.58   16.90
  -5   2 -13  224.78   17.30
  -5   2 -13  233.28   16.80
  -5   2 -13  256.37   17.00
  -5   2 -13  234.68   16.80
   5   2  13  206.08   17.10
  -5   2 -13  231.18   16.90
   5  -2  13  184.18   17.30
  -5  -2 -13  241.58   16.80
  -5   2 -14    3.80    0.90
  -5   2 -14    4.30    0.80
  -5   2 -14    4.00    1.40
   5   2  14    2.70    4.40
   5   2  14    3.10    1.60
   5   2  14    8.90    4.20
  -5   2 -14    4.60    1.00
  -5   2 -14    3.20    1.10
  -5   2 -14    3.20    1.30
  -5  -2 -14    4.80    1.00
   5  -2  14    3.10    2.40
   5  -2  14    4.10    1.70
  -5   2 -15  136.89   10.40
  -5   2 -15  149.99   10.40
   5   2  15  121.09   10.70
  -5  -2 -15  146.99   10.40
  -5   3  16   61.49    5.70
   5   3 -16   74.19    5.10
   5   3 -16   63.69    5.30
  -5  -3  16   59.19    7.00
   5  -3 -16   77.09    5.10
  -5  -3  16   55.89    5.90
   5   3 -15   44.10    3.50
  -5   3  15   40.20    4.30
   5   3 -15   43.60    3.70
  -5   3  15   35.20    6.30
   5   3 -15   47.90    3.50
  -5   3  15   47.30    3.50
   5  -3 -15   45.40    3.40
  -5  -3  15   41.30    5.40
  -5  -3  15   33.30    4.50
   5   3 -14   88.09    6.70
   5   3 -14   87.99    6.80
   5   3 -14   93.49    6.60
  -5   3  14   86.29    7.20
  -5   3  14   95.69    6.60
  -5   3  14   73.99    8.70
   5   3 -14   85.09    6.80
  -5  -3  14   85.89    8.10
   5  -3 -14   89.49    6.60
  -5  -3  14   76.89    7.30
  -5   3  13   34.80    2.70
   5   3 -13   33.90    3.00
   5   3 -13   29.10    2.70
   5   3 -13   30.50    3.00
  -5   3  13   34.20    5.80
   5   3 -13   33.00    2.70
  -5   3  13   35.90    3.60
   5   3 -13   33.20    3.30
  -5  -3  13   32.20    3.80
  -5  -3  13   32.10    4.70
   5  -3 -13   33.90    2.70
  -5   3  12   97.49    7.60
   5   3 -12   96.79    7.30
   5   3 -12   96.89    7.50
   5   3 -12   88.09    7.30
  -5   3  12   90.89    9.50
   5   3 -12   99.79    7.50
  -5   3  12   98.39    7.30
   5   3 -12  104.39    7.40
  -5   3  12  100.19    7.80
   5   3 -12   91.19    7.30
   5   3 -12   87.99    7.40
  -5  -3  12  100.99    8.60
   5  -3 -12  100.59    7.30
   5   3 -11    6.60    1.10
   5   3 -11    8.20    1.30
  -5   3  11   12.40    4.00
  -5   3  11   10.10    1.10
   5   3 -11    9.90    1.30
   5   3 -11    7.80    1.50
  -5   3  11    7.60    1.30
   5   3 -11    9.20    1.10
  -5   3  11    8.00    2.10
   5   3 -11    9.50    1.40
  -5   3  11    8.20    4.10
   5   3 -11    8.70    1.50
  -5   3  11   11.40    1.80
   5  -3 -11   10.30    1.10
  -5  -3  11   15.20    3.30
  -5   3  10  114.49   10.90
   5   3 -10  113.49    8.30
  -5   3  10  100.69    8.20
  -5   3  10  108.89    9.80
  -5   3  10  123.79    8.70
   5   3 -10  114.59    8.40
   5   3 -10   96.49    8.20
  -5   3  10  122.49   10.40
   5   3 -10  103.79    8.20
  -5   3  10  109.69    8.30
   5   3 -10   91.19    8.20
   5   3 -10  118.19    8.30
  -5   3  10   93.29    8.40
   5  -3 -10  110.79    8.20
  -5  -3  10  122.79    9.30
   5  -3 -10  105.49    8.20
  -5  -3  10  126.09    9.90
   5   3  -9    2.50    0.70
  -5   3   9    3.00    0.60
   5   3  -9    1.90    0.70
  -5   3   9    2.90    3.20
  -5   3   9    1.40    3.30
   5   3  -9    3.60    0.80
  -5   3   9    3.90    0.90
[truncated: 935,278 more chars]
