# Supplementary material for: Crystal structure of bis­(2-methyl-1H-imidazol-3-ium) di­hydroxidobis(oxalato-κ2 O 1,O 2)stannate(IV) monohydrate
Source: Acta Crystallogr E Crystallogr Commun. 2016 Feb 17;72(Pt 3):355–7. doi: 10.1107/S2056989016002061 (PMC4778813; doi:10.1107/S2056989016002061)
Supplement: Supplementary file 2 [file e-72-00355-Isup2.hkl]

#
# h,k,l, Fc-squared, Fo-squared, sigma(Fo-squared), status flag
#
data_I
_shelx_title                  ' '
_shelx_refln_list_code          4
_shelx_F_calc_maximum      270.62
_exptl_crystal_F_000      1024.00
_reflns_d_resolution_high  0.7678

loop_
 _space_group_symop_operation_xyz
 'x, y, z'
 '-x, y+1/2, -z+1/2'
 '-x, -y, -z'
 'x, -y-1/2, z-1/2'

_cell_length_a    20.1391
_cell_length_b     7.0651
_cell_length_c    13.4942
_cell_angle_alpha  90.000
_cell_angle_beta  106.582
_cell_angle_gamma  90.000

_shelx_F_squared_multiplier     1.000

loop_
 _refln_index_h
 _refln_index_k
 _refln_index_l
 _refln_F_squared_calc
 _refln_F_squared_meas
 _refln_F_squared_sigma
 _refln_observed_status
   1   0   0        357.02        294.16        15.04 o
   3   0   0       2267.97       3459.17       213.16 o
   4   0   0      26899.21      30953.55      1598.72 o
   5   0   0        568.45        517.18        40.38 o
   6   0   0      45424.26      54077.03      2794.21 o
   7   0   0       2593.07       2783.86       124.30 o
   8   0   0      73235.60      91278.80      4714.34 o
   9   0   0      15763.64      21153.07      1090.84 o
  10   0   0      35691.71      43416.51      1998.97 o
  11   0   0      12912.29      17358.22       800.39 o
  12   0   0      14948.77      17308.51       589.69 o
  13   0   0       2927.56       3035.47       160.29 o
  14   0   0       4358.77       4200.00       102.98 o
  15   0   0       5439.98       6192.96       193.02 o
  16   0   0       4756.58       4522.56       126.35 o
  17   0   0       5143.44       5895.05       218.06 o
  18   0   0        529.35        476.21        19.61 o
  19   0   0       6465.06       6150.23       203.35 o
  20   0   0        781.68        670.50        30.79 o
  21   0   0       3837.81       3677.77       122.92 o
  22   0   0        375.94        333.32        15.18 o
  23   0   0       1945.42       1798.91       107.30 o
  24   0   0         22.51         14.54         8.37 o
  25   0   0       2284.32       2471.58       106.27 o
   2   1   0       6080.66      10276.45       749.14 o
   3   1   0      15047.88      17745.52       917.91 o
   4   1   0       9375.77       9231.89       421.09 o
   5   1   0       4004.81       4381.46       188.81 o
   6   1   0       9034.25      12614.04       720.75 o
   7   1   0      10606.29      16865.45       614.14 o
   8   1   0       1636.06       1522.29        64.25 o
   9   1   0      11628.52      14005.57       491.55 o
  10   1   0       6257.83       6823.26       151.12 o
  11   1   0       4950.77       5716.39       129.32 o
  12   1   0      14439.11      16901.18       340.90 o
  13   1   0        686.49        564.16        11.04 o
  14   1   0       3688.77       3955.84        80.78 o
  15   1   0       1189.76       1201.74        25.72 o
  16   1   0       7809.09       7817.22       158.97 o
  17   1   0        431.25        333.62        12.91 o
  18   1   0       1642.18       1628.06        39.69 o
  19   1   0        841.29        796.88        19.51 o
  20   1   0       4916.48       4613.10       114.18 o
  21   1   0        382.03        323.60        12.63 o
  22   1   0       1922.96       1808.09        55.71 o
  23   1   0         28.46         30.59         6.82 o
  24   1   0        882.95        919.81        33.09 o
   0   2   0        731.61        653.83        27.75 o
   1   2   0       1390.13       1626.19        45.33 o
   2   2   0        405.00        351.61        20.47 o
   3   2   0        191.84        246.35         8.77 o
   4   2   0        377.51        411.56         8.69 o
   5   2   0        118.13        115.57         3.42 o
   6   2   0       2486.72       2457.82        51.98 o
   7   2   0       1170.03       1257.05        29.22 o
   8   2   0         21.89         20.16         1.21 o
   9   2   0         22.70         66.77         3.07 o
  10   2   0          6.00         22.47         1.92 o
  11   2   0        131.08        159.35         4.05 o
  12   2   0        333.41        336.77         7.14 o
  13   2   0         26.27         33.46         2.19 o
  14   2   0        202.82        243.86        12.01 o
  15   2   0        637.33        677.61        15.54 o
  16   2   0        881.47        830.53        18.87 o
  17   2   0        407.25        379.79        11.39 o
  18   2   0          2.52         17.28         2.86 o
  19   2   0        146.87        154.06         7.77 o
  20   2   0         25.32         32.41         4.14 o
  21   2   0         85.28         71.31         5.23 o
  22   2   0         42.35         42.04         6.92 o
  23   2   0         73.78         79.84         5.61 o
  24   2   0          0.05         -0.59         4.13 o
   1   3   0      13374.82      13419.02       344.90 o
   2   3   0        929.47        982.70        20.01 o
   3   3   0      26565.88      36110.74      1312.18 o
   4   3   0        201.77        320.71         9.57 o
   5   3   0      17454.89      20968.18       551.50 o
   6   3   0        293.20        280.01        10.05 o
   7   3   0       4504.33       4091.91        68.67 o
   8   3   0       5966.72       6597.35       138.58 o
   9   3   0      10998.40      11809.55       214.54 o
  10   3   0       4396.44       4903.67        93.28 o
  11   3   0       4742.16       4681.48        83.37 o
  12   3   0       3427.28       3837.53        81.32 o
  13   3   0       4448.40       4175.77        77.14 o
  14   3   0       1635.55       1884.01        44.87 o
  15   3   0       1717.45       1655.83        35.40 o
  16   3   0       4827.85       4810.84        92.08 o
  17   3   0       1365.23       1255.92        28.91 o
  18   3   0       2247.89       2290.74        50.67 o
  19   3   0        799.48        792.03        27.48 o
  20   3   0       2850.01       2743.11        72.34 o
  21   3   0         34.09         44.36         5.63 o
  22   3   0       1961.65       2094.15        59.60 o
  23   3   0         53.83         99.71        12.88 o
   0   4   0      44886.08      68977.24      5032.36 o
   1   4   0         29.24         25.10         1.72 o
   2   4   0      12380.31      12510.16       235.66 o
   3   4   0         18.48         25.90         1.70 o
   4   4   0      18208.78      19423.58       377.35 o
   5   4   0        628.92        610.23        11.29 o
   6   4   0      11785.50      11676.42       189.89 o
   7   4   0       3194.60       3119.74        58.97 o
   8   4   0      12424.54      12271.08       186.28 o
   9   4   0       5206.35       5555.51       117.01 o
  10   4   0       8366.37       8331.44       135.84 o
  11   4   0       2321.61       2474.84        50.96 o
  12   4   0       8467.86       8530.61       161.20 o
  13   4   0        356.14        390.03        12.36 o
  14   4   0       1815.58       1750.01        38.63 o
  15   4   0       3760.22       3790.42        81.40 o
  16   4   0        813.24        814.60        20.38 o
  17   4   0       4504.89       4551.42       101.73 o
  18   4   0        887.41        894.12        24.84 o
  19   4   0       2656.44       2559.15        82.59 o
  20   4   0       1132.08       1063.21        52.54 o
  21   4   0       2228.76       2315.38        77.90 o
  22   4   0        180.04        232.84        12.94 o
   1   5   0       2779.16       2586.75        49.26 o
   2   5   0         87.29         83.78         3.18 o
   3   5   0        528.22        493.04        12.01 o
   4   5   0        353.55        318.20         6.25 o
   5   5   0       2989.59       2916.87        49.34 o
   6   5   0        976.37        870.26        15.58 o
   7   5   0       1057.57       1090.78        20.87 o
   8   5   0       1478.10       1275.55        23.05 o
   9   5   0        807.17        726.36        14.68 o
  10   5   0       1180.79       1056.26        22.09 o
  11   5   0        821.40        773.24        18.00 o
  12   5   0       1231.08       1157.16        27.19 o
  13   5   0        317.18        333.94        11.09 o
  14   5   0        952.60        878.29        27.19 o
  15   5   0       1660.92       1667.72        41.01 o
  16   5   0       2925.59       2813.59        66.69 o
  17   5   0         23.18         35.11         3.88 o
  18   5   0        622.35        592.62        23.74 o
  19   5   0         39.05         56.90         6.39 o
  20   5   0        374.25        372.44        26.67 o
  21   5   0        199.26        178.22        18.99 o
   0   6   0        649.27        596.77        16.84 o
   1   6   0        837.65        812.03        16.79 o
   2   6   0        150.66        126.06         5.77 o
   3   6   0        600.31        522.25        10.45 o
   4   6   0        218.33        190.85         5.33 o
   5   6   0         63.40         61.15         3.10 o
   6   6   0         10.58         20.58         1.85 o
   7   6   0         59.30         52.86         2.94 o
   8   6   0        223.29        228.91         6.15 o
   9   6   0        239.65        236.94         6.59 o
  10   6   0          1.76          8.78         2.46 o
  11   6   0        798.86        737.07        19.62 o
  12   6   0          6.90          7.86         3.43 o
  13   6   0         43.56         51.23         4.17 o
  14   6   0         64.57         61.48         4.41 o
  15   6   0         39.70         24.80         4.65 o
  16   6   0        461.33        445.30        21.13 o
  17   6   0        134.91        106.30         7.68 o
  18   6   0          0.21          1.08         8.26 o
  19   6   0        362.06        241.42        38.85 o
   1   7   0       5009.92       4939.19        93.84 o
   2   7   0         35.59         37.60         2.42 o
   3   7   0       1555.94       1485.81        29.02 o
   4   7   0          7.70         10.58         2.13 o
   5   7   0       2685.90       2694.22        57.96 o
   6   7   0        118.24         97.46         4.37 o
   7   7   0       2839.16       2829.34        66.19 o
   8   7   0        520.58        464.78        13.21 o
   9   7   0       2948.58       3185.95        89.05 o
  10   7   0        399.26        364.08        12.55 o
  11   7   0        835.51        859.66        34.82 o
  12   7   0        615.86        576.44        22.37 o
  13   7   0        712.53        760.63        31.00 o
  14   7   0        500.25        499.19        22.40 o
  15   7   0        611.25        631.70        31.41 o
  16   7   0        467.26        379.24        47.17 o
   0   8   0       1887.56       1959.99        55.48 o
   1   8   0          3.92          6.97         2.42 o
   2   8   0       2899.32       2943.49        68.88 o
   3   8   0         24.86         34.96         3.55 o
   4   8   0       1907.40       2023.54        50.61 o
   5   8   0        182.13        171.16         7.16 o
   6   8   0       1498.42       1558.16        47.88 o
   7   8   0        933.69        960.51        30.19 o
   8   8   0       1987.91       2086.43        69.32 o
   9   8   0        682.87        618.22        23.14 o
  10   8   0       1577.61       1693.73        73.70 o
  11   8   0        450.36        459.38        40.16 o
  12   8   0       1241.60       1632.41       123.95 o
   1   9   0        530.96        601.52        26.87 o
   2   9   0          0.30         -2.13         8.22 o
   3   9   0        206.31        235.55        10.58 o
   4   9   0         10.02          8.38         5.72 o
   5   9   0        520.14        507.72        45.32 o
 -25   1   1         10.31         11.67         4.98 o
 -24   1   1        931.60        915.66        30.83 o
 -23   1   1          7.78          7.26         5.60 o
 -22   1   1       2275.42       2052.91        56.69 o
 -21   1   1          6.07         25.64         4.52 o
 -20   1   1       3152.57       2935.38        69.80 o
 -19   1   1         98.78         97.57         4.97 o
 -18   1   1       1702.35       1690.00        37.74 o
 -17   1   1        458.44        417.68        11.31 o
 -16   1   1       4839.18       4979.95        94.28 o
 -15   1   1       1815.14       1606.97        30.34 o
 -14   1   1       4931.72       5488.00       103.74 o
 -13   1   1         55.61         50.73         2.76 o
 -12   1   1       3348.91       3686.17        93.30 o
 -11   1   1      10570.56      12693.28       255.77 o
 -10   1   1       9000.54      11307.73       338.47 o
  -9   1   1       2095.33       2209.90        58.07 o
  -8   1   1       2145.64       2087.29       104.96 o
  -7   1   1      10537.39      13606.36       403.99 o
  -6   1   1       2451.07       2222.12       110.75 o
  -5   1   1       6773.54       8754.95       451.89 o
  -4   1   1       8071.54       8713.87       370.92 o
  -3   1   1      20894.35      21521.10       904.55 o
  -2   1   1         19.74         26.05         1.60 o
   0   1   1        913.82        818.98        42.59 o
   2   1   1       7145.81       7838.22       332.12 o
   3   1   1       6765.34       9490.54       399.23 o
   4   1   1       6108.67       9199.11       680.23 o
   5   1   1      15480.96      19908.69      1438.67 o
   6   1   1        353.18        310.03         9.44 o
   7   1   1      12978.45      13657.99       650.85 o
   8   1   1         59.59         72.62         2.73 o
   9   1   1      20333.52      25340.08       894.07 o
  10   1   1       2833.05       2859.23        85.03 o
  11   1   1       4291.88       4441.22       107.81 o
  12   1   1       1632.27       1842.16        41.27 o
  13   1   1       3501.26       3231.64        61.42 o
  14   1   1       1826.47       1986.76        41.05 o
  15   1   1       3902.60       3952.13        77.94 o
  16   1   1       1047.18       1214.09        31.83 o
  17   1   1       1539.71       1516.07        35.51 o
  18   1   1        371.70        421.10        12.47 o
  19   1   1       1774.33       1637.90        40.52 o
  20   1   1       2852.56       2597.73        62.25 o
  21   1   1        285.75        258.08        14.10 o
  22   1   1        613.71        602.89        18.54 o
  23   1   1        125.62        158.62        12.68 o
  24   1   1        603.61        628.97        21.21 o
 -24   2   1          3.41          5.83         5.44 o
 -23   2   1       1944.31       1964.71        60.52 o
 -22   2   1         41.45         31.75         6.98 o
 -21   2   1       2843.15       2625.64        62.52 o
 -20   2   1        927.02        801.61        28.35 o
 -19   2   1       9119.75       8797.46       194.53 o
 -18   2   1         16.00         48.05         4.20 o
 -17   2   1       7738.82       7835.29       166.30 o
 -16   2   1       1513.98       1322.30        29.81 o
 -15   2   1       5888.93       5830.59       110.67 o
 -14   2   1       1712.35       1649.09        31.08 o
 -13   2   1       4119.82       4491.58       103.92 o
 -12   2   1       4917.19       4717.97        89.20 o
 -11   2   1      10714.71      12622.14       264.85 o
 -10   2   1      16444.38      17024.25       345.34 o
  -9   2   1      12721.49      13952.65       337.59 o
  -8   2   1      21351.01      24102.10       671.31 o
  -7   2   1      18045.13      20880.65      1217.19 o
  -6   2   1       2630.76       2076.20        42.23 o
  -5   2   1        571.39        438.71        10.64 o
  -4   2   1       7561.08       6654.96       183.16 o
  -3   2   1       9014.11       8896.12       331.35 o
  -1   2   1      12538.18      16725.71      2602.20 o
   1   2   1      11118.26      15289.22      1075.34 o
   2   2   1       1364.84       1235.77        28.96 o
   3   2   1       7806.32       8701.89       322.01 o
   4   2   1       8294.62       8635.28       283.27 o
   5   2   1         72.76         99.16         2.50 o
   6   2   1       7248.14       7958.93       201.64 o
   7   2   1       1302.88       1405.83        47.22 o
   8   2   1      18204.47      20207.07       596.77 o
   9   2   1       8951.20      10469.36       229.42 o
  10   2   1       4905.31       5309.80       121.40 o
  11   2   1       2374.82       2791.56        73.21 o
  12   2   1       7283.02       7951.50       161.10 o
  13   2   1        645.58        773.90        25.99 o
  14   2   1        679.53        688.38        14.45 o
  15   2   1       2923.51       3330.06        82.55 o
  16   2   1        497.33        524.12        13.08 o
  17   2   1       7092.93       6943.19       153.99 o
  18   2   1       2166.27       1968.95        54.87 o
  19   2   1       2797.41       2805.94        58.31 o
  20   2   1        973.05        955.23        28.38 o
  21   2   1       2468.42       2490.57        66.43 o
  22   2   1        397.56        402.21        16.35 o
  23   2   1       1711.47       1834.57        69.01 o
  24   2   1        279.40        302.47        28.67 o
 -24   3   1        933.53       1124.54        44.59 o
 -23   3   1         15.71         22.76         7.09 o
 -22   3   1       1330.70       1383.23        40.45 o
 -21   3   1        160.08        166.36         7.70 o
 -20   3   1        466.85        497.89        15.13 o
 -19   3   1         10.86         17.59         3.41 o
 -18   3   1       1986.89       1918.53        44.46 o
 -17   3   1        112.99        121.22         5.42 o
 -16   3   1       3084.97       3104.71        64.39 o
 -15   3   1       2710.36       2638.98        54.81 o
 -14   3   1        601.67        629.75        15.61 o
 -13   3   1       1181.23       1200.18        25.80 o
 -12   3   1       3919.19       4463.00        94.80 o
 -11   3   1       5886.66       6138.69       105.86 o
 -10   3   1        292.30        278.60         6.49 o
  -9   3   1       1876.33       1840.19        34.94 o
  -8   3   1       1617.40       1616.38        32.85 o
  -7   3   1       4964.87       4941.26        97.83 o
  -6   3   1         62.72         71.96         3.76 o
  -5   3   1       7879.18       7861.90       142.76 o
  -4   3   1        195.49        205.63         7.09 o
  -3   3   1      17188.15      19087.49       708.88 o
  -2   3   1         56.62         61.54         1.86 o
  -1   3   1      12918.10      13172.64       318.81 o
   0   3   1       2160.75       2013.98        35.73 o
   1   3   1      15744.69      17110.23       592.55 o
   2   3   1       4083.52       4039.03        71.17 o
   3   3   1       6087.10       5949.91       115.52 o
   4   3   1        593.51        638.77        11.36 o
   5   3   1       9690.61       9857.46       198.52 o
   6   3   1        907.97        798.15        12.84 o
   7   3   1       5954.76       6231.89       117.07 o
   8   3   1        750.08        774.91        13.88 o
   9   3   1       6182.27       6713.78       126.35 o
  10   3   1       4036.19       4158.44        76.15 o
  11   3   1       3738.89       3756.22        68.92 o
  12   3   1       1000.27        988.01        18.38 o
  13   3   1       2068.62       2116.34        45.55 o
  14   3   1        508.36        502.44        12.62 o
  15   3   1       1958.07       1995.11        45.38 o
  16   3   1        883.69        899.96        20.36 o
  17   3   1        249.06        283.05         8.35 o
  18   3   1        240.67        252.74         8.46 o
  19   3   1       1513.91       1571.44        38.15 o
  20   3   1        442.59        467.56        13.47 o
  21   3   1        114.58        152.08         9.43 o
  22   3   1        358.68        386.83        13.76 o
  23   3   1        133.05        164.44        11.10 o
 -22   4   1         11.26         23.51         8.34 o
 -21   4   1          9.31          8.52         4.30 o
 -20   4   1         34.82         45.66         4.71 o
 -19   4   1         97.30        102.68         6.32 o
 -18   4   1        106.01        130.13         6.69 o
 -17   4   1          1.27          3.69         2.62 o
 -16   4   1        156.53        145.20         5.76 o
 -15   4   1        563.01        556.19        13.91 o
 -14   4   1         17.34         34.60         3.21 o
 -13   4   1         61.79         60.92         6.36 o
 -12   4   1         49.15         63.84         3.11 o
 -11   4   1        279.68        280.29         7.54 o
 -10   4   1        286.03        307.57         6.25 o
  -9   4   1        119.68        134.43         4.19 o
  -8   4   1        581.10        564.59        10.05 o
  -7   4   1          9.87         31.37         2.82 o
  -6   4   1        875.16        882.88        14.38 o
  -5   4   1       2170.69       2268.50        37.32 o
  -4   4   1        159.83        215.76         6.99 o
  -3   4   1        275.52        264.55         5.66 o
  -2   4   1        661.30        666.38        10.68 o
  -1   4   1        975.72        897.42        16.87 o
   0   4   1        419.13        461.44         9.23 o
   1   4   1        131.71        151.56         6.04 o
   2   4   1       3007.58       3130.24        61.04 o
   3   4   1        140.33        183.05         5.54 o
   4   4   1          7.02         15.81         1.00 o
   5   4   1        767.89        786.03        15.61 o
   6   4   1        618.29        567.54         9.40 o
   7   4   1         48.35         49.03         2.22 o
   8   4   1        259.23        217.01         4.69 o
   9   4   1         27.83         29.16         1.75 o
  10   4   1        779.65        729.56        14.42 o
  11   4   1        349.79        347.45        10.25 o
  12   4   1        830.77        725.19        17.16 o
  13   4   1        332.64        307.59         8.50 o
  14   4   1        177.94        154.80         6.09 o
  15   4   1         92.47         97.85         4.97 o
  16   4   1        556.68        491.66        14.56 o
  17   4   1        205.31        173.09         7.29 o
  18   4   1        130.02        130.50         7.85 o
  19   4   1          3.93         12.53         3.90 o
  20   4   1          1.55         18.35         4.17 o
  21   4   1          2.21          7.24         4.81 o
  22   4   1         13.56         22.74         7.61 o
 -21   5   1         39.97         48.91        10.49 o
 -20   5   1       2121.84       2058.35        97.62 o
 -19   5   1        297.63        293.77        18.76 o
 -18   5   1       1286.14       1208.95        40.64 o
 -17   5   1        550.48        499.77        19.95 o
 -16   5   1        933.50        866.19        21.80 o
 -15   5   1        346.25        310.51        11.65 o
 -14   5   1        931.23        875.05        21.83 o
 -13   5   1         26.25         39.76         4.36 o
 -12   5   1        756.48        731.07        16.70 o
 -11   5   1       3041.55       2871.88        53.73 o
 -10   5   1       4445.07       4274.52        74.38 o
  -9   5   1       1373.39       1343.65        23.61 o
  -8   5   1         82.11         89.67         4.75 o
  -7   5   1       3798.53       3625.59        59.90 o
  -6   5   1        398.94        403.87         9.08 o
  -5   5   1       3184.81       3121.28        51.52 o
  -4   5   1       1148.05       1095.18        19.71 o
  -3   5   1        979.21        988.36        21.31 o
  -2   5   1       1465.00       1387.69        24.08 o
  -1   5   1       3049.08       3055.86        62.23 o
   0   5   1          4.07         12.86         1.48 o
   1   5   1       5316.77       5350.59        87.47 o
   2   5   1        228.59        247.63         5.24 o
   3   5   1       2231.80       2177.69        36.88 o
   4   5   1        152.00        151.55         4.86 o
   5   5   1       3477.11       3347.78        56.72 o
   6   5   1        423.66        463.80        10.28 o
   7   5   1       3649.89       3567.03        65.85 o
   8   5   1        329.74        304.95         7.39 o
   9   5   1       2815.89       2764.45        59.41 o
  10   5   1        253.40        285.95         9.42 o
  11   5   1       1319.08       1328.23        30.99 o
  12   5   1        674.50        603.36        15.32 o
  13   5   1       1360.66       1264.74        29.61 o
  14   5   1       1157.48       1117.92        29.72 o
  15   5   1        565.51        605.81        19.41 o
  16   5   1       1485.45       1371.95        33.95 o
  17   5   1        809.74        825.72        25.50 o
  18   5   1       1564.40       1541.43        44.86 o
  19   5   1        331.44        391.36        23.97 o
  20   5   1       1366.29       1269.93        50.20 o
 -19   6   1       1352.96       1217.44       117.94 o
 -18   6   1        169.55        189.32        11.19 o
 -17   6   1       1738.11       1756.76        51.14 o
 -16   6   1        482.78        580.01        24.55 o
 -15   6   1       1273.89       1259.41        35.55 o
 -14   6   1       1101.12       1097.02        35.02 o
 -13   6   1       1147.55       1112.97        29.99 o
 -12   6   1       1899.05       1913.47        46.13 o
 -11   6   1       1325.17       1261.59        29.56 o
 -10   6   1       2458.47       2383.96        49.30 o
  -9   6   1       3963.44       3654.03        67.66 o
  -8   6   1       4076.59       4079.17        75.46 o
  -7   6   1       1681.96       1573.53        31.96 o
  -6   6   1       2483.98       2383.72        49.31 o
  -5   6   1        176.59        169.11         4.87 o
  -4   6   1       2035.47       1984.64        36.17 o
  -3   6   1         19.05         30.84         1.92 o
  -2   6   1       5219.53       5052.43        87.69 o
  -1   6   1         54.54         67.53         2.64 o
   0   6   1      10034.93       9943.66       176.47 o
   1   6   1        664.91        621.27        12.38 o
   2   6   1       6431.90       6310.44       123.62 o
   3   6   1        766.55        733.22        14.42 o
   4   6   1       3004.94       2963.60        54.85 o
   5   6   1       1204.21       1071.77        22.05 o
   6   6   1       2647.88       2665.99        59.71 o
   7   6   1        433.35        366.98         8.81 o
   8   6   1       3067.14       3003.57        66.84 o
   9   6   1       1469.60       1316.58        30.36 o
  10   6   1       5235.42       5076.44       131.77 o
  11   6   1        174.51        166.42         6.38 o
  12   6   1       2060.65       2040.69        50.93 o
  13   6   1       1189.03       1112.38        35.00 o
  14   6   1       1539.94       1690.57        63.35 o
  15   6   1       1165.84       1233.02        38.51 o
  16   6   1        685.93        800.66        25.82 o
  17   6   1        845.19        770.61        36.65 o
  18   6   1        661.64        480.65        36.95 o
 -16   7   1        666.52        511.31        56.38 o
 -15   7   1        641.37        633.51        31.61 o
 -14   7   1         68.76         75.55         7.37 o
 -13   7   1        155.63        179.39        10.29 o
 -12   7   1        906.30        835.56        34.25 o
 -11   7   1        214.17        249.80        11.81 o
 -10   7   1        325.33        332.72        12.41 o
  -9   7   1       1259.05       1264.98        32.20 o
  -8   7   1        214.29        206.75         6.84 o
  -7   7   1       2044.97       2131.96        50.19 o
  -6   7   1        258.35        252.45         8.20 o
  -5   7   1       1213.09       1191.93        27.42 o
  -4   7   1         33.74         34.16         2.56 o
  -3   7   1       1383.71       1361.03        26.77 o
  -2   7   1        490.26        473.73        10.32 o
  -1   7   1       2057.60       1990.05        38.47 o
   0   7   1         74.49         76.71         3.25 o
   1   7   1        775.24        763.22        16.03 o
   2   7   1        357.45        309.70         7.41 o
   3   7   1       3097.09       3032.52        64.68 o
   4   7   1         43.91         62.92         3.32 o
   5   7   1       1733.20       1657.87        37.59 o
   6   7   1        257.76        248.34         7.43 o
   7   7   1       2431.46       2507.96        62.10 o
   8   7   1         77.48         76.72         6.25 o
   9   7   1       1289.57       1362.13        41.97 o
  10   7   1        104.40        105.40         6.22 o
  11   7   1        551.52        610.28        18.45 o
  12   7   1          6.24         11.35         4.85 o
  13   7   1       1306.90       1384.70        73.41 o
  14   7   1        310.09        261.00        25.63 o
  15   7   1        691.20        820.78        37.89 o
 -12   8   1          8.63          6.90         7.08 o
 -11   8   1         17.06         28.18         8.27 o
 -10   8   1         48.51         55.26         8.01 o
  -9   8   1         28.36         44.00         6.62 o
  -8   8   1        229.99        245.93        10.78 o
  -7   8   1         50.13         63.12         5.55 o
  -6   8   1        106.44        124.66         6.62 o
  -5   8   1         43.47         29.64         3.21 o
  -4   8   1         61.10         60.46         4.03 o
  -3   8   1         29.09         26.56         3.89 o
  -2   8   1        147.80        149.44         5.94 o
  -1   8   1          5.16          9.28         2.78 o
   0   8   1          2.98          9.63         3.28 o
   1   8   1         14.43         20.24         2.72 o
   2   8   1         65.05         64.72         3.87 o
   3   8   1        203.98        224.15         7.86 o
   4   8   1          3.13          8.67         3.21 o
   5   8   1         16.81         22.71         3.75 o
   6   8   1        138.17        162.77         6.84 o
   7   8   1          3.62         10.05         4.27 o
   8   8   1        411.23        433.00        15.24 o
   9   8   1         38.62         36.01         6.33 o
  10   8   1          2.25          5.34         6.32 o
  11   8   1         98.54         77.83        12.66 o
  -5   9   1        500.50        636.29        53.65 o
  -4   9   1         50.67         59.20        18.50 o
  -3   9   1        771.11        868.57        48.35 o
  -2   9   1        371.75        442.58        18.43 o
  -1   9   1        895.56        948.73        37.43 o
   0   9   1          8.76         23.05         4.60 o
   1   9   1       1023.88       1147.00        49.66 o
   2   9   1          9.69         32.02         5.78 o
   3   9   1        509.04        595.06        27.19 o
   4   9   1         24.76         48.57         8.67 o
 -25   0   2       1703.04       1740.84       123.57 o
 -24   0   2        292.67        284.73        17.91 o
 -23   0   2       2844.67       2695.13        92.96 o
 -22   0   2         43.97         69.69        12.37 o
 -21   0   2       5764.22       5412.47       200.24 o
 -20   0   2        139.91        108.47        14.34 o
 -19   0   2       7796.28       7399.58       205.98 o
 -18   0   2        307.74        290.65        14.42 o
 -17   0   2      14869.65      15052.35       415.20 o
 -16   0   2       2605.15       2370.37        58.91 o
 -15   0   2       8586.66       8971.49       231.71 o
 -14   0   2       1594.37       1511.41        46.61 o
 -13   0   2       5596.78       6569.70       254.89 o
 -12   0   2       9153.43       9867.75       294.13 o
 -11   0   2      22465.90      29699.63      1078.90 o
 -10   0   2      22925.25      29819.05       969.13 o
  -9   0   2      40621.57      58779.42      4284.98 o
  -8   0   2       6727.23       7730.29       252.95 o
  -7   0   2      27732.97      40696.04      2967.06 o
  -6   0   2      11034.27      14743.50      1066.41 o
  -5   0   2       3329.90       2486.44       178.01 o
  -4   0   2      22189.84      21494.07      1112.10 o
  -3   0   2      19932.34      20093.59      1071.04 o
  -1   0   2        190.64        221.83        12.95 o
   1   0   2       1551.69       1693.65        89.61 o
   2   0   2      11688.06      13307.38       690.62 o
   4   0   2      26360.45      31154.71      1613.44 o
   5   0   2       1080.39        721.41        24.69 o
   6   0   2      11523.14      16352.68      2026.87 o
   7   0   2       4696.54       5385.34       175.81 o
   8   0   2      32750.92      42221.14      3078.99 o
   9   0   2       3785.39       4562.29       204.88 o
  10   0   2      15293.15      16756.83       544.09 o
  11   0   2        847.24        837.50        47.00 o
  12   0   2      16088.22      19041.44       585.79 o
  13   0   2       1777.63       2027.90        61.19 o
  14   0   2       4611.80       5004.68       165.01 o
  15   0   2       1311.50       1505.41        66.34 o
  16   0   2       9120.81      10026.14       329.39 o
  17   0   2       1308.30       1369.57        47.77 o
  18   0   2       2732.04       2528.45        85.60 o
  19   0   2       2606.26       2585.98        87.49 o
  20   0   2       3712.48       3392.18       113.50 o
  21   0   2       1518.11       1376.39        63.88 o
  22   0   2       1771.98       1636.68        79.02 o
  23   0   2       1556.99       1711.39        74.39 o
  24   0   2        746.57        964.40       125.80 o
 -25   1   2         91.64        106.25         8.59 o
 -24   1   2       1933.55       1804.65        56.92 o
 -23   1   2        115.97        117.93         8.00 o
 -22   1   2       1787.88       1588.63        41.33 o
 -21   1   2          0.07          9.03         3.52 o
 -20   1   2       2709.37       2437.42        55.87 o
 -19   1   2         15.21         23.04         3.23 o
 -18   1   2      10779.56      10555.47       223.15 o
 -17   1   2         12.86         23.88         2.83 o
 -16   1   2       4274.78       4354.67        80.28 o
 -15   1   2       1565.90       1398.17        26.82 o
 -14   1   2       4341.18       4832.54        91.50 o
 -13   1   2        551.01        428.42        12.00 o
 -12   1   2       5114.41       5971.39       105.62 o
 -11   1   2       3397.74       3684.22        65.75 o
 -10   1   2       3645.70       4246.67        89.91 o
  -9   1   2        985.21        870.93        17.10 o
  -8   1   2      11356.66      15728.58       404.42 o
  -7   1   2      16333.41      19313.80       800.28 o
  -6   1   2        430.12        356.00        12.54 o
  -5   1   2      19482.21      20370.78      1189.36 o
  -4   1   2       8650.12      13071.29       674.60 o
  -3   1   2      20457.20      20946.95       881.95 o
  -2   1   2        466.80        372.84        25.31 o
  -1   1   2       3363.70       3437.43       127.99 o
   0   1   2       1256.59       1056.54        71.15 o
   1   1   2      11191.60      12191.49       795.39 o
   2   1   2        670.64        653.29        24.05 o
   3   1   2      15496.74      17590.55       644.20 o
   4   1   2        313.45        295.20         8.34 o
   5   1   2      14677.00      12908.67       940.61 o
   6   1   2         68.26         68.17         2.19 o
   7   1   2      11610.54      12175.79       433.48 o
   8   1   2         46.62         61.61         2.70 o
   9   1   2      11150.85      12370.30       270.45 o
  10   1   2        302.30        344.45         9.93 o
  11   1   2       1079.78        976.36        19.65 o
  12   1   2         20.94         34.61         3.10 o
  13   1   2       5048.22       5294.75       117.08 o
  14   1   2        490.32        495.57        14.16 o
  15   1   2        586.89        615.88        16.31 o
  16   1   2       1944.19       2119.97        53.78 o
  17   1   2       2648.40       2618.18        62.37 o
  18   1   2        670.11        690.44        18.90 o
  19   1   2       2309.08       2052.53        49.67 o
  20   1   2       1002.97        923.25        21.99 o
  21   1   2        175.78        190.78         7.53 o
  22   1   2        694.27        674.17        21.09 o
  23   1   2        402.42        417.26        15.26 o
 -25   2   2          1.45          2.89         8.14 o
 -24   2   2          3.38          7.75         6.29 o
 -23   2   2         32.62         34.67         4.57 o
 -22   2   2          1.26          5.24         3.93 o
 -21   2   2         37.72         43.77         4.36 o
 -20   2   2        120.36        117.07         6.51 o
 -19   2   2         16.13         15.35         3.56 o
 -18   2   2        150.65        129.45         6.29 o
 -17   2   2          1.72          8.02         2.93 o
 -16   2   2         30.39         34.83         4.85 o
 -15   2   2         84.14         88.15         3.53 o
 -14   2   2       2626.53       2654.28        47.98 o
 -13   2   2        312.48        353.06        10.01 o
 -12   2   2       1323.24       1536.72        29.00 o
 -11   2   2         67.86         71.70         2.40 o
 -10   2   2        249.73        192.27         4.19 o
  -9   2   2        396.48        474.61        16.18 o
  -8   2   2        184.83        118.89         2.73 o
  -7   2   2        294.70        212.29         4.43 o
  -6   2   2       1029.95       1049.88        25.62 o
  -5   2   2       1706.23       1730.35        42.17 o
  -4   2   2       4812.56       4937.06       135.75 o
  -3   2   2       1906.27       1877.02        39.61 o
  -2   2   2        323.27        297.82        13.38 o
  -1   2   2      12399.27      13502.14       400.30 o
   0   2   2      12144.50      10846.02       558.83 o
   1   2   2         51.51         27.40         1.51 o
   2   2   2        708.87        907.30        28.14 o
   3   2   2       1532.48       1588.80        41.45 o
   4   2   2        953.08       1081.25        28.45 o
   5   2   2       3104.62       3566.87        67.33 o
   6   2   2       1221.16       1158.17        20.92 o
   7   2   2        540.54        416.71         9.09 o
   8   2   2       2585.11       2593.94        43.87 o
   9   2   2        882.32        826.68        14.93 o
  10   2   2        222.54        193.95         8.37 o
  11   2   2          2.22         29.02         3.70 o
  12   2   2        351.74        383.89         9.10 o
  13   2   2         16.52         31.50         2.13 o
  14   2   2        269.97        198.74         6.43 o
  15   2   2         65.07         31.91         3.85 o
  16   2   2        146.57        117.87         6.09 o
  17   2   2         85.90         75.59         4.53 o
  18   2   2          4.08         18.04         3.20 o
  19   2   2        168.22        172.96         7.76 o
  20   2   2          1.28          7.92         3.21 o
  21   2   2          3.95          4.28         3.40 o
  22   2   2         35.37         41.90         4.75 o
  23   2   2          2.30          6.86         4.25 o
 -24   3   2       1073.88       1063.36        53.14 o
 -23   3   2        193.19        165.95        10.49 o
 -22   3   2       2006.20       2290.28        76.44 o
 -21   3   2        113.27        105.85         6.42 o
 -20   3   2       3999.87       3799.14        89.55 o
 -19   3   2        400.96        429.75        20.78 o
 -18   3   2       3610.32       3496.69        82.64 o
 -17   3   2         73.17        109.64         9.53 o
 -16   3   2        730.54        704.32        16.98 o
 -15   3   2        648.72        582.29        13.47 o
 -14   3   2       5849.20       6189.46       121.80 o
 -13   3   2        377.58        322.80         7.47 o
 -12   3   2      14868.29      15943.00       310.29 o
 -11   3   2       2144.81       2019.81        38.76 o
 -10   3   2       4575.02       4585.10        98.00 o
  -9   3   2       6551.43       6376.11       101.62 o
  -8   3   2       5453.49       5555.79       104.40 o
  -7   3   2       2830.76       2655.37        48.50 o
  -6   3   2       4357.09       4695.12       103.01 o
  -5   3   2        579.21        515.65        10.37 o
  -4   3   2       5206.93       5483.53       110.67 o
  -3   3   2      21887.68      26340.39      1111.02 o
  -2   3   2       9737.77      10152.03       204.62 o
  -1   3   2      13249.95      14466.13       324.16 o
   0   3   2        977.99        980.94        18.02 o
   1   3   2      20101.99      23292.40       782.58 o
   2   3   2       4413.60       4531.91        88.10 o
   3   3   2       8248.80       8568.32       174.06 o
   4   3   2         23.01         21.41         2.14 o
   5   3   2       6883.02       7111.01       143.12 o
   6   3   2        135.87         76.43         2.47 o
   7   3   2      15581.88      16437.51       289.22 o
   8   3   2        721.89        599.17        13.42 o
   9   3   2       9247.93       9956.69       170.97 o
  10   3   2       1774.07       2193.81        52.32 o
  11   3   2       5786.32       5869.94       110.92 o
  12   3   2       1810.90       2040.19        44.08 o
  13   3   2       7653.37       7653.88       161.92 o
  14   3   2         64.08         84.56         4.17 o
  15   3   2        796.47        765.35        18.23 o
  16   3   2       1251.64       1300.38        34.07 o
  17   3   2       3461.97       3347.52        66.83 o
  18   3   2       1112.38       1036.61        22.83 o
  19   3   2       2071.23       2042.90        59.31 o
  20   3   2       1711.03       1725.26        47.21 o
  21   3   2        242.62        332.87        20.34 o
  22   3   2        749.87        718.58        27.35 o
 -23   4   2       1542.66       1554.67        62.87 o
 -22   4   2        124.38        153.23        11.60 o
 -21   4   2       3956.32       3963.59       110.91 o
 -20   4   2        186.86        277.02        19.12 o
 -19   4   2       5493.95       5413.35       141.67 o
 -18   4   2        182.62        159.90        10.63 o
 -17   4   2       5636.35       5586.14       130.42 o
 -16   4   2        658.97        624.79        23.17 o
 -15   4   2       3819.19       3641.99        75.24 o
 -14   4   2        940.61        861.59        20.28 o
 -13   4   2       4910.67       4807.58       102.20 o
 -12   4   2       3122.98       2871.82        57.49 o
 -11   4   2       6681.66       6460.03       114.33 o
 -10   4   2      11363.14      11305.22       189.47 o
  -9   4   2      13923.21      14405.08       254.07 o
  -8   4   2      10541.32      10616.97       177.62 o
  -7   4   2       2989.32       2911.01        56.03 o
  -6   4   2       4867.23       4408.06        74.06 o
  -5   4   2       2693.29       2677.74        59.10 o
  -4   4   2       5039.43       4956.95        86.67 o
  -3   4   2       6231.04       6051.36       100.79 o
  -2   4   2      27988.56      33221.95      1260.43 o
  -1   4   2       1043.73        932.79        19.18 o
   0   4   2      27749.16      32685.43      1065.56 o
   1   4   2        418.95        397.83         8.46 o
   2   4   2       9561.01       9290.26       174.48 o
   3   4   2        964.01       1078.93        19.48 o
   4   4   2      12228.23      12624.89       229.62 o
   5   4   2         58.34         62.82         1.96 o
   6   4   2       6746.43       6885.37       125.24 o
   7   4   2        500.09        537.38        11.37 o
   8   4   2      21837.55      22661.02       412.48 o
   9   4   2       1447.16       1394.31        27.21 o
  10   4   2       8873.92       8816.41       160.99 o
  11   4   2        606.25        590.71        15.53 o
  12   4   2       7032.06       7230.09       146.87 o
  13   4   2       1033.06        970.69        22.32 o
  14   4   2       2443.97       2448.60        55.59 o
  15   4   2        954.00        932.82        22.82 o
  16   4   2       2667.51       2591.35        58.69 o
  17   4   2       2425.68       2375.46        51.75 o
  18   4   2       2674.38       2836.27        70.58 o
  19   4   2       3081.81       3029.29        97.72 o
  20   4   2       2097.97       2294.26        79.29 o
  21   4   2       1221.59       1305.89        58.12 o
 -21   5   2          2.97         11.11         6.81 o
 -20   5   2        836.09        865.29        37.80 o
 -19   5   2        245.62        254.70        12.41 o
 -18   5   2       1411.04       1330.25        39.84 o
 -17   5   2       1373.86       1377.76        34.15 o
 -16   5   2       1858.02       1828.14        40.82 o
 -15   5   2        347.20        354.21        10.53 o
 -14   5   2        760.25        728.74        17.03 o
 -13   5   2        130.26        132.09         5.28 o
 -12   5   2       2801.55       2679.27        53.87 o
 -11   5   2       1766.43       1679.61        29.27 o
 -10   5   2        700.18        638.00        12.39 o
  -9   5   2       1579.29       1477.45        27.25 o
  -8   5   2       1368.93       1222.96        21.52 o
  -7   5   2       2497.64       2384.12        40.84 o
  -6   5   2        212.07        188.89         4.86 o
  -5   5   2       1971.31       1816.86        29.67 o
  -4   5   2        679.34        643.58        12.16 o
  -3   5   2       2260.55       1979.90        34.82 o
  -2   5   2         11.55         21.37         1.42 o
  -1   5   2       9221.47       8911.46       153.27 o
   0   5   2        405.35        422.42         9.86 o
   1   5   2       2318.76       2082.77        36.41 o
   2   5   2        237.32        260.84         5.54 o
   3   5   2       1152.64       1006.22        18.52 o
   4   5   2          1.30         11.79         1.15 o
   5   5   2       3023.01       2878.59        54.89 o
   6   5   2         70.37         72.48         2.61 o
   7   5   2       4281.59       4134.19        78.71 o
   8   5   2        120.62        126.27         3.99 o
   9   5   2       1815.11       1715.43        36.03 o
  10   5   2        403.51        394.46        10.26 o
  11   5   2        747.74        714.82        15.86 o
  12   5   2         35.87         43.89         3.22 o
  13   5   2        950.10        972.90        24.01 o
  14   5   2       1520.18       1479.34        36.19 o
  15   5   2       1344.07       1414.87        34.81 o
  16   5   2         37.24         44.72         4.21 o
  17   5   2        309.79        347.77        12.25 o
  18   5   2        235.15        242.27         9.35 o
  19   5   2        398.36        389.01        19.65 o
  20   5   2        700.95        687.17        54.57 o
 -19   6   2         84.04         52.51        15.83 o
 -18   6   2         31.75         22.16         6.90 o
 -17   6   2        108.77         96.82         7.39 o
 -16   6   2          0.70          8.23         4.53 o
 -15   6   2        105.90         88.90         6.25 o
 -14   6   2        284.35        258.71        10.57 o
 -13   6   2         93.55         88.97         5.58 o
 -12   6   2          0.12         11.21         3.37 o
 -11   6   2        247.85        249.96         7.90 o
 -10   6   2          4.55         12.39         2.19 o
  -9   6   2        715.69        669.32        14.86 o
  -8   6   2          1.16         13.48         2.24 o
  -7   6   2         24.50         24.03         2.97 o
  -6   6   2          5.09         10.64         1.94 o
  -5   6   2        172.21        171.28         4.72 o
  -4   6   2        390.88        370.03         8.26 o
  -3   6   2        230.85        222.47         5.29 o
  -2   6   2         60.14         61.94         3.40 o
  -1   6   2        800.47        761.19        14.33 o
   0   6   2        765.21        736.50        14.31 o
   1   6   2         12.13         18.83         1.80 o
   2   6   2        694.54        702.30        14.34 o
   3   6   2          8.50         24.55         2.36 o
   4   6   2         99.70         96.16         3.45 o
   5   6   2        343.22        329.76         8.21 o
   6   6   2        188.87        190.42         5.39 o
   7   6   2         95.51         83.70         3.74 o
   8   6   2        513.39        453.95        11.13 o
   9   6   2         59.33         76.13         4.34 o
  10   6   2        271.39        292.97         9.76 o
  11   6   2         12.55         15.22         2.93 o
  12   6   2          1.90         13.79         3.29 o
  13   6   2         11.40          3.49         3.59 o
  14   6   2        262.92        278.66        23.90 o
  15   6   2        313.29        275.60        11.09 o
  16   6   2         90.53        118.41         7.13 o
  17   6   2        196.93        167.57        13.77 o
 -16   7   2       1174.38        959.45        64.62 o
 -15   7   2        335.10        457.16        28.78 o
 -14   7   2       1157.19       1226.57        49.80 o
 -13   7   2        275.47        304.97        16.42 o
 -12   7   2       2269.58       2276.59        76.59 o
 -11   7   2       1089.78       1100.40        35.20 o
 -10   7   2       1331.79       1207.41        29.76 o
  -9   7   2       1699.84       1733.50        39.28 o
  -8   7   2       1717.37       1669.14        37.91 o
  -7   7   2       1228.50       1291.96        28.32 o
  -6   7   2       1036.73       1031.17        22.28 o
  -5   7   2       2014.39       2016.85        43.51 o
  -4   7   2        945.44        903.75        23.62 o
  -3   7   2       2303.47       2257.01        46.79 o
  -2   7   2        929.22        892.54        18.79 o
  -1   7   2       4702.13       4589.05        87.45 o
   0   7   2        526.36        515.30        12.27 o
   1   7   2       3739.62       3580.31        76.31 o
   2   7   2        224.70        248.75         9.96 o
   3   7   2       3551.01       3479.18        85.71 o
   4   7   2         30.15         38.88         3.94 o
   5   7   2       3420.14       3524.93        86.77 o
   6   7   2        285.79        261.46         8.37 o
   7   7   2       3684.55       3831.43        99.78 o
   8   7   2        104.91         87.30         5.20 o
   9   7   2       2187.30       2212.88        62.13 o
  10   7   2         49.42         43.44         4.04 o
  11   7   2       2823.30       2898.53       107.06 o
  12   7   2        604.74        622.92        24.84 o
  13   7   2       1804.70       1892.03        70.83 o
  14   7   2        638.49        549.57        42.00 o
  15   7   2       1045.92        741.32        48.04 o
 -12   8   2        675.05        770.70        44.15 o
 -11   8   2        982.47        960.19        70.76 o
 -10   8   2        738.63        790.91        36.85 o
  -9   8   2       2359.93       2491.28        92.73 o
  -8   8   2       1084.75       1152.33        35.92 o
  -7   8   2        888.78        954.50        27.79 o
  -6   8   2        783.08        876.55        25.75 o
  -5   8   2        849.14        866.24        21.85 o
  -4   8   2       1658.20       1833.17        45.88 o
  -3   8   2        517.36        532.18        14.59 o
  -2   8   2       2224.60       2358.66        62.04 o
  -1   8   2        521.09        550.37        15.08 o
   0   8   2       2606.69       2734.03        64.08 o
   1   8   2        457.75        515.62        13.63 o
   2   8   2       3152.58       3346.84        82.35 o
   3   8   2        282.15        348.39        11.34 o
   4   8   2       2863.65       3007.49        84.47 o
   5   8   2         25.23         28.92         3.55 o
   6   8   2       1460.65       1642.96        51.70 o
   7   8   2        141.17        153.50         7.79 o
   8   8   2       2307.06       2514.61        92.73 o
   9   8   2         28.78         28.93         4.73 o
  10   8   2       2381.51       2199.95       268.20 o
  11   8   2         82.70        101.75        14.80 o
  -5   9   2        366.18        426.42        39.77 o
  -4   9   2        303.92        348.28        18.65 o
  -3   9   2        234.71        240.67        15.74 o
  -2   9   2        102.95        106.96         8.83 o
  -1   9   2        401.33        445.25        22.10 o
   0   9   2         84.44        105.03        12.49 o
   1   9   2        116.89        125.29        10.22 o
   2   9   2         76.51         85.37         8.88 o
   3   9   2        978.55       1121.45        59.84 o
 -25   1   3        138.15        119.74         8.96 o
 -24   1   3        566.23        506.20        18.65 o
 -23   1   3         42.85         52.02         5.45 o
 -22   1   3       1531.09       1328.91        37.68 o
 -21   1   3        372.59        361.23        14.93 o
 -20   1   3       2760.57       2537.33        55.23 o
 -19   1   3         38.96         52.88         4.25 o
 -18   1   3       1306.14       1249.29        29.93 o
 -17   1   3        859.50        787.65        17.97 o
 -16   1   3        810.48        866.83        22.77 o
 -15   1   3         91.08         48.13         4.98 o
 -14   1   3       4209.13       4309.84        74.80 o
 -13   1   3        504.28        460.48         9.64 o
 -12   1   3       3047.21       3604.01        76.74 o
 -11   1   3       3394.22       3290.69        57.25 o
 -10   1   3       3815.05       4261.92        90.20 o
  -9   1   3       2672.81       2472.76        48.75 o
  -8   1   3       2107.20       2392.48        88.95 o
  -7   1   3       8902.90       9960.27       256.11 o
  -6   1   3       2236.68       1670.74        61.05 o
  -5   1   3        421.33        457.75        19.76 o
  -4   1   3        296.03        240.53         7.36 o
  -3   1   3      34628.77      39463.12      2888.44 o
  -2   1   3       2254.61       2085.93        88.40 o
  -1   1   3       3247.36       3276.60       105.74 o
   0   1   3       5882.47       5403.19       394.04 o
   1   1   3       4074.67       4637.93       168.81 o
   2   1   3       1534.10       1440.48        52.72 o
   3   1   3       3887.25       4117.00        94.57 o
   4   1   3         11.66         28.82         1.43 o
   5   1   3       8498.99       8992.58       281.22 o
   6   1   3       2514.33       2681.41        55.11 o
   7   1   3       2993.33       3188.06        73.39 o
   8   1   3         45.84        100.83         5.34 o
   9   1   3      12263.29      15130.60       369.03 o
  10   1   3        467.61        433.58         9.04 o
  11   1   3        601.44        602.35        13.01 o
  12   1   3         66.84        105.67         5.79 o
  13   1   3       3134.28       3303.50        73.49 o
  14   1   3        531.69        691.03        19.95 o
  15   1   3       2146.83       2240.38        51.05 o
  16   1   3         19.35         25.97         3.45 o
  17   1   3       2809.88       2807.40        63.49 o
  18   1   3        479.78        479.03        12.69 o
  19   1   3        991.52        921.81        22.78 o
  20   1   3       1048.20        969.71        22.88 o
  21   1   3        344.80        338.18        11.20 o
  22   1   3        278.85        311.41        11.82 o
  23   1   3        220.49        232.91        20.52 o
 -25   2   3       1505.65       1559.40        84.34 o
 -24   2   3        268.70        283.94        11.28 o
 -23   2   3       3282.92       3175.42        96.96 o
 -22   2   3         25.10         28.29         4.36 o
 -21   2   3       3469.16       3207.72        76.01 o
 -20   2   3        105.63         71.40         9.14 o
 -19   2   3      12397.78      12050.07       266.43 o
 -18   2   3         15.60         22.49         3.82 o
 -17   2   3       8926.94       8546.83       189.36 o
 -16   2   3          6.63         17.35         3.00 o
 -15   2   3       2224.98       2092.46        42.53 o
 -14   2   3        377.94        334.99         7.11 o
 -13   2   3       7548.82       7960.07       137.10 o
 -12   2   3        664.67        554.25         9.73 o
 -11   2   3      14160.89      15884.11       289.79 o
 -10   2   3       3982.52       4047.38        68.24 o
  -9   2   3      13775.94      15061.05       405.07 o
  -8   2   3       5515.38       5235.14        90.17 o
  -7   2   3       4842.43       4683.32       113.84 o
  -6   2   3        105.77        136.01         4.24 o
  -5   2   3       1072.21        792.73        19.06 o
  -4   2   3       1372.67       1202.52        29.29 o
  -3   2   3       7793.73       7577.79       271.55 o
  -2   2   3      11536.72      11481.81       341.21 o
  -1   2   3        592.04        766.28        16.35 o
   0   2   3       6276.64       6377.58       139.67 o
   1   2   3       2648.72       2699.14        54.45 o
   2   2   3       8571.97       8933.79       205.34 o
   3   2   3       4306.90       4649.23        94.87 o
   4   2   3        649.93        563.42        13.36 o
   5   2   3       1081.32       1198.84        29.78 o
   6   2   3       8804.32      10020.09       209.76 o
   7   2   3        651.58        738.38        14.47 o
   8   2   3      13890.47      15819.49       331.90 o
   9   2   3        485.98        565.21        14.95 o
  10   2   3       7786.96       8020.53       150.47 o
  11   2   3          6.06         17.85         1.42 o
  12   2   3       7065.70       8015.31       162.30 o
  13   2   3       1000.46       1042.95        21.83 o
  14   2   3       2398.44       2467.91        49.33 o
  15   2   3         23.04         31.59         2.88 o
  16   2   3       3242.81       3225.72        69.32 o
  17   2   3       4718.92       4788.23       102.14 o
  18   2   3       4459.08       4468.13        99.76 o
  19   2   3       1261.76       1262.01        31.30 o
  20   2   3       2098.12       2014.45        76.12 o
  21   2   3        989.12        972.87        27.43 o
  22   2   3       1046.35       1079.48        50.53 o
 -24   3   3        991.93        963.57        31.65 o
 -23   3   3         18.68         17.88         4.44 o
 -22   3   3        665.05        692.04        23.94 o
 -21   3   3          0.42          3.11         3.88 o
 -20   3   3       2002.68       1950.65        52.88 o
 -19   3   3         30.28         32.78         4.03 o
 -18   3   3       3091.86       3067.49        77.04 o
 -17   3   3       2176.59       2049.88        47.11 o
 -16   3   3        220.05        224.66         7.70 o
 -15   3   3        916.90        855.58        19.39 o
 -14   3   3       1353.77       1392.30        30.66 o
 -13   3   3       2568.40       2455.62        45.98 o
 -12   3   3       4920.73       4828.19        89.40 o
 -11   3   3       2980.16       2815.10        48.13 o
 -10   3   3       3490.78       3342.29        57.81 o
  -9   3   3       4823.37       4426.96        70.80 o
  -8   3   3       1742.15       1592.93        31.36 o
  -7   3   3      10152.10       9819.53       184.16 o
  -6   3   3        240.71        252.57         5.46 o
  -5   3   3       8216.00       7726.13       125.65 o
  -4   3   3       1392.83       1176.73        24.71 o
  -3   3   3      15324.45      15537.55       300.99 o
  -2   3   3       2636.61       2287.42        43.07 o
  -1   3   3       6541.87       6294.20       114.34 o
   0   3   3       1923.77       1858.13        36.29 o
   1   3   3      14271.83      15788.84       363.17 o
   2   3   3        699.46        595.43        10.11 o
   3   3   3       4611.09       4403.31        82.73 o
   4   3   3       2658.02       2652.41        46.03 o
   5   3   3       8755.05       9116.72       160.61 o
   6   3   3        317.72        273.79         5.28 o
   7   3   3       7963.44       8369.85       143.75 o
   8   3   3          7.22         21.64         1.48 o
   9   3   3       3194.35       3285.52        58.61 o
  10   3   3         44.13         46.19         2.45 o
  11   3   3       2849.85       2957.92        56.54 o
  12   3   3        163.11        187.15         5.75 o
  13   3   3       4525.43       4907.25       104.24 o
  14   3   3        347.15        395.30        10.37 o
  15   3   3       1218.04       1279.72        27.68 o
  16   3   3         23.49         40.37         3.22 o
  17   3   3       2987.88       2982.19        61.61 o
  18   3   3        348.61        379.87        12.13 o
  19   3   3        916.62        965.81        27.76 o
  20   3   3        315.53        310.79        11.15 o
  21   3   3        540.79        595.67        22.15 o
  22   3   3        401.91        433.61        26.09 o
 -23   4   3         40.60         59.60         8.15 o
 -22   4   3         61.15         63.08         6.37 o
 -21   4   3        368.06        436.81        21.20 o
 -20   4   3         34.28         30.12         4.35 o
 -19   4   3          0.81          8.79         3.64 o
 -18   4   3         91.06        108.64         5.42 o
 -17   4   3         37.89         48.16         4.31 o
 -16   4   3         27.93         37.04         3.52 o
 -15   4   3        660.00        628.79        15.52 o
 -14   4   3         13.64         17.31         2.80 o
 -13   4   3        163.67        161.21         6.53 o
 -12   4   3         12.12         19.47         2.02 o
 -11   4   3        301.94        307.86         6.81 o
 -10   4   3         77.33         59.35         2.31 o
  -9   4   3         71.20         67.52         3.69 o
  -8   4   3         26.56         29.31         1.91 o
  -7   4   3        204.58        177.62         3.98 o
  -6   4   3        368.79        361.88         6.85 o
  -5   4   3         64.31         71.85         2.20 o
  -4   4   3        527.09        500.01         8.85 o
  -3   4   3        909.79        944.08        16.02 o
  -2   4   3        226.71        254.02         5.24 o
  -1   4   3       2073.30       2132.35        40.26 o
   0   4   3       4093.52       4401.74        80.24 o
   1   4   3       4775.41       5102.25        93.10 o
   2   4   3        116.58        159.48         3.81 o
   3   4   3       1919.90       2031.90        35.24 o
   4   4   3        800.50        823.96        15.55 o
   5   4   3        412.68        375.97         7.44 o
   6   4   3       1013.78       1055.08        19.86 o
   7   4   3         17.40         35.40         1.74 o
   8   4   3        180.11        166.86         4.22 o
   9   4   3        286.15        315.29         8.64 o
  10   4   3         27.97         45.33         2.41 o
  11   4   3        176.67        200.13         7.50 o
  12   4   3         34.55         21.72         2.42 o
  13   4   3         90.97         84.89         4.38 o
  14   4   3        149.28        121.17         5.08 o
  15   4   3         12.57         13.93         3.17 o
  16   4   3        155.65        196.23         7.42 o
  17   4   3        261.01        238.80         8.38 o
  18   4   3          2.02         16.54         3.42 o
  19   4   3         32.68         42.62         5.07 o
  20   4   3         84.25        118.05        16.52 o
 -21   5   3         29.50         24.27         8.80 o
 -20   5   3       1898.54       1810.39        63.69 o
 -19   5   3         26.13         27.36         9.01 o
 -18   5   3       1409.90       1353.89        37.50 o
 -17   5   3        187.88        171.71         7.87 o
 -16   5   3       2642.49       2522.84        57.41 o
 -15   5   3         44.09         36.37         5.64 o
 -14   5   3       3386.58       3138.07        62.74 o
 -13   5   3         36.81         41.07         3.39 o
 -12   5   3       4017.42       3870.02        80.01 o
 -11   5   3       1922.10       1831.31        34.82 o
 -10   5   3       1582.03       1446.71        26.20 o
  -9   5   3        557.33        510.24        10.77 o
  -8   5   3       3007.79       2898.45        50.84 o
  -7   5   3       1097.07        991.55        18.14 o
  -6   5   3       3264.03       3141.72        59.92 o
  -5   5   3       1253.06       1172.28        21.54 o
  -4   5   3       2736.98       2609.77        45.47 o
  -3   5   3       7580.42       7683.51       132.37 o
  -2   5   3       2727.46       2690.16        45.79 o
  -1   5   3       3063.87       3007.25        52.33 o
   0   5   3        812.87        819.79        15.45 o
   1   5   3       3346.44       3302.56        62.68 o
   2   5   3         11.36         27.63         1.53 o
   3   5   3       4419.55       4448.34        84.22 o
   4   5   3         69.04         76.72         2.64 o
   5   5   3       6235.13       6188.66       121.20 o
   6   5   3        297.55        282.61         6.47 o
   7   5   3       2392.68       2333.00        43.41 o
   8   5   3        580.21        530.27        12.80 o
   9   5   3       7465.22       7361.92       144.43 o
  10   5   3         19.29         26.35         2.29 o
  11   5   3       2334.57       2231.22        50.56 o
  12   5   3        980.08        893.87        22.27 o
  13   5   3        995.83        924.88        22.38 o
  14   5   3        712.22        656.11        20.75 o
  15   5   3       1023.70        987.92        27.19 o
  16   5   3        598.00        536.61        16.92 o
  17   5   3       1219.54       1294.19        35.93 o
  18   5   3       1019.35        997.01        31.24 o
  19   5   3        877.29        805.37       108.22 o
 -19   6   3       2351.21       2057.69        99.66 o
 -18   6   3          2.39         16.88         7.58 o
 -17   6   3       2199.16       2204.92        69.04 o
 -16   6   3         41.63         62.58         6.15 o
 -15   6   3       3215.79       3144.41        83.04 o
 -14   6   3         58.99         80.08         5.72 o
 -13   6   3       2054.35       2010.62        46.38 o
 -12   6   3       2180.10       2122.86        48.85 o
 -11   6   3       4719.34       4488.17       100.38 o
 -10   6   3       1410.41       1396.60        28.87 o
  -9   6   3       4717.04       4465.75        82.55 o
  -8   6   3       2584.66       2602.33        52.13 o
  -7   6   3       3027.32       2833.13        52.96 o
  -6   6   3        104.86        120.72         4.29 o
  -5   6   3       2623.53       2495.20        45.35 o
  -4   6   3       3891.58       3828.79        66.87 o
  -3   6   3       1120.75       1052.61        19.62 o
  -2   6   3      10897.03      10738.59       190.27 o
  -1   6   3        702.66        679.09        13.61 o
   0   6   3       6704.17       6650.96       146.89 o
   1   6   3       1998.89       2019.69        45.86 o
   2   6   3       4400.80       4232.68        83.34 o
   3   6   3       1244.80       1272.98        26.85 o
   4   6   3       4225.44       4030.87        82.40 o
   5   6   3          6.03         16.62         1.95 o
   6   6   3       3452.34       3420.32        70.10 o
   7   6   3         32.10         26.13         2.54 o
   8   6   3       6437.35       6458.63       149.35 o
   9   6   3        235.94        204.18         6.83 o
  10   6   3       4248.37       4346.10       121.10 o
  11   6   3        100.38         96.81         5.64 o
  12   6   3       3632.04       3705.96       136.09 o
  13   6   3        318.83        302.77        13.31 o
  14   6   3       1970.83       2204.13        82.20 o
  15   6   3        447.65        442.59        18.36 o
  16   6   3       1496.31       1620.25        60.70 o
  17   6   3        727.32        604.74        63.42 o
 -17   7   3         48.75         39.77        27.75 o
 -16   7   3        439.94        425.09        30.41 o
 -15   7   3         44.55         49.75         7.70 o
 -14   7   3        659.72        633.36        31.95 o
 -13   7   3        337.89        347.04        20.75 o
 -12   7   3        804.16        799.55        27.11 o
 -11   7   3        421.89        446.53        16.59 o
 -10   7   3        237.53        237.91        11.07 o
  -9   7   3        473.79        522.91        13.91 o
  -8   7   3       1063.71       1097.53        25.52 o
  -7   7   3        421.34        450.24        11.31 o
  -6   7   3        240.40        234.85         8.67 o
  -5   7   3       2364.08       2388.13        56.33 o
  -4   7   3       2069.13       2001.80        47.26 o
  -3   7   3       1055.31       1105.77        28.27 o
  -2   7   3        391.43        383.74        10.30 o
  -1   7   3        968.87        929.87        26.17 o
   0   7   3        293.51        298.56         8.58 o
   1   7   3       1117.22       1118.49        26.22 o
   2   7   3        325.81        356.79        10.21 o
   3   7   3       1115.18       1129.93        28.86 o
   4   7   3         82.81         95.80         4.60 o
   5   7   3       2165.43       2186.46        54.32 o
   6   7   3         73.53        113.19         6.20 o
   7   7   3       2215.53       2317.66        60.98 o
   8   7   3         80.89         86.91         5.17 o
   9   7   3        395.36        454.96        15.64 o
  10   7   3         93.71        117.40         8.73 o
  11   7   3       1190.93       1280.40        43.18 o
  12   7   3         30.10         46.52         8.35 o
  13   7   3        987.96       1029.76        45.39 o
  14   7   3        136.91        170.11        14.80 o
 -12   8   3          0.03          7.59         7.47 o
 -11   8   3          2.53         -5.21         7.14 o
 -10   8   3         94.29        119.91        10.28 o
  -9   8   3         20.84         23.29         5.70 o
  -8   8   3        363.13        401.76        15.04 o
  -7   8   3         42.44         53.77         4.74 o
  -6   8   3        179.08        196.18         7.71 o
  -5   8   3         16.91         26.84         3.93 o
  -4   8   3        193.75        197.31         8.24 o
  -3   8   3         39.64         47.71         4.04 o
  -2   8   3         19.44         27.52         3.67 o
  -1   8   3        127.92        146.41         7.35 o
   0   8   3        854.25        923.96        27.28 o
   1   8   3          3.01          8.95         3.50 o
   2   8   3        146.77        181.79         8.21 o
   3   8   3          9.44         12.23         4.61 o
   4   8   3         33.76         29.26         3.99 o
   5   8   3         61.58         62.54         5.27 o
   6   8   3        318.34        328.39        12.35 o
   7   8   3         29.36         50.05         5.38 o
   8   8   3        519.80        549.88        20.15 o
   9   8   3          1.01          4.83         5.37 o
  10   8   3         14.92         10.19        18.97 o
  -3   9   3        714.08        825.36        37.13 o
  -2   9   3        600.67        694.14        31.93 o
  -1   9   3        811.45        866.40        38.89 o
   0   9   3        106.88        129.91        10.66 o
   1   9   3       1185.87       1367.03       100.82 o
 -26   0   4       1170.66       1167.23        94.35 o
 -25   0   4       1301.67       1266.21       103.60 o
 -24   0   4        589.03        612.06        24.86 o
 -23   0   4       3040.73       2999.55        91.61 o
 -22   0   4        213.22        135.20        12.38 o
 -21   0   4       4485.53       4208.42       127.74 o
 -20   0   4        755.25        757.99        30.27 o
 -19   0   4       4581.46       4276.79       129.64 o
 -18   0   4         30.18         29.04         8.22 o
 -17   0   4       4587.16       4335.60       131.09 o
 -16   0   4         51.87         94.91         9.29 o
 -15   0   4       1222.14       1122.30        32.52 o
 -14   0   4        105.40         85.42         4.29 o
 -13   0   4       7523.51       7545.30       194.91 o
 -12   0   4        755.84        594.91        19.25 o
 -11   0   4      18097.57      21707.31       707.45 o
 -10   0   4      12832.98      12987.13       423.30 o
  -9   0   4      10318.44      12061.78       441.40 o
  -8   0   4       7001.19       7152.69       281.00 o
  -7   0   4        784.89        714.68        27.60 o
  -6   0   4        402.36        576.63        23.36 o
  -5   0   4      10044.18      10490.12      1543.61 o
  -4   0   4        455.05        596.35        39.42 o
  -3   0   4       4885.04       5214.38       456.89 o
  -1   0   4      47948.71      49785.46      2571.50 o
   0   0   4      19776.83      21210.49      1101.63 o
   1   0   4      10497.54      10553.68       542.80 o
   2   0   4      21226.23      28694.68      2093.05 o
   3   0   4        645.20        635.02        19.32 o
   4   0   4       5616.28       5995.41       178.17 o
   5   0   4      11652.08      16824.00       943.27 o
   6   0   4      29559.67      41383.20      3018.86 o
   7   0   4        691.29        643.93        19.76 o
   8   0   4      23908.65      28236.70       926.71 o
   9   0   4        183.08        179.24         6.86 o
  10   0   4      23811.00      28628.32      1041.20 o
  11   0   4        706.03        779.51        21.13 o
  12   0   4       8810.32       9713.81       250.14 o
  13   0   4         81.75         76.46         6.63 o
  14   0   4       9060.81       9588.11       286.57 o
  15   0   4        937.75        805.57        48.07 o
  16   0   4       9810.88      10139.17       332.54 o
  17   0   4       1986.68       1883.71        64.81 o
  18   0   4       3819.43       3705.45       109.62 o
  19   0   4        711.83        695.60        24.36 o
  20   0   4       2996.11       2571.16       139.50 o
  21   0   4        300.26        281.23        13.69 o
  22   0   4       1362.99       1298.69        67.12 o
 -25   1   4        211.06        198.02        12.48 o
 -24   1   4       1002.17       1057.20        47.69 o
 -23   1   4         51.97         68.74         8.42 o
 -22   1   4       2908.93       2887.07        67.26 o
 -21   1   4        550.62        504.93        13.48 o
 -20   1   4       4557.36       4330.79        92.84 o
 -19   1   4        652.32        505.44        18.17 o
 -18   1   4       3233.48       3040.24        68.84 o
 -17   1   4         22.25         22.12         3.17 o
 -16   1   4       1100.53       1013.15        20.06 o
 -15   1   4        605.17        660.36        18.38 o
 -14   1   4      12085.70      12279.99       224.21 o
 -13   1   4         75.81         95.82         4.41 o
 -12   1   4      10409.73      10295.50       181.89 o
 -11   1   4        730.05        587.45        12.99 o
 -10   1   4       9737.68       9660.05       188.05 o
  -9   1   4       4229.88       4252.35        83.06 o
  -8   1   4       4379.82       4365.40        99.81 o
  -7   1   4        159.12        223.90        12.57 o
  -6   1   4       7943.08       7342.40       329.40 o
  -5   1   4        304.33        199.82         5.40 o
  -4   1   4      23716.80      31169.07      1162.08 o
  -3   1   4       5184.53       4737.04       154.21 o
  -2   1   4      18717.14      28905.93      1490.47 o
  -1   1   4         77.57         99.98         3.60 o
   0   1   4       7897.47       7699.65       228.42 o
   1   1   4       1298.05       1312.86        36.36 o
   2   1   4       2938.48       2849.16        62.50 o
   3   1   4        193.86        167.47         5.82 o
   4   1   4       1845.99       1972.05        38.46 o
   5   1   4       7165.76       8146.70       187.00 o
   6   1   4       1838.34       2092.57        44.24 o
   7   1   4       6409.48       7365.83       167.24 o
   8   1   4       1542.88       1700.55        32.03 o
   9   1   4       3270.56       3898.00       116.15 o
  10   1   4        174.81        195.96         4.87 o
  11   1   4       3260.67       3739.98        73.36 o
  12   1   4          6.12         11.81         1.62 o
  13   1   4       2081.29       2310.88        51.70 o
  14   1   4        641.64        678.70        16.68 o
  15   1   4       2564.20       2533.14        54.61 o
  16   1   4         28.56         40.63         4.42 o
  17   1   4       3771.18       3813.59        85.61 o
  18   1   4       2056.02       1967.20        43.52 o
  19   1   4       1771.64       1713.61        37.93 o
  20   1   4        471.61        448.80        17.78 o
  21   1   4        948.03        958.97        36.75 o
  22   1   4        322.04        331.69        14.23 o
 -25   2   4         23.41         29.26         5.93 o
 -24   2   4          0.24         -0.26         5.54 o
 -23   2   4         12.73         12.62         6.15 o
 -22   2   4          0.17          4.61         3.82 o
 -21   2   4          7.54          8.85         3.99 o
 -20   2   4        181.09        156.18         7.38 o
 -19   2   4         59.12         60.58         4.59 o
 -18   2   4         37.24         37.24         3.65 o
 -17   2   4        827.43        838.22        24.51 o
 -16   2   4         90.95        134.52         8.76 o
 -15   2   4         31.12         33.68         2.42 o
 -14   2   4          9.49          9.05         2.18 o
 -13   2   4        108.02        115.48         3.60 o
 -12   2   4        169.93        189.35         4.92 o
 -11   2   4         83.53         81.99         4.69 o
 -10   2   4         15.20         16.41         1.28 o
  -9   2   4         25.24         33.82         1.54 o
  -8   2   4          0.06         11.88         1.49 o
  -7   2   4       1244.12       1243.48        30.24 o
  -6   2   4         98.91         75.75         2.40 o
  -5   2   4       2037.41       1992.51        57.75 o
  -4   2   4         49.68         73.15         2.79 o
  -3   2   4         77.45         73.20         2.56 o
  -2   2   4         62.18         63.36         2.71 o
  -1   2   4        426.92        420.91         9.48 o
   0   2   4         15.12         38.10         1.42 o
   1   2   4       2051.43       2183.15        45.97 o
   2   2   4       2841.26       3147.00        72.94 o
   3   2   4         76.73         91.73         2.58 o
   4   2   4         46.55         59.45         3.58 o
   5   2   4        164.14        194.46         5.69 o
   6   2   4        188.97        200.05         6.68 o
   7   2   4        245.81        248.38         7.87 o
   8   2   4        272.72        297.90         6.13 o
   9   2   4        387.06        454.23         8.68 o
  10   2   4         92.13        112.87         3.16 o
  11   2   4        400.55        400.72         7.96 o
  12   2   4        400.66        455.26         9.58 o
  13   2   4        958.64       1040.15        23.65 o
  14   2   4          4.62          7.61         1.98 o
  15   2   4        195.62        197.77         6.24 o
  16   2   4        131.09        147.26         5.92 o
  17   2   4         17.97         22.09         2.96 o
  18   2   4         53.52         63.64         4.61 o
  19   2   4          5.69         12.18         3.29 o
  20   2   4          4.18          2.49         3.35 o
  21   2   4          1.75          3.71         3.86 o
  22   2   4         16.26         15.66         5.68 o
 -24   3   4       1087.19       1129.59        48.92 o
 -23   3   4        387.00        357.57        12.48 o
 -22   3   4       1335.33       1301.02        45.94 o
 -21   3   4        792.60        724.05        21.17 o
 -20   3   4       2708.45       2659.70        67.29 o
 -19   3   4          7.98         14.74         3.47 o
 -18   3   4       3160.50       3079.43        91.68 o
 -17   3   4        831.76        799.42        21.25 o
 -16   3   4       2286.61       2219.09        46.95 o
 -15   3   4        165.67        137.26         7.68 o
 -14   3   4       6352.03       6233.22       122.57 o
 -13   3   4        408.17        374.04        14.58 o
 -12   3   4       6471.15       6409.37       110.57 o
 -11   3   4        735.46        688.99        13.18 o
 -10   3   4      10564.42      10905.65       198.88 o
  -9   3   4        393.61        469.53        16.85 o
  -8   3   4       6969.03       7022.00       151.35 o
  -7   3   4       3094.88       2905.23        47.91 o
  -6   3   4       3757.94       3885.43        75.71 o
  -5   3   4       5347.17       4997.87        91.11 o
  -4   3   4      10243.77      10796.54       277.70 o
  -3   3   4       8738.70       8598.07       178.87 o
  -2   3   4       3803.83       3699.40        74.73 o
  -1   3   4        742.19        621.82        12.26 o
   0   3   4       4758.50       4871.59        91.66 o
   1   3   4      13062.47      12833.98       258.83 o
   2   3   4       3195.94       3173.13        64.17 o
   3   3   4       9591.16      10264.45       186.45 o
   4   3   4       3157.13       3222.55        59.09 o
   5   3   4       2597.23       2355.70        39.85 o
   6   3   4          7.53         27.86         1.67 o
   7   3   4       7101.67       7805.68       142.25 o
   8   3   4        604.72        565.09        10.70 o
   9   3   4       7519.98       7704.73       140.84 o
  10   3   4          1.70         10.90         1.45 o
  11   3   4       4413.40       4220.22        86.19 o
  12   3   4         37.11         76.70         6.47 o
  13   3   4       2032.58       2016.30        42.18 o
  14   3   4        280.91        290.50         7.77 o
  15   3   4       2879.38       2776.72        55.72 o
  16   3   4         86.49        104.99         6.09 o
  17   3   4       2864.54       2873.10        75.73 o
  18   3   4        388.15        367.53        12.52 o
  19   3   4        997.17        937.36        28.79 o
  20   3   4        570.82        558.39        17.23 o
  21   3   4        493.85        537.46        23.22 o
 -23   4   4       1202.25       1169.72        42.49 o
 -22   4   4        178.53        159.02         9.22 o
 -21   4   4       2543.50       2544.99        72.68 o
 -20   4   4        309.95        322.49        12.57 o
 -19   4   4       6578.78       6436.60       158.53 o
 -18   4   4        134.48        124.39         7.86 o
 -17   4   4       5094.65       4943.73       106.11 o
 -16   4   4        622.47        610.80        15.10 o
 -15   4   4       2502.24       2368.68        48.11 o
 -14   4   4        284.27        302.72         8.29 o
 -13   4   4       6054.05       5724.14       105.80 o
 -12   4   4        509.91        492.08        10.79 o
 -11   4   4       9965.65       9897.32       180.45 o
 -10   4   4       1547.16       1415.07        26.95 o
  -9   4   4      11071.29      10639.71       178.13 o
  -8   4   4       2391.02       2183.34        39.36 o
  -7   4   4       6501.89       6005.43       106.20 o
  -6   4   4       1627.37       1397.58        24.74 o
  -5   4   4      13220.64      13290.49       215.72 o
  -4   4   4       6613.81       6245.73        97.34 o
  -3   4   4       2916.34       2601.30        50.95 o
  -2   4   4      15663.60      16297.86       271.58 o
  -1   4   4       5708.37       5800.15       102.35 o
   0   4   4       6600.42       6157.77       103.34 o
   1   4   4       9178.72       9585.20       169.36 o
   2   4   4      15320.15      15474.66       280.88 o
   3   4   4       4568.79       4515.83        82.94 o
   4   4   4      10161.92      10119.10       173.60 o
   5   4   4       1077.21       1079.00        21.23 o
   6   4   4      10930.09      11043.39       195.47 o
   7   4   4        256.76        220.52         5.15 o
   8   4   4      11992.15      12387.45       212.69 o
   9   4   4        221.17        221.53         5.73 o
  10   4   4      14465.76      14660.60       276.11 o
  11   4   4       1152.54       1152.34        24.24 o
  12   4   4       5829.64       5646.12       119.70 o
  13   4   4          4.91         14.51         2.41 o
  14   4   4       3973.14       3876.88        82.89 o
  15   4   4        172.58        179.22         6.82 o
  16   4   4       5055.79       5122.34       119.33 o
  17   4   4        796.68        781.58        22.09 o
  18   4   4       2911.61       2878.37        76.36 o
  19   4   4        283.33        277.95        11.70 o
  20   4   4       2864.56       3102.19       117.23 o
 -21   5   4        146.45        154.51        12.83 o
 -20   5   4       1423.43       1319.81        47.32 o
 -19   5   4         57.40         71.27         6.60 o
 -18   5   4       1718.05       1648.41        42.48 o
 -17   5   4        175.56        155.43         9.55 o
 -16   5   4       1582.12       1492.43        39.21 o
 -15   5   4          2.17         17.02         3.34 o
 -14   5   4       2749.01       2625.45        52.97 o
 -13   5   4        238.01        241.63         9.78 o
 -12   5   4       2854.96       2564.22        51.74 o
 -11   5   4         31.79         49.30         2.83 o
 -10   5   4       4310.34       3676.04        66.20 o
  -9   5   4         70.97         81.61         3.09 o
  -8   5   4       2991.06       2632.23        45.08 o
  -7   5   4        548.36        529.63        11.25 o
  -6   5   4       3881.00       3545.03        67.65 o
  -5   5   4        697.85        663.71        13.36 o
  -4   5   4       1931.64       1690.30        30.06 o
  -3   5   4        663.75        612.51        11.32 o
  -2   5   4       2256.46       2004.11        35.27 o
  -1   5   4        701.81        632.58        12.74 o
   0   5   4       5346.92       4921.55        93.39 o
   1   5   4        639.69        603.50        13.18 o
   2   5   4        896.79        794.97        16.99 o
   3   5   4       1019.08        958.04        19.63 o
   4   5   4       1459.53       1409.37        30.57 o
   5   5   4       2749.67       2781.10        53.21 o
   6   5   4         22.22         33.15         2.73 o
   7   5   4       1603.27       1519.07        32.09 o
   8   5   4         90.60         97.47         5.88 o
   9   5   4        528.86        493.66        11.75 o
  10   5   4        869.36        826.66        21.22 o
  11   5   4       1872.50       1861.70        49.19 o
  12   5   4         36.47         38.74         3.66 o
  13   5   4       1726.29       1846.04        48.90 o
  14   5   4        422.61        426.13        11.98 o
  15   5   4       1060.81       1061.97        31.94 o
  16   5   4          9.53         24.20         5.43 o
  17   5   4       1266.70       1392.23        40.44 o
  18   5   4        240.47        244.22        13.43 o
 -19   6   4        148.80        116.60        20.72 o
 -18   6   4          5.54         15.97         7.59 o
 -17   6   4        248.55        230.61        11.70 o
 -16   6   4        140.97        116.69         7.47 o
 -15   6   4        199.58        220.68        13.30 o
 -14   6   4         12.02         15.75         3.95 o
 -13   6   4       1023.85        991.07        25.84 o
 -12   6   4         80.43         76.13         4.93 o
 -11   6   4       1013.66        972.29        23.38 o
 -10   6   4         21.20         32.31         3.51 o
  -9   6   4        352.41        373.94         9.54 o
  -8   6   4         27.01         36.40         2.53 o
  -7   6   4        613.93        609.63        13.46 o
  -6   6   4         13.76         18.54         2.61 o
  -5   6   4       1220.13       1177.26        23.12 o
  -4   6   4        468.92        440.20        10.44 o
  -3   6   4        238.98        258.22         7.20 o
  -2   6   4       1942.14       1901.74        35.90 o
  -1   6   4       2208.98       2066.02        41.39 o
   0   6   4        237.74        249.86         6.43 o
   1   6   4        530.87        521.59        11.45 o
   2   6   4        599.08        565.80        12.89 o
   3   6   4         68.69         71.55         3.27 o
   4   6   4         77.26         71.10         3.37 o
   5   6   4        247.68        246.77         7.44 o
   6   6   4        180.63        176.25         5.62 o
   7   6   4         58.33         67.79         3.82 o
   8   6   4        175.87        178.17         6.14 o
   9   6   4        795.64        734.84        18.64 o
  10   6   4          9.43          8.46         2.90 o
  11   6   4          2.60         16.22         4.83 o
  12   6   4         14.30         24.72         3.75 o
  13   6   4        169.97        149.24         7.77 o
  14   6   4         80.18         76.75         6.69 o
  15   6   4         19.34          9.74         4.29 o
  16   6   4          4.31          9.30         5.05 o
 -16   7   4       1855.57       1821.98       152.16 o
 -15   7   4         18.17         29.05         7.20 o
 -14   7   4       1575.18       1649.73        63.32 o
 -13   7   4         94.72         82.41         6.98 o
 -12   7   4       2813.79       2891.32        88.34 o
 -11   7   4        708.27        745.08        22.49 o
 -10   7   4       1977.53       1969.81        45.45 o
  -9   7   4        165.07        196.39         8.62 o
  -8   7   4       2850.72       2666.88        57.77 o
  -7   7   4        663.08        751.70        19.50 o
  -6   7   4       2015.02       2017.27        48.03 o
  -5   7   4        686.34        741.22        18.28 o
  -4   7   4       2108.19       2122.09        48.08 o
  -3   7   4       3756.07       3908.77        96.09 o
  -2   7   4       1708.40       1692.00        40.15 o
  -1   7   4       3699.09       3681.38        86.04 o
   0   7   4       1787.26       1740.73        39.67 o
   1   7   4       3020.21       3006.35        70.46 o
   2   7   4        197.24        216.22         9.39 o
   3   7   4       1797.30       1863.97        49.57 o
   4   7   4        649.15        702.54        20.02 o
   5   7   4       3100.84       3231.25        90.39 o
   6   7   4        236.57        259.99         9.29 o
   7   7   4       4512.30       4794.20       133.29 o
   8   7   4        318.68        380.13        17.08 o
   9   7   4       3097.25       3254.14        97.86 o
  10   7   4          4.29          7.27         3.66 o
  11   7   4       1899.74       1923.71        63.86 o
  12   7   4        105.65         85.92         8.06 o
  13   7   4        991.13       1091.83        86.95 o
 -12   8   4        224.64        316.02        48.10 o
 -11   8   4       1759.95       1829.28        79.57 o
 -10   8   4        472.05        542.89        26.52 o
  -9   8   4       2404.19       2634.74        80.23 o
  -8   8   4        152.59        185.35         9.23 o
  -7   8   4       2139.80       2316.44        65.27 o
  -6   8   4        168.15        220.17         9.62 o
  -5   8   4       2062.92       2243.58        68.53 o
  -4   8   4       2213.73       2423.03        95.27 o
  -3   8   4       1300.57       1453.10        55.82 o
  -2   8   4       1433.87       1614.08        55.49 o
  -1   8   4        627.19        720.20        24.18 o
   0   8   4       1759.65       2001.51        67.69 o
   1   8   4       1146.39       1190.59        39.64 o
   2   8   4       1426.37       1541.14        44.18 o
   3   8   4        739.33        822.55        24.81 o
   4   8   4       1508.54       1582.66        48.75 o
   5   8   4         15.57         26.84         4.14 o
   6   8   4       1390.65       1571.24        63.97 o
   7   8   4        153.26        170.54         8.58 o
   8   8   4       2477.14       2517.84       107.51 o
   9   8   4         10.46         27.72         7.16 o
 -26   1   5        311.68        319.12        38.85 o
 -25   1   5        154.56        125.75         8.46 o
 -24   1   5        898.63        991.35        32.17 o
 -23   1   5        284.05        257.83         9.63 o
 -22   1   5       1823.16       1726.93        43.84 o
 -21   1   5        691.11        612.77        15.69 o
 -20   1   5       2401.36       2274.79        50.14 o
 -19   1   5        324.73        330.11        10.04 o
 -18   1   5        459.37        439.96        11.93 o
 -17   1   5        106.71         87.84         6.72 o
 -16   1   5       3803.66       3769.27        70.16 o
 -15   1   5        472.95        671.70        32.92 o
 -14   1   5       3505.52       3322.39        61.79 o
 -13   1   5       2879.18       2962.33        56.90 o
 -12   1   5       7753.54       7624.20       139.18 o
 -11   1   5         35.48         25.21         3.24 o
 -10   1   5       3606.08       3409.99        64.59 o
  -9   1   5        542.01        440.14         9.98 o
  -8   1   5       2174.90       2158.81        85.97 o
  -7   1   5       1808.14       1873.10        38.25 o
  -6   1   5       4995.10       4150.49       143.41 o
  -5   1   5       1633.02       1485.20        44.24 o
  -4   1   5       3280.29       2747.13        75.71 o
  -3   1   5       6232.53       6222.43       171.52 o
  -2   1   5        324.72        204.76         5.27 o
  -1   1   5      12577.66      12879.16       419.25 o
   0   1   5      13038.49      13979.20       431.58 o
   1   1   5       1894.61       1862.71        39.32 o
   2   1   5         56.78         89.70         2.23 o
   3   1   5       6753.92       7595.99       167.85 o
   4   1   5         32.05         62.59         2.42 o
   5   1   5       9717.79      10449.39       202.88 o
   6   1   5         85.94         94.30         3.67 o
   7   1   5       6736.84       7899.73       143.95 o
   8   1   5        933.75        919.38        17.09 o
   9   1   5       8472.46       9719.22       197.87 o
  10   1   5         35.79         49.28         2.66 o
  11   1   5       3388.54       3533.72        67.41 o
  12   1   5        585.08        596.07        13.34 o
  13   1   5       3272.38       3430.46        70.48 o
  14   1   5         33.91         42.46         3.10 o
  15   1   5       3860.66       3873.87        82.85 o
  16   1   5         30.58         44.79         3.45 o
  17   1   5       2659.34       2700.19        58.48 o
  18   1   5        831.14        785.26        22.06 o
  19   1   5       1226.64       1107.16        37.17 o
  20   1   5        209.76        215.14         9.47 o
  21   1   5        574.25        597.30        23.49 o
 -25   2   5       1184.68       1199.56        41.62 o
 -24   2   5        391.64        364.44        15.48 o
 -23   2   5       1000.00       1039.12        36.37 o
 -22   2   5         46.93         50.90         4.89 o
 -21   2   5       4555.39       4354.40       114.08 o
 -20   2   5        814.86        678.40        38.45 o
 -19   2   5       4936.15       4721.11       116.55 o
 -18   2   5         93.97        179.12        16.31 o
 -17   2   5       4338.13       4061.82        87.59 o
 -16   2   5        503.41        480.87        18.13 o
 -15   2   5       2765.94       2565.02        56.07 o
 -14   2   5         84.44        129.61         7.98 o
 -13   2   5       8393.35       8220.02       145.64 o
 -12   2   5        389.94        355.97        21.72 o
 -11   2   5      14117.97      14178.23       275.12 o
 -10   2   5       6996.04       6835.66       133.67 o
  -9   2   5      12621.38      12373.80       310.95 o
  -8   2   5         18.99         28.87         2.90 o
  -7   2   5       4535.42       4045.03        78.98 o
  -6   2   5         39.28         42.18         2.19 o
  -5   2   5      16907.75      18410.66       472.65 o
  -4   2   5       9844.63       9599.94       230.87 o
  -3   2   5      11317.70      10651.43       458.14 o
  -2   2   5       6890.70       6447.92       120.85 o
  -1   2   5      13590.79      13820.20       378.94 o
   0   2   5      14877.21      15254.54       349.83 o
   1   2   5       8289.28       8332.88       185.57 o
   2   2   5       6849.43       7042.02       161.90 o
   3   2   5       4415.50       4345.80       105.58 o
   4   2   5       2276.67       2328.35        46.79 o
   5   2   5       5667.34       6199.72       125.07 o
   6   2   5      13709.59      15334.31       313.06 o
   7   2   5        340.61        302.00         6.36 o
   8   2   5       8466.27       9052.65       155.49 o
   9   2   5        352.05        342.71         7.39 o
  10   2   5      12325.92      13353.05       236.07 o
  11   2   5        602.47        530.55        10.63 o
  12   2   5       2519.70       2580.25        53.46 o
  13   2   5        283.33        219.71         7.54 o
  14   2   5       3265.68       3387.59        67.35 o
  15   2   5        911.10        906.51        20.21 o
  16   2   5       5185.43       5276.47       117.12 o
  17   2   5       1122.63       1138.33        28.47 o
  18   2   5       1675.72       1716.93        46.92 o
  19   2   5        296.50        309.08        11.25 o
  20   2   5       1746.27       1688.84        52.76 o
  21   2   5        581.91        583.64        29.49 o
 -24   3   5        761.35        757.22        37.29 o
 -23   3   5        168.42        174.60         7.80 o
 -22   3   5        645.15        693.58        24.59 o
 -21   3   5        304.71        294.91        11.26 o
 -20   3   5       1662.16       1548.74        46.20 o
 -19   3   5         26.19         48.16         4.74 o
 -18   3   5        224.30        237.75         9.48 o
 -17   3   5        618.92        587.78        16.07 o
 -16   3   5       1313.68       1196.52        29.09 o
 -15   3   5         38.71         37.55         2.94 o
 -14   3   5       4124.81       3836.85        69.21 o
 -13   3   5        137.53        143.21         4.17 o
 -12   3   5       4440.56       4114.29        71.77 o
 -11   3   5         22.22         20.00         1.60 o
 -10   3   5       4171.56       3746.53        63.30 o
  -9   3   5         56.73         61.17         2.20 o
  -8   3   5       1214.19       1039.18        19.34 o
  -7   3   5        562.82        514.36         9.84 o
  -6   3   5       4672.55       4518.37        87.89 o
  -5   3   5       2691.71       2651.33        47.26 o
  -4   3   5       5036.14       4678.19        90.92 o
  -3   3   5        475.19        408.15         7.78 o
  -2   3   5       5377.62       5138.21        98.79 o
  -1   3   5       2148.42       2123.97        38.00 o
   0   3   5       5042.73       5002.46        97.55 o
   1   3   5       3229.55       3025.61        55.42 o
   2   3   5       2280.14       2331.27        49.22 o
   3   3   5       3244.36       3289.55        58.44 o
   4   3   5       2651.03       2817.97        62.19 o
   5   3   5       6870.31       7113.28       122.62 o
   6   3   5        525.80        463.63        10.80 o
   7   3   5       3091.04       3156.20        56.37 o
   8   3   5        762.68        752.00        14.73 o
   9   3   5       4958.29       5273.39        93.78 o
  10   3   5       1348.56       1362.35        28.82 o
  11   3   5       6621.45       7041.92       137.98 o
  12   3   5         12.65         21.69         2.33 o
  13   3   5       3311.17       3397.61        67.56 o
  14   3   5          4.16         13.60         2.87 o
  15   3   5       2516.56       2606.73        59.21 o
  16   3   5         12.06         21.64         3.48 o
  17   3   5       3602.23       3784.26        99.07 o
  18   3   5         39.47         41.73         5.44 o
  19   3   5        828.20        956.67        31.35 o
  20   3   5          4.48         20.31         5.65 o
 -23   4   5          0.88          3.28         7.37 o
 -22   4   5          0.63          7.40         4.69 o
 -21   4   5        129.98        139.48         7.74 o
 -20   4   5        139.23        120.84         7.08 o
 -19   4   5         93.19         95.55         6.56 o
 -18   4   5         69.62         69.73         5.27 o
 -17   4   5         16.50         21.68         3.55 o
 -16   4   5        196.83        168.12         6.49 o
 -15   4   5          1.32         14.03         3.40 o
 -14   4   5        154.04        143.98         5.07 o
 -13   4   5        184.48        181.14         5.55 o
 -12   4   5         27.29         32.80         2.39 o
 -11   4   5        153.11        150.65         4.52 o
 -10   4   5       1124.41       1026.21        19.53 o
  -9   4   5        112.98        114.13         6.15 o
  -8   4   5        118.85        143.96         3.77 o
  -7   4   5        583.34        536.37        10.08 o
  -6   4   5       1549.04       1622.29        36.37 o
  -5   4   5        176.61        132.18         4.34 o
  -4   4   5         76.58         86.18         3.05 o
  -3   4   5          3.05         20.85         1.78 o
  -2   4   5       1427.93       1583.88        32.66 o
  -1   4   5       1183.98       1037.09        19.23 o
   0   4   5        921.00        962.13        20.00 o
   1   4   5       2059.99       1868.51        35.98 o
   2   4   5         10.61         26.44         2.36 o
   3   4   5          2.26         21.97         1.76 o
   4   4   5        315.77        361.79         9.10 o
   5   4   5        192.31        165.77         4.46 o
   6   4   5        248.29        258.63         6.94 o
   7   4   5        623.62        664.43        13.96 o
   8   4   5         73.78         73.63         3.35 o
   9   4   5       1639.42       1650.62        33.68 o
  10   4   5         82.11         77.55         3.69 o
  11   4   5         16.57         19.95         2.92 o
  12   4   5         94.73         82.12         4.10 o
  13   4   5        273.74        266.57         8.17 o
  14   4   5         23.06         37.80         3.35 o
  15   4   5          0.57          8.20         3.57 o
  16   4   5        133.80        114.51         7.61 o
  17   4   5          0.75          2.33         3.70 o
  18   4   5         43.37         38.76         4.84 o
  19   4   5          0.65          3.24         9.57 o
 -21   5   5        608.59        549.37        22.40 o
 -20   5   5       1799.22       1825.32        60.47 o
 -19   5   5        149.62        135.65         8.20 o
 -18   5   5       2007.56       1906.62        51.88 o
 -17   5   5         35.39         36.11         4.47 o
 -16   5   5       2330.78       2232.60        51.33 o
 -15   5   5        175.40        150.34         8.01 o
 -14   5   5        912.18        900.35        21.64 o
 -13   5   5         68.89         82.62         6.42 o
 -12   5   5       6831.76       6427.07       126.61 o
 -11   5   5          7.40         17.96         2.41 o
 -10   5   5       2268.49       2106.82        42.90 o
  -9   5   5        303.27        285.52         9.87 o
  -8   5   5       3267.39       3194.46        68.54 o
  -7   5   5       2445.95       2273.93        47.28 o
  -6   5   5       3172.06       3086.12        63.61 o
  -5   5   5        601.79        569.11        10.97 o
  -4   5   5       4368.53       4284.40        74.30 o
  -3   5   5       2157.39       2064.64        37.69 o
  -2   5   5       1604.60       1527.49        29.19 o
  -1   5   5       2201.54       2077.73        39.09 o
   0   5   5       4030.10       3941.90        80.86 o
   1   5   5       2225.73       2158.65        46.27 o
   2   5   5         78.77         99.63         3.47 o
   3   5   5        846.49        782.86        16.93 o
   4   5   5        617.40        617.53        13.62 o
   5   5   5       3752.26       3568.72        70.56 o
   6   5   5        548.12        558.80        13.09 o
   7   5   5       3460.74       3297.08        65.41 o
   8   5   5        521.69        515.49        15.87 o
   9   5   5       2935.75       2791.78        57.78 o
  10   5   5         20.63         28.05         2.94 o
  11   5   5        773.75        695.09        19.07 o
  12   5   5          0.16          8.44         2.68 o
  13   5   5        522.06        483.64        14.76 o
  14   5   5          3.02          7.24         3.28 o
  15   5   5       1396.38       1395.07        40.40 o
  16   5   5         57.51         54.40         5.29 o
  17   5   5       1389.75       1417.17        48.37 o
 -19   6   5       2321.71       1935.34        90.02 o
 -18   6   5         60.78         51.30         7.39 o
 -17   6   5       1273.96       1268.71        41.30 o
 -16   6   5        293.61        296.49        13.19 o
 -15   6   5       3010.78       2991.22        91.74 o
 -14   6   5          7.45         17.41         4.38 o
 -13   6   5       2600.63       2503.31        55.04 o
 -12   6   5        112.73        132.83         6.83 o
 -11   6   5       5066.38       4835.78       103.40 o
 -10   6   5        305.88        340.81        11.61 o
  -9   6   5       5506.51       5202.01       106.63 o
  -8   6   5         44.83         65.63         5.28 o
  -7   6   5       5540.61       5341.47       109.30 o
  -6   6   5        193.47        217.89         6.94 o
  -5   6   5       2938.89       2797.33        63.13 o
  -4   6   5       2252.09       2190.04        44.21 o
  -3   6   5       1015.72        936.64        20.77 o
  -2   6   5       3146.72       3003.09        64.44 o
  -1   6   5       3598.86       3402.63        73.05 o
   0   6   5       2813.85       2679.22        59.92 o
   1   6   5       6899.36       6796.92       143.76 o
   2   6   5       2013.43       1952.44        44.26 o
   3   6   5        962.63        940.36        21.43 o
   4   6   5       3014.39       2917.84        65.22 o
   5   6   5        670.31        680.24        17.27 o
   6   6   5       1317.82       1283.36        29.91 o
   7   6   5        451.19        455.79        11.89 o
   8   6   5       5179.43       5134.91       125.86 o
   9   6   5        588.96        634.05        17.26 o
  10   6   5       2874.85       2986.26        90.06 o
  11   6   5          2.18         11.45         3.78 o
  12   6   5       1981.43       2062.72        68.83 o
  13   6   5         20.95         32.96         3.85 o
  14   6   5       1620.69       1745.70        64.86 o
  15   6   5         67.70         87.04         7.53 o
 -16   7   5        473.05        421.52        47.22 o
 -15   7   5         21.51         20.64         6.87 o
 -14   7   5        822.61        832.00        34.33 o
 -13   7   5         39.02         41.27         5.80 o
 -12   7   5        585.25        572.21        19.54 o
 -11   7   5         17.67         19.16         4.57 o
 -10   7   5        992.84        963.14        25.70 o
  -9   7   5        279.43        318.14        11.04 o
  -8   7   5       1076.64       1097.00        30.10 o
  -7   7   5        112.57        133.50         6.88 o
  -6   7   5        479.08        460.93        14.65 o
  -5   7   5        563.37        604.17        18.92 o
  -4   7   5        953.22        936.74        24.80 o
  -3   7   5        376.38        403.11        16.21 o
  -2   7   5       1789.25       1690.60        45.40 o
  -1   7   5         53.02         60.10         5.37 o
   0   7   5        217.31        217.53         7.81 o
   1   7   5       1144.73       1121.76        34.48 o
   2   7   5        374.28        390.41        11.68 o
   3   7   5        267.76        280.78        12.28 o
   4   7   5        219.74        221.82         7.81 o
   5   7   5       1658.52       1708.28        45.16 o
   6   7   5        105.29        132.27         5.98 o
   7   7   5       1109.95       1173.30        36.36 o
   8   7   5        343.06        369.40        12.76 o
   9   7   5        586.58        604.57        23.80 o
  10   7   5        216.47        235.57         9.74 o
  11   7   5        953.00        961.21        36.53 o
  12   7   5          0.92          8.08         5.94 o
 -12   8   5          3.22          4.18         9.09 o
 -11   8   5         16.11         27.48         7.77 o
 -10   8   5         27.03         35.03         6.12 o
  -9   8   5        106.46        123.81         7.50 o
  -8   8   5         35.60         29.33         4.84 o
  -7   8   5          2.46          3.20         4.37 o
  -6   8   5          1.50          5.95         4.29 o
  -5   8   5          2.36         11.83         4.17 o
  -4   8   5          3.91          9.85         4.14 o
  -3   8   5        419.10        449.25        17.24 o
  -2   8   5        300.05        300.85        14.36 o
  -1   8   5         10.66         12.41         4.39 o
   0   8   5         13.95         13.88         3.91 o
   1   8   5        110.63        114.89         6.77 o
   2   8   5          6.18         17.07         3.93 o
   3   8   5          7.19          9.36         3.81 o
   4   8   5        159.69        149.26         7.31 o
   5   8   5          1.26          3.36         3.81 o
   6   8   5        313.83        286.51        11.58 o
   7   8   5          2.70         16.31         5.20 o
 -26   0   6        930.36        938.13        54.38 o
 -25   0   6        272.32        352.09        24.34 o
 -24   0   6        607.95        614.08        24.11 o
 -23   0   6       1088.07       1237.05        60.75 o
 -22   0   6       2115.72       2034.56        59.23 o
 -21   0   6       1772.31       1709.61        92.24 o
 -20   0   6       2002.62       1829.03        57.75 o
 -19   0   6       4249.43       3921.59       130.78 o
 -18   0   6        735.79        749.03        38.55 o
 -17   0   6       5553.67       5273.62       159.97 o
 -16   0   6       1352.61       1310.81        34.54 o
 -15   0   6       2934.76       2726.46        61.94 o
 -14   0   6        325.95        414.62        17.59 o
 -13   0   6      12540.73      12149.90       296.17 o
 -12   0   6        625.85        570.65        18.51 o
 -11   0   6      30185.90      33152.32      1080.86 o
 -10   0   6       1230.81       1065.45        33.58 o
  -9   0   6      15553.18      15361.38       501.82 o
  -8   0   6       1481.93       1351.42        57.68 o
  -7   0   6      23042.87      23322.55      1251.04 o
  -6   0   6        330.77        330.42         9.18 o
  -5   0   6      39862.47      51467.91      2160.68 o
  -4   0   6       8426.26       8986.04       360.57 o
  -3   0   6      13316.71      11617.17       487.70 o
  -2   0   6      14545.00      15080.05       605.67 o
  -1   0   6      40739.82      57443.93      4190.63 o
   0   0   6      30249.61      38034.33      1598.75 o
   1   0   6      20804.95      24065.04       961.73 o
   2   0   6       5213.11       5381.41       138.94 o
   3   0   6      21981.35      25557.44       831.63 o
   4   0   6       5242.94       5598.39       166.91 o
   5   0   6       6763.08       7055.47       194.60 o
   6   0   6      21103.22      26202.44       853.55 o
   7   0   6       1900.30       1983.52        69.14 o
   8   0   6      13599.31      15094.46       347.29 o
   9   0   6       3171.58       3193.93        83.06 o
  10   0   6      12427.52      13269.29       342.16 o
  11   0   6        914.59        868.60        23.77 o
  12   0   6       6387.80       6666.16       172.84 o
  13   0   6         92.36        107.47         5.32 o
  14   0   6      12777.22      13387.54       369.95 o
  15   0   6         11.24         14.04         6.77 o
  16   0   6       2646.00       2689.36        90.23 o
  17   0   6        114.23        126.35        10.69 o
  18   0   6       3271.57       3357.69       144.88 o
  19   0   6         23.90         27.92         6.29 o
  20   0   6       3310.75       3015.27       212.75 o
 -25   1   6        633.62        720.25        26.45 o
 -24   1   6        454.95        497.03        17.45 o
 -23   1   6        515.35        483.50        15.47 o
 -22   1   6       1060.35       1018.65        31.84 o
 -21   1   6        587.06        546.11        15.07 o
 -20   1   6       3391.15       3137.04        71.33 o
 -19   1   6       1644.44       1562.10        33.92 o
 -18   1   6        557.19        527.17        14.35 o
 -17   1   6       3194.77       3198.98        72.71 o
 -16   1   6       7152.45       6694.80       127.40 o
 -15   1   6        201.69        300.15        13.05 o
 -14   1   6       4540.38       4195.44        75.37 o
 -13   1   6        655.76        601.09        16.42 o
 -12   1   6       5287.57       4733.16        84.36 o
 -11   1   6       2070.82       1999.27        38.53 o
 -10   1   6       6171.82       5549.12       112.72 o
  -9   1   6       2321.13       2439.53        99.17 o
  -8   1   6       9020.59       8781.49       177.03 o
  -7   1   6        399.81        516.59        10.22 o
  -6   1   6      13686.87      13518.49       357.90 o
  -5   1   6       1155.15       1128.35        21.99 o
  -4   1   6       8554.77       8226.69       257.81 o
  -3   1   6         19.08         41.01         1.86 o
  -2   1   6      15699.64      16036.24       543.67 o
  -1   1   6        575.41        631.81        15.26 o
   0   1   6       9460.54      10578.06       234.82 o
   1   1   6       3622.72       3835.83        76.88 o
   2   1   6       4382.13       4682.37       113.57 o
   3   1   6       5660.77       6503.05       122.46 o
   4   1   6       1181.78       1112.61        23.75 o
   5   1   6       6076.46       6332.66       103.09 o
   6   1   6       1806.36       1993.29        48.05 o
   7   1   6       5663.13       6189.59       109.68 o
   8   1   6       6111.28       6645.93       125.17 o
   9   1   6       6472.97       6944.31       119.91 o
  10   1   6        392.86        388.13         9.78 o
  11   1   6       4820.00       4978.40        97.99 o
  12   1   6        122.22        117.47         5.69 o
  13   1   6        787.73        806.81        17.83 o
  14   1   6         32.48         30.51         3.23 o
  15   1   6       3517.18       3572.69        73.50 o
  16   1   6         41.19         37.92         3.84 o
  17   1   6       2541.18       2433.66        64.28 o
  18   1   6          0.92          7.49         3.71 o
  19   1   6        843.57        760.84        25.40 o
  20   1   6         25.84         13.28         9.44 o
 -25   2   6          6.10          8.09         4.86 o
 -24   2   6         95.45        118.23         7.12 o
 -23   2   6        293.30        344.56        18.32 o
 -22   2   6         10.34         11.42         4.06 o
 -21   2   6        196.99        192.51         9.35 o
 -20   2   6          3.04          1.12         3.13 o
 -19   2   6         29.76         31.26         4.10 o
 -18   2   6        260.37        290.77        15.34 o
 -17   2   6        512.13        526.12        15.00 o
 -16   2   6        193.81        187.51         7.35 o
 -15   2   6        130.31        121.01         4.72 o
 -14   2   6        415.97        422.59        10.41 o
 -13   2   6          3.20          7.85         1.42 o
 -12   2   6         70.48         70.33         3.62 o
 -11   2   6        985.68       1043.47        22.98 o
 -10   2   6        829.46        809.60        16.38 o
  -9   2   6         63.63         69.53         3.51 o
  -8   2   6        144.13        114.07         3.51 o
  -7   2   6         30.20         41.78         5.70 o
  -6   2   6          6.03          6.38         1.07 o
  -5   2   6          9.99         13.18         1.27 o
  -4   2   6          8.31         23.41         1.98 o
  -3   2   6        432.49        383.82        15.16 o
  -2   2   6       2282.72       2379.11        43.96 o
  -1   2   6         67.06         68.11         3.35 o
   0   2   6        191.20        231.54         4.94 o
   1   2   6       1157.17       1180.35        23.92 o
   2   2   6          5.93         16.84         0.98 o
   3   2   6         54.29         50.68         1.71 o
   4   2   6          6.41         15.15         1.28 o
   5   2   6         49.38         44.57         1.78 o
   6   2   6       1661.55       1580.40        30.37 o
   7   2   6         19.80         20.07         1.48 o
   8   2   6        101.63         78.44         2.74 o
   9   2   6         22.68         35.52         3.81 o
  10   2   6        188.94        208.99         5.39 o
  11   2   6         14.18         25.84         2.03 o
  12   2   6         30.40         29.59         2.72 o
  13   2   6          1.10          5.02         2.31 o
  14   2   6          9.11         13.92         2.65 o
  15   2   6        138.38        138.39         5.90 o
  16   2   6        143.72        141.48         7.51 o
  17   2   6        163.50        157.99         7.91 o
  18   2   6         26.23         22.99         4.57 o
  19   2   6         72.25         74.06         5.88 o
  20   2   6          7.39          7.54         9.76 o
 -24   3   6        461.16        633.32        29.36 o
 -23   3   6       1547.38       1614.91        43.85 o
 -22   3   6       1893.38       1774.97        56.72 o
 -21   3   6        694.07        661.29        19.57 o
 -20   3   6       3450.02       3266.70        92.82 o
 -19   3   6        735.13        698.20        22.34 o
 -18   3   6        227.43        269.00        15.88 o
 -17   3   6        427.04        395.71        11.62 o
 -16   3   6       2301.85       2218.23        42.53 o
 -15   3   6        342.78        286.73        11.49 o
 -14   3   6       8221.35       8047.45       139.39 o
 -13   3   6        394.27        368.07        16.62 o
 -12   3   6       7245.43       6901.75       113.20 o
 -11   3   6        158.60        161.99        10.38 o
 -10   3   6       7643.31       7476.40       141.51 o
  -9   3   6          1.18         17.32         2.79 o
  -8   3   6       5882.40       5830.40       118.03 o
  -7   3   6        156.16        155.18         6.45 o
  -6   3   6       2841.45       2727.42        57.94 o
  -5   3   6       1421.87       1227.51        21.44 o
  -4   3   6      15469.95      16137.82       311.05 o
  -3   3   6       2739.19       2610.91        43.20 o
  -2   3   6       6593.13       6285.50       108.06 o
  -1   3   6       4628.77       4488.92        79.72 o
   0   3   6       8035.25       8280.98       161.08 o
   1   3   6       1836.67       1731.04        30.35 o
   2   3   6       2278.22       2159.73        39.79 o
   3   3   6       1356.07       1302.19        30.60 o
   4   3   6       3016.08       2982.64        53.30 o
   5   3   6       6707.69       6691.18       115.43 o
   6   3   6       4442.56       4485.73        77.85 o
   7   3   6       3392.40       3315.81        59.43 o
   8   3   6       1340.91       1209.02        22.67 o
   9   3   6       5588.33       5550.14       101.71 o
  10   3   6        203.91        247.06         6.80 o
  11   3   6       3458.57       3361.76        69.19 o
  12   3   6       1650.17       1546.64        33.10 o
  13   3   6        906.20        871.39        20.06 o
  14   3   6         46.71         46.50         4.09 o
  15   3   6       4017.31       4039.66        90.41 o
  16   3   6          1.21         15.05         4.01 o
  17   3   6       3218.01       3052.54        87.63 o
  18   3   6         71.77         76.27         5.69 o
  19   3   6       1017.48        930.90        42.46 o
 -23   4   6        816.49        771.56        42.32 o
 -22   4   6        937.03        928.65        28.89 o
 -21   4   6       2233.38       2339.04        93.81 o
 -20   4   6        763.71        722.72        22.40 o
 -19   4   6       2439.67       2393.74        87.89 o
 -18   4   6        612.34        536.84        18.78 o
 -17   4   6       1812.63       1670.42        45.58 o
 -16   4   6       1880.72       1815.73        39.13 o
 -15   4   6       3790.71       3705.11        76.55 o
 -14   4   6        778.14        722.33        18.60 o
 -13   4   6       4570.84       4257.08        82.16 o
 -12   4   6         86.13         91.45         6.67 o
 -11   4   6      11200.13      10726.94       210.14 o
 -10   4   6         83.38        100.33         5.50 o
  -9   4   6       6358.48       5956.17       103.20 o
  -8   4   6        293.50        285.61        13.35 o
  -7   4   6       9924.54       9614.10       181.63 o
  -6   4   6         66.44         87.61         3.10 o
  -5   4   6       9737.77       9584.08       160.54 o
  -4   4   6       1099.44       1035.64        19.03 o
  -3   4   6       8895.89       8724.70       154.59 o
  -2   4   6       2802.62       2714.09        52.45 o
  -1   4   6      13180.40      13594.05       256.06 o
   0   4   6       3555.45       3481.05        66.51 o
   1   4   6       5826.28       5838.08       114.85 o
   2   4   6       2534.24       2500.41        46.43 o
   3   4   6       5993.68       5841.53       110.74 o
   4   4   6       1541.36       1453.23        26.81 o
   5   4   6       3592.95       3526.69        72.67 o
   6   4   6       6426.31       6509.86       123.42 o
   7   4   6       3436.61       3331.70        66.01 o
   8   4   6       7066.28       6911.56       140.65 o
   9   4   6        810.94        837.15        18.24 o
  10   4   6       5375.64       5317.37       104.70 o
  11   4   6        645.84        630.63        14.92 o
  12   4   6       1792.17       1780.51        39.36 o
  13   4   6       1050.47       1085.70        26.26 o
  14   4   6       3235.01       3215.01        79.68 o
  15   4   6          6.40         10.58         3.48 o
  16   4   6       2823.84       2840.15        79.58 o
  17   4   6        112.02        111.53         7.63 o
  18   4   6       2909.76       3114.82       114.81 o
 -21   5   6        817.56        792.32        31.21 o
 -20   5   6        274.67        311.57        20.13 o
 -19   5   6         46.29         50.36         5.78 o
 -18   5   6        608.80        605.22        19.09 o
 -17   5   6        849.81        787.75        20.48 o
 -16   5   6       1589.37       1508.71        37.63 o
 -15   5   6        127.23        136.67         6.12 o
 -14   5   6       1189.62       1122.60        25.68 o
 -13   5   6        471.80        455.53        11.45 o
 -12   5   6       2589.35       2330.86        47.36 o
 -11   5   6         38.92         35.65         3.35 o
 -10   5   6       2177.95       1912.78        39.06 o
  -9   5   6        240.84        203.83         8.33 o
  -8   5   6       1192.89       1064.01        25.44 o
  -7   5   6        317.93        277.91         7.42 o
  -6   5   6       2955.39       2664.56        53.00 o
  -5   5   6          5.06         16.39         1.90 o
  -4   5   6       1025.04        894.73        18.03 o
  -3   5   6        741.80        675.28        14.67 o
  -2   5   6       6121.11       5763.73       118.06 o
  -1   5   6        505.04        468.17        11.32 o
   0   5   6       1420.71       1314.79        30.52 o
   1   5   6        134.90        115.91         4.30 o
   2   5   6        643.57        608.41        14.41 o
   3   5   6        284.69        280.24         7.59 o
   4   5   6       1136.71       1107.22        23.78 o
   5   5   6       2228.91       2107.38        42.39 o
   6   5   6        945.46        920.55        20.14 o
   7   5   6        986.40        951.65        22.31 o
   8   5   6        821.08        810.39        17.59 o
   9   5   6       1396.43       1377.92        31.08 o
  10   5   6        499.61        488.99        12.51 o
  11   5   6        680.77        710.16        19.47 o
  12   5   6         97.88        102.12         6.56 o
  13   5   6       1035.13       1125.63        31.07 o
  14   5   6        308.24        312.99        10.36 o
  15   5   6        900.41        942.51        33.23 o
  16   5   6          9.74         19.80         7.58 o
 -19   6   6        119.49         95.18        20.41 o
 -18   6   6          0.88         -5.78         6.11 o
 -17   6   6        154.28        162.93        10.33 o
 -16   6   6        174.86        154.99         9.47 o
 -15   6   6         18.84         14.60         5.35 o
 -14   6   6         26.36         15.91         4.37 o
 -13   6   6         43.26         57.12         4.51 o
 -12   6   6        164.42        151.93         6.72 o
 -11   6   6        803.96        744.42        16.87 o
 -10   6   6        122.79        110.34         4.82 o
  -9   6   6         53.27         67.04         3.91 o
  -8   6   6          3.07          8.52         2.71 o
  -7   6   6         10.78         16.39         2.85 o
  -6   6   6         25.70         31.96         3.19 o
  -5   6   6        146.42        158.71         6.68 o
  -4   6   6        366.30        342.41        12.08 o
  -3   6   6        248.13        255.46         8.62 o
  -2   6   6        139.70        145.23         5.57 o
  -1   6   6         92.49         99.10         4.64 o
   0   6   6         68.54         72.71         4.41 o
   1   6   6        131.87        146.61         5.35 o
   2   6   6          1.44          8.55         2.27 o
   3   6   6        302.04        296.66         8.40 o
   4   6   6          2.20          6.45         2.30 o
   5   6   6          2.77          7.73         2.31 o
   6   6   6        191.69        164.88         5.66 o
   7   6   6          6.69         21.41         3.37 o
   8   6   6          9.92         11.84         2.70 o
   9   6   6         42.30         44.64         3.66 o
  10   6   6         40.34         47.88         4.15 o
  11   6   6        161.71        181.45         8.04 o
  12   6   6         54.55         40.05         4.22 o
  13   6   6         23.21         22.92         3.95 o
  14   6   6         59.17         57.78         6.02 o
 -16   7   6        468.33        648.90        73.54 o
 -15   7   6        109.99         86.39         9.50 o
 -14   7   6       1127.96       1185.09        78.90 o
 -13   7   6        165.05        140.46         8.58 o
 -12   7   6       1891.58       1863.07        53.73 o
 -11   7   6         12.18         25.46         4.82 o
 -10   7   6       1983.08       2027.84        51.83 o
  -9   7   6         11.58         11.92         4.75 o
  -8   7   6       1700.81       1747.87        40.76 o
  -7   7   6        135.88        138.99         9.02 o
  -6   7   6       1597.29       1624.17        43.88 o
  -5   7   6        150.47        157.55         9.70 o
  -4   7   6       1382.45       1381.82        36.70 o
  -3   7   6        557.47        542.27        16.61 o
  -2   7   6       1522.28       1569.91        42.24 o
  -1   7   6        189.11        196.57         7.50 o
   0   7   6       2636.59       2720.10        71.40 o
   1   7   6        729.47        634.91        17.56 o
   2   7   6        880.58        913.56        25.34 o
   3   7   6        199.52        203.57         7.53 o
   4   7   6        989.18       1018.82        29.82 o
   5   7   6       2100.92       2071.40        51.65 o
   6   7   6        412.31        496.77        21.15 o
   7   7   6        903.90        865.31        22.62 o
   8   7   6        532.81        555.18        21.95 o
   9   7   6        774.05        707.73        24.72 o
  10   7   6        204.47        250.49        13.75 o
  11   7   6        591.78        596.55        61.97 o
 -11   8   6       1927.20       1757.01       244.20 o
 -10   8   6         17.24         20.36         7.70 o
  -9   8   6       1984.30       2100.41        78.72 o
  -8   8   6          2.01         14.69         4.70 o
  -7   8   6       2672.07       2845.92        94.39 o
  -6   8   6        494.61        567.79        20.93 o
  -5   8   6        774.28        842.34        29.57 o
  -4   8   6        232.73        280.22        13.73 o
  -3   8   6       1022.57       1089.47        37.44 o
  -2   8   6        122.34        138.37         8.31 o
  -1   8   6       1529.67       1676.11        56.48 o
   0   8   6        475.28        541.61        20.45 o
   1   8   6       2238.13       2472.87        82.30 o
   2   8   6       1221.47       1320.13        41.41 o
   3   8   6        717.56        832.87        26.99 o
   4   8   6        598.24        649.17        28.94 o
   5   8   6        192.42        220.48        10.34 o
   6   8   6        683.31        758.26        36.18 o
 -25   1   7        656.21        682.21        21.26 o
 -24   1   7        479.92        606.62        22.07 o
 -23   1   7       1678.63       1640.00        42.11 o
 -22   1   7       1498.38       1625.36        50.08 o
 -21   1   7       1337.40       1272.72        35.84 o
 -20   1   7        796.69        755.53        27.10 o
 -19   1   7        600.35        522.10        14.54 o
 -18   1   7        646.88        602.11        15.57 o
 -17   1   7       1033.72       1039.12        26.25 o
 -16   1   7       4493.25       4124.36        82.15 o
 -15   1   7        459.30        537.74        13.53 o
 -14   1   7       3192.02       2959.81        57.23 o
 -13   1   7         34.14         88.24         7.47 o
 -12   1   7       7261.03       6791.37       143.67 o
 -11   1   7         43.02        126.75         8.04 o
 -10   1   7       5094.82       4972.30       101.19 o
  -9   1   7          0.70         20.19         2.93 o
  -8   1   7      12502.64      13266.12       241.00 o
  -7   1   7         49.05         70.43         2.99 o
  -6   1   7       1284.89       1054.90        18.88 o
  -5   1   7       4495.24       4280.02        69.94 o
  -4   1   7      14570.50      15547.52       432.81 o
  -3   1   7       4550.13       4643.58        84.80 o
  -2   1   7      12230.50      12748.57       269.83 o
  -1   1   7       4684.49       4709.62        78.75 o
   0   1   7       6954.83       7103.42       142.99 o
   1   1   7       2549.03       2646.10        47.04 o
   2   1   7       2190.39       2316.65        47.21 o
   3   1   7       7882.07       8110.78       135.56 o
   4   1   7       4547.08       4596.85        79.13 o
   5   1   7       3199.05       3110.66        54.15 o
   6   1   7       2031.95       2028.93        38.70 o
   7   1   7      10711.74      11525.16       210.52 o
   8   1   7       5052.16       5320.13        94.77 o
   9   1   7       5212.35       5271.08        96.99 o
  10   1   7         22.68         42.32         2.99 o
  11   1   7       1332.92       1286.20        27.40 o
  12   1   7        308.61        298.07         7.93 o
  13   1   7       2746.19       2676.51        53.24 o
  14   1   7        376.36        387.16        10.42 o
  15   1   7       3817.97       3856.73        90.17 o
  16   1   7         29.76         40.75         4.10 o
  17   1   7       1579.60       1536.51        48.33 o
  18   1   7         27.47         28.36         6.29 o
  19   1   7       1056.50        955.85        43.15 o
 -25   2   7        209.09        273.51        15.04 o
 -24   2   7       2018.66       2233.60        63.12 o
 -23   2   7        824.83        874.01        35.05 o
 -22   2   7        675.27        680.74        21.03 o
 -21   2   7       4489.08       3841.91       117.55 o
 -20   2   7       2047.08       1936.34        45.86 o
 -19   2   7       5537.47       5218.99       147.46 o
 -18   2   7       2007.96       1967.86        49.36 o
 -17   2   7       3044.07       2728.15        86.87 o
 -16   2   7       1682.39       1568.81        36.71 o
 -15   2   7       7137.42       6690.29       136.57 o
 -14   2   7       1524.33       1366.99        60.39 o
 -13   2   7      13001.80      12312.94       232.20 o
 -12   2   7        260.46        253.92         9.40 o
 -11   2   7      14903.31      14195.39       267.48 o
 -10   2   7         22.59         78.71         3.55 o
  -9   2   7      13850.90      13129.49       255.62 o
  -8   2   7       3218.10       3620.78        94.45 o
  -7   2   7      18212.75      18731.17       393.13 o
  -6   2   7        425.64        445.69        10.29 o
  -5   2   7      17807.83      18789.31       432.97 o
  -4   2   7         79.94         68.09         3.06 o
  -3   2   7      13808.34      14181.32       275.28 o
  -2   2   7       2639.64       2538.20        43.26 o
  -1   2   7      12297.47      12735.40       255.33 o
   0   2   7       7178.27       7191.10       123.79 o
   1   2   7       7720.79       7225.24       127.43 o
   2   2   7         51.09         68.77         3.34 o
   3   2   7       5967.41       6114.83       119.09 o
   4   2   7       3393.07       3569.37        65.82 o
   5   2   7       3337.67       3467.14        65.47 o
   6   2   7       8078.24       8672.21       153.68 o
   7   2   7       1936.61       1911.26        38.00 o
   8   2   7       7130.71       7266.76       133.25 o
   9   2   7        436.66        452.73        10.17 o
  10   2   7       3508.20       3554.23        70.66 o
  11   2   7        466.23        460.72        10.74 o
  12   2   7       3859.06       3904.36        83.45 o
  13   2   7        839.16        845.18        19.66 o
  14   2   7       2049.31       2138.00        46.48 o
  15   2   7        495.17        483.94        12.55 o
  16   2   7       2921.55       2888.87        65.06 o
  17   2   7         11.68         15.63         4.07 o
  18   2   7       3006.80       2935.90       106.84 o
  19   2   7         49.94         33.62         9.99 o
 -24   3   7         29.19         27.23         6.55 o
 -23   3   7        661.08        675.05        29.20 o
 -22   3   7        534.26        579.00        31.93 o
 -21   3   7       1023.45        946.54        29.80 o
 -20   3   7        125.41        132.14         9.35 o
 -19   3   7       1214.53       1156.70        31.12 o
 -18   3   7        233.43        241.43        15.63 o
 -17   3   7        669.82        610.59        16.21 o
 -16   3   7       1216.18       1114.83        26.68 o
 -15   3   7        280.99        281.22         9.81 o
 -14   3   7        561.21        540.32        12.23 o
 -13   3   7        716.57        655.00        16.45 o
 -12   3   7       3832.33       3578.56        71.30 o
 -11   3   7         41.14         37.57         3.43 o
 -10   3   7       1603.08       1430.02        26.50 o
  -9   3   7        155.98        150.45         6.91 o
  -8   3   7       2853.93       2597.71        46.81 o
  -7   3   7        689.54        598.45        12.53 o
  -6   3   7       1303.41       1088.97        20.29 o
  -5   3   7       2125.06       1885.36        34.33 o
  -4   3   7       5206.91       5102.12        85.72 o
  -3   3   7       1346.03       1268.49        21.22 o
  -2   3   7       5240.61       5021.55        89.28 o
  -1   3   7       4210.47       4077.54        74.92 o
   0   3   7       2322.70       2218.10        41.26 o
   1   3   7       2292.02       2248.14        41.89 o
   2   3   7       2004.71       2038.32        37.92 o
   3   3   7       1918.34       1848.58        34.67 o
   4   3   7       1769.14       1628.71        32.41 o
   5   3   7       2705.56       2552.88        46.09 o
   6   3   7       2517.27       2552.00        47.43 o
   7   3   7       3250.02       3218.19        61.86 o
   8   3   7       1272.46       1327.39        26.45 o
   9   3   7       3266.70       3370.35        60.98 o
  10   3   7        138.49        151.05         5.13 o
  11   3   7       1092.47       1127.26        25.64 o
  12   3   7        187.11        204.54         7.12 o
  13   3   7        636.69        659.52        15.81 o
  14   3   7        241.17        273.94         8.73 o
  15   3   7       1812.43       1844.47        45.19 o
  16   3   7         50.11         58.95         5.14 o
  17   3   7        830.84        900.18        25.88 o
  18   3   7         71.59         70.32         9.66 o
 -23   4   7          0.11          3.76         6.34 o
 -22   4   7         21.12         37.70         6.40 o
 -21   4   7         38.87         39.21         8.11 o
 -20   4   7         27.72         20.09         5.31 o
 -19   4   7          0.63         10.96         4.15 o
 -18   4   7         19.46         14.35         3.81 o
 -17   4   7        161.28        167.42         8.83 o
 -16   4   7        264.31        267.76        10.00 o
 -15   4   7         31.79         30.39         4.67 o
 -14   4   7         41.07         45.62         3.38 o
 -13   4   7        142.89        158.17         5.33 o
 -12   4   7         15.22         19.59         2.25 o
 -11   4   7        210.22        211.06         7.21 o
 -10   4   7        869.10        784.24        15.97 o
  -9   4   7        179.12        161.91         4.28 o
  -8   4   7         54.16         47.52         2.26 o
  -7   4   7        616.75        537.65        10.80 o
  -6   4   7        138.69        141.23         3.73 o
  -5   4   7         34.48         39.37         2.66 o
  -4   4   7         78.01         74.56         2.85 o
  -3   4   7        344.12        365.75         8.95 o
  -2   4   7        552.37        532.61        12.30 o
  -1   4   7        626.86        586.55        12.67 o
   0   4   7       1029.22        965.24        19.77 o
   1   4   7        903.27       1022.34        22.79 o
   2   4   7         13.47         17.14         1.56 o
   3   4   7         11.53         19.73         1.71 o
   4   4   7         52.33         62.15         2.82 o
   5   4   7        453.27        437.38         9.27 o
   6   4   7        890.37        857.57        17.97 o
   7   4   7         33.65         43.62         2.66 o
   8   4   7         30.38         36.60         2.75 o
   9   4   7          4.74         10.24         3.25 o
  10   4   7        180.64        154.85         5.94 o
  11   4   7        219.12        200.96         7.57 o
  12   4   7        324.76        291.39         9.21 o
  13   4   7        166.35        166.06         7.24 o
  14   4   7         23.71         14.29         3.45 o
  15   4   7         12.80         17.53         3.95 o
  16   4   7        486.46        425.59        18.27 o
  17   4   7         16.80         30.50         9.38 o
 -21   5   7        132.12        108.26         8.98 o
 -20   5   7        927.42        906.49        40.89 o
 -19   5   7        273.82        255.79        11.14 o
 -18   5   7        479.93        530.11        20.40 o
 -17   5   7        257.79        237.80         9.24 o
 -16   5   7       1321.66       1399.80        52.51 o
 -15   5   7        682.33        644.84        15.89 o
 -14   5   7       2733.70       2540.74        55.81 o
 -13   5   7          8.87         19.40         3.38 o
 -12   5   7       2564.64       2429.03        55.00 o
 -11   5   7          2.90          8.88         2.63 o
 -10   5   7       1826.18       1716.53        39.71 o
  -9   5   7         14.83         15.36         2.46 o
  -8   5   7       1798.78       1721.45        36.50 o
  -7   5   7         12.18         16.79         2.65 o
  -6   5   7       1916.95       1801.26        36.94 o
  -5   5   7        700.98        656.04        18.09 o
  -4   5   7       4288.15       4106.37        76.30 o
  -3   5   7         80.84         74.82         3.29 o
  -2   5   7       2368.31       2229.13        42.21 o
  -1   5   7         38.73         39.68         2.96 o
   0   5   7       2059.79       1914.21        46.23 o
   1   5   7        305.19        265.15         7.38 o
   2   5   7        522.36        543.14        13.32 o
   3   5   7       1349.79       1267.68        26.36 o
   4   5   7       2267.32       2234.65        46.41 o
   5   5   7        862.49        846.56        18.68 o
   6   5   7         46.97         76.66         3.92 o
   7   5   7       2283.06       2204.75        46.19 o
   8   5   7       1733.49       1732.39        38.25 o
   9   5   7        986.29        914.26        20.75 o
  10   5   7        278.95        319.25         9.79 o
  11   5   7        472.47        459.48        13.22 o
  12   5   7        349.03        373.15        11.74 o
  13   5   7       1381.14       1358.47        37.21 o
  14   5   7          3.35          8.73         3.92 o
  15   5   7       1194.91       1203.23        46.44 o
 -19   6   7        731.24        660.89        38.74 o
 -18   6   7        401.17        388.40        14.74 o
 -17   6   7       1342.96       1297.81        46.41 o
 -16   6   7       1041.07        984.77        28.73 o
 -15   6   7       1336.05       1419.17        44.35 o
 -14   6   7         11.06         22.06         4.04 o
 -13   6   7       2432.83       2383.99        54.10 o
 -12   6   7         41.93         40.15         3.71 o
 -11   6   7       2876.36       2748.85        65.11 o
 -10   6   7         29.69         28.83         3.71 o
  -9   6   7       4477.16       4394.04        93.69 o
  -8   6   7        267.33        230.14         8.09 o
  -7   6   7       3025.62       2978.69        78.77 o
  -6   6   7        106.52        111.52         5.97 o
  -5   6   7        781.96        748.52        21.17 o
  -4   6   7         65.47         63.92         4.66 o
  -3   6   7       3195.14       3005.71        64.96 o
  -2   6   7        844.72        778.16        18.31 o
  -1   6   7       3735.67       3650.70        81.19 o
   0   6   7        776.46        716.01        18.16 o
   1   6   7       3605.98       3619.50        80.63 o
   2   6   7        718.07        681.79        16.13 o
   3   6   7       1381.00       1390.29        29.65 o
   4   6   7        448.73        448.36        11.10 o
   5   6   7       1089.18       1160.46        26.00 o
   6   6   7       1184.89       1194.50        28.96 o
   7   6   7       1088.13       1179.85        27.45 o
   8   6   7       1915.66       1939.43        51.53 o
   9   6   7        317.38        368.86        11.43 o
  10   6   7       1131.40       1180.35        33.90 o
  11   6   7        369.22        410.41        13.10 o
  12   6   7       1001.57        981.36        32.27 o
  13   6   7        482.69        491.79        26.29 o
 -15   7   7          2.47         -2.10         6.43 o
 -14   7   7        521.12        524.21        45.32 o
 -13   7   7        125.65        127.14         9.75 o
 -12   7   7        580.01        612.05        26.62 o
 -11   7   7          0.77          3.23         4.37 o
 -10   7   7        677.36        668.24        19.97 o
  -9   7   7         91.16         84.39         5.87 o
  -8   7   7        239.11        238.29        11.10 o
  -7   7   7        308.47        305.67        10.57 o
  -6   7   7       1624.88       1573.48        42.43 o
  -5   7   7        108.82        134.74        12.89 o
  -4   7   7        902.01        905.01        27.01 o
  -3   7   7         97.38        104.35         8.68 o
  -2   7   7        968.07        942.98        30.04 o
  -1   7   7         98.96        106.02         7.09 o
   0   7   7        768.95        764.02        25.57 o
   1   7   7         56.05         55.94         4.22 o
   2   7   7        721.99        755.01        22.68 o
   3   7   7        686.26        651.15        21.57 o
   4   7   7        319.60        330.62        10.25 o
   5   7   7       1125.68       1147.63        33.50 o
   6   7   7        429.45        465.81        14.43 o
   7   7   7        239.98        264.27        11.20 o
   8   7   7        536.70        555.87        20.28 o
   9   7   7        517.15        513.14        24.49 o
 -10   8   7        210.26        224.15        16.47 o
  -9   8   7          2.12         13.95         6.06 o
  -8   8   7         55.89         71.91         7.29 o
  -7   8   7        109.31        116.58         7.76 o
  -6   8   7          0.04          0.38         4.50 o
  -5   8   7         78.67         78.05         6.24 o
  -4   8   7         19.10         23.81         4.80 o
  -3   8   7         30.68         35.96         5.09 o
  -2   8   7        424.27        448.32        17.31 o
  -1   8   7         36.25         44.20         6.08 o
   0   8   7          8.04         11.00         4.91 o
   1   8   7         48.04         67.02         5.98 o
   2   8   7         16.65         19.90         5.69 o
   3   8   7         61.90         70.41         8.41 o
   4   8   7        178.40        157.20        10.24 o
 -25   0   8         18.68         30.80         6.71 o
 -24   0   8       5043.90       6031.12       220.84 o
 -23   0   8       1479.64       1937.82       102.68 o
 -22   0   8       3749.45       3851.99       136.84 o
 -21   0   8        861.22       1041.30        56.24 o
 -20   0   8       3537.69       3425.99       115.03 o
 -19   0   8       2382.69       2214.93       112.16 o
 -18   0   8       3897.19       3844.95       110.19 o
 -17   0   8       1047.98        851.83        35.39 o
 -16   0   8       6471.65       6467.42       181.23 o
 -15   0   8       4752.83       4363.14       132.34 o
 -14   0   8       3862.20       3776.52        93.56 o
 -13   0   8       8175.55       7257.35       177.79 o
 -12   0   8       1183.64       1374.95        54.33 o
 -11   0   8      12576.07      12230.51       337.33 o
 -10   0   8       1481.62       1594.66        54.98 o
  -9   0   8       8630.01       8003.16       194.93 o
  -8   0   8       4372.41       4607.91       150.61 o
  -7   0   8      21859.98      23967.65       874.59 o
  -6   0   8       3675.86       3362.47       127.96 o
  -5   0   8        533.37        419.78        13.24 o
  -4   0   8       4869.83       5384.12       176.32 o
  -3   0   8      32779.60      39797.21      1671.56 o
  -2   0   8       3007.56       3259.57        90.72 o
  -1   0   8       9216.52       9654.69       265.61 o
   0   0   8       1136.85       1283.58        32.36 o
   1   0   8       5409.96       5191.16       134.32 o
   2   0   8        292.49        290.77         9.42 o
   3   0   8      14632.06      15931.34       409.16 o
   4   0   8       2987.67       3220.26        89.97 o
   5   0   8      10350.65      10927.88       281.81 o
   6   0   8       7392.45       7889.08       204.02 o
   7   0   8       2521.71       2407.00        67.21 o
   8   0   8       8052.43       8064.92       223.65 o
   9   0   8       1715.11       1814.29        56.91 o
  10   0   8       1603.95       1581.93        53.83 o
  11   0   8       3109.13       3169.39        88.94 o
  12   0   8       5488.45       5499.01       152.37 o
  13   0   8       2523.56       2556.09        93.79 o
  14   0   8       2785.56       2701.00        90.56 o
  15   0   8       1023.04       1069.80        49.88 o
  16   0   8       3370.02       3056.51       131.70 o
  17   0   8        496.60        550.70        25.21 o
  18   0   8       3359.84       3056.58       264.96 o
 -25   1   8        755.31        883.40        26.72 o
 -24   1   8        318.48        413.45        15.87 o
 -23   1   8       2264.22       2539.94        67.16 o
 -22   1   8        786.72        850.67        25.17 o
 -21   1   8        589.62        508.75        15.61 o
 -20   1   8       1064.72        937.87        49.65 o
 -19   1   8       2084.83       1944.65        48.21 o
 -18   1   8       1311.78       1199.65        41.78 o
 -17   1   8        920.74        901.91        23.38 o
 -16   1   8       2458.72       2282.24        58.51 o
 -15   1   8       1328.84       1377.16        34.65 o
 -14   1   8       3941.97       3696.72        79.22 o
 -13   1   8       1929.14       1927.10        51.73 o
 -12   1   8       8841.35       8144.99       159.30 o
 -11   1   8        132.10         99.03         4.44 o
 -10   1   8       5783.89       5508.68        98.00 o
  -9   1   8       1188.60       1126.10        25.96 o
  -8   1   8       6862.61       6698.79       115.41 o
  -7   1   8         67.04         88.79         3.84 o
  -6   1   8       6194.15       5700.48        93.23 o
  -5   1   8         12.85         71.44        10.01 o
  -4   1   8      26833.55      29724.35       765.80 o
  -3   1   8        322.86        382.43         7.87 o
  -2   1   8       7695.85       7225.81       117.68 o
  -1   1   8         54.82         88.19         2.62 o
   0   1   8       4680.46       4413.19        74.14 o
   1   1   8        222.27        206.52         5.38 o
   2   1   8       3261.28       3217.85        57.44 o
   3   1   8        204.09        226.24         4.92 o
   4   1   8       4761.71       4845.39        83.68 o
   5   1   8       1499.68       1463.62        26.07 o
   6   1   8       5751.69       6016.88       107.08 o
   7   1   8       2569.09       2605.42        48.43 o
   8   1   8       1253.46       1264.64        28.14 o
   9   1   8        815.70        833.54        19.34 o
  10   1   8        427.70        439.02        10.75 o
  11   1   8        113.55        134.62         5.11 o
  12   1   8       1070.31       1097.75        23.64 o
  13   1   8        793.42        788.67        16.85 o
  14   1   8        584.57        627.47        16.78 o
  15   1   8       1276.99       1226.56        30.24 o
  16   1   8         11.25         17.98         6.56 o
  17   1   8       1162.57       1124.10        37.47 o
  18   1   8         33.90         31.20         5.54 o
 -25   2   8          0.01          7.40        19.89 o
 -24   2   8         14.96         24.70         4.28 o
 -23   2   8         12.95         12.03         3.81 o
 -22   2   8         34.83         33.97         5.38 o
 -21   2   8         20.03         18.65         3.75 o
 -20   2   8          0.58          1.77         2.94 o
 -19   2   8        151.78        153.66         6.95 o
 -18   2   8        163.73        151.86         7.19 o
 -17   2   8          7.84         13.49         3.08 o
 -16   2   8         20.69         26.42         4.00 o
 -15   2   8         14.11         12.89         2.31 o
 -14   2   8        574.55        532.82        14.01 o
 -13   2   8         27.01         34.74         2.48 o
 -12   2   8        284.24        263.28         6.95 o
 -11   2   8        100.98        120.39         4.30 o
 -10   2   8        149.10        138.40         5.34 o
  -9   2   8          5.68          8.55         1.41 o
  -8   2   8         92.41         97.58         3.17 o
  -7   2   8        323.99        330.29         7.56 o
  -6   2   8       1586.70       1541.84        32.19 o
  -5   2   8        425.79        400.41         8.80 o
  -4   2   8         52.69         48.30         2.09 o
  -3   2   8       1148.31       1126.02        20.36 o
  -2   2   8        415.94        411.55         9.37 o
  -1   2   8        751.46        711.73        12.99 o
   0   2   8        543.99        523.79         9.74 o
   1   2   8        407.33        398.64         8.01 o
   2   2   8        148.55        145.02         3.67 o
   3   2   8         75.64         67.45         2.89 o
   4   2   8         10.88         11.74         1.43 o
   5   2   8        701.99        641.58        11.91 o
   6   2   8          4.98          9.10         1.64 o
   7   2   8          1.62         11.32         2.30 o
   8   2   8         79.17         74.32         3.26 o
   9   2   8       1639.19       1531.71        30.26 o
  10   2   8         99.68        112.10         4.09 o
  11   2   8          3.35          3.67         2.44 o
  12   2   8        135.21        118.47         4.96 o
  13   2   8          3.84          3.63         2.67 o
  14   2   8         42.01         35.80         3.60 o
  15   2   8          5.79          8.49         3.48 o
  16   2   8         10.69          6.79         4.79 o
  17   2   8          6.15         15.93         6.65 o
  18   2   8          0.96          4.01         6.89 o
 -24   3   8        308.02        462.37        22.43 o
 -23   3   8       1509.05       1572.17        53.61 o
 -22   3   8        452.79        494.70        29.58 o
 -21   3   8        726.83        698.79        20.79 o
 -20   3   8        707.44        642.65        26.86 o
 -19   3   8       2943.59       3074.28       101.69 o
 -18   3   8         99.85        124.03         6.10 o
 -17   3   8       1062.44       1011.71        25.05 o
 -16   3   8       1814.25       1813.40        39.20 o
 -15   3   8        839.33        750.21        27.63 o
 -14   3   8       3471.16       3320.70        66.74 o
 -13   3   8        316.64        303.02        12.64 o
 -12   3   8       4531.57       4216.64        86.89 o
 -11   3   8       3720.22       3756.78        81.88 o
 -10   3   8       3115.66       2878.37        52.27 o
  -9   3   8       1550.27       1425.07        34.23 o
  -8   3   8       4991.22       4859.76        89.46 o
  -7   3   8          8.17         16.08         2.28 o
  -6   3   8       4007.58       3860.56        67.04 o
  -5   3   8         18.47         26.79         3.17 o
  -4   3   8       8147.44       8130.42       140.74 o
  -3   3   8        420.18        417.53        10.13 o
  -2   3   8       5315.54       5087.87        88.16 o
  -1   3   8        105.79         86.69         3.34 o
   0   3   8       7714.71       7374.54       130.85 o
   1   3   8        691.33        686.35        13.38 o
   2   3   8       7835.59       7846.82       139.16 o
   3   3   8         89.05         97.04         3.29 o
   4   3   8       1625.85       1479.93        28.23 o
   5   3   8        789.40        748.28        15.04 o
   6   3   8       3740.95       3630.30        67.28 o
   7   3   8       1511.03       1445.49        28.82 o
   8   3   8       4080.86       3885.12        76.97 o
   9   3   8       1712.57       1610.76        33.04 o
  10   3   8        856.48        808.95        20.88 o
  11   3   8        607.29        560.65        13.03 o
  12   3   8        982.47        927.03        22.06 o
  13   3   8       2000.54       1860.02        47.12 o
  14   3   8        362.80        376.26        12.04 o
  15   3   8       1651.51       1589.05        45.44 o
  16   3   8        284.81        284.62        17.86 o
  17   3   8       1090.36       1118.57        89.26 o
 -22   4   8       1006.43        960.74        31.95 o
 -21   4   8        984.77        932.07        35.63 o
 -20   4   8       2006.29       2079.20        53.62 o
 -19   4   8       1949.54       2050.15        93.91 o
 -18   4   8       2399.36       2426.35        61.84 o
 -17   4   8        586.93        649.76        37.47 o
 -16   4   8       1314.08       1265.46        28.95 o
 -15   4   8       2642.90       2523.70        63.94 o
 -14   4   8        928.64        881.21        19.33 o
 -13   4   8       3034.34       2848.16        53.85 o
 -12   4   8        903.95        810.47        21.05 o
 -11   4   8       3918.33       3546.05        76.73 o
 -10   4   8        766.92        687.36        21.06 o
  -9   4   8       5404.41       5007.00        92.37 o
  -8   4   8         86.42         84.26         5.32 o
  -7   4   8       6940.91       6663.21       115.63 o
  -6   4   8         12.80         14.39         2.79 o
  -5   4   8       2073.88       1914.31        36.34 o
  -4   4   8          6.95         14.57         3.03 o
  -3   4   8       8820.89       8667.54       164.26 o
  -2   4   8        708.50        618.27        13.29 o
  -1   4   8       4390.55       4275.09        81.64 o
   0   4   8        884.21        809.11        17.29 o
   1   4   8       5510.76       5388.22       105.93 o
   2   4   8        692.97        600.15        13.04 o
   3   4   8       3573.21       3582.78        64.42 o
   4   4   8       1352.29       1243.76        23.57 o
   5   4   8       2683.48       2659.69        49.77 o
   6   4   8       2510.99       2410.33        46.87 o
   7   4   8       1538.37       1525.05        31.67 o
   8   4   8       3973.21       4035.84        99.58 o
   9   4   8       2307.58       2364.22        53.71 o
  10   4   8       1120.96       1083.99        25.90 o
  11   4   8       1817.13       1926.82        46.45 o
  12   4   8       2097.48       2000.48        50.70 o
  13   4   8        510.17        568.43        16.15 o
  14   4   8       2338.94       2428.93        73.50 o
  15   4   8         97.33        116.76         7.45 o
  16   4   8       1394.81       1478.29        79.11 o
 -21   5   8        416.50        404.68        22.61 o
 -20   5   8         85.15         93.75         9.28 o
 -19   5   8        699.60        694.55        23.77 o
 -18   5   8       1235.44       1240.07        57.25 o
 -17   5   8         63.24         65.26         5.50 o
 -16   5   8       1001.36       1009.73        44.22 o
 -15   5   8          9.89         15.10         3.91 o
 -14   5   8        720.84        721.65        24.23 o
 -13   5   8        430.81        403.72        10.92 o
 -12   5   8       2918.88       2726.85        67.97 o
 -11   5   8        174.50        173.24         8.86 o
 -10   5   8       1825.50       1645.68        38.31 o
  -9   5   8        115.64        111.25         5.54 o
  -8   5   8       3038.64       2777.07        57.56 o
  -7   5   8         85.74         88.60         5.00 o
  -6   5   8       1547.37       1339.25        29.23 o
  -5   5   8         30.91         36.94         3.39 o
  -4   5   8       1660.92       1452.28        30.32 o
  -3   5   8        342.79        309.61         8.51 o
  -2   5   8       3155.96       2826.02        54.63 o
  -1   5   8         30.74         43.93         4.14 o
   0   5   8       2179.99       1982.40        43.25 o
   1   5   8         74.52         74.86         4.57 o
   2   5   8       1276.79       1170.81        24.50 o
   3   5   8        236.19        230.67         8.89 o
   4   5   8        500.10        478.44        11.46 o
   5   5   8        491.47        456.51        11.17 o
   6   5   8        867.35        849.74        18.85 o
   7   5   8        301.24        302.02         9.15 o
   8   5   8        660.08        689.06        16.80 o
   9   5   8         85.37         84.87         4.58 o
  10   5   8        313.94        300.12         9.30 o
  11   5   8        115.04        124.23         6.51 o
  12   5   8         85.54        100.92         5.85 o
  13   5   8        672.20        641.79        26.52 o
  14   5   8         31.64         25.39         5.58 o
 -18   6   8         15.76          2.23         6.12 o
 -17   6   8         24.74          9.08         5.95 o
 -16   6   8         12.77          7.58         4.71 o
 -15   6   8         26.91         33.45         6.31 o
 -14   6   8        208.93        181.25         7.91 o
 -13   6   8        224.96        236.19         8.50 o
 -12   6   8         23.09         12.41         3.47 o
 -11   6   8        224.30        230.74         8.16 o
 -10   6   8        139.39        134.44         8.35 o
  -9   6   8         32.08         28.87         4.00 o
  -8   6   8        176.10        170.38         7.72 o
  -7   6   8         77.92         91.65         5.50 o
  -6   6   8       1472.00       1354.12        35.67 o
  -5   6   8        149.65        149.56         6.46 o
  -4   6   8        246.36        218.08         7.41 o
  -3   6   8       1359.33       1351.68        38.54 o
  -2   6   8         16.63         24.76         3.32 o
  -1   6   8         20.95         32.22         2.81 o
   0   6   8        335.09        336.86         9.33 o
   1   6   8         48.47         61.11         3.64 o
   2   6   8         15.29         20.71         2.75 o
   3   6   8        184.20        205.67         6.61 o
   4   6   8         82.55         85.34         4.81 o
   5   6   8        610.09        647.33        19.27 o
   6   6   8          1.55          4.60         2.88 o
   7   6   8         10.28         10.72         3.02 o
   8   6   8          1.38          7.18         2.95 o
   9   6   8        208.74        200.51         8.20 o
  10   6   8          1.35          6.75         3.57 o
  11   6   8         10.19          8.72         3.90 o
 -15   7   8        658.71        532.70        72.15 o
 -14   7   8        678.15        734.63        32.50 o
 -13   7   8         90.76         88.04         9.11 o
 -12   7   8        920.40        897.72        29.94 o
 -11   7   8        108.06        105.10         7.61 o
 -10   7   8        778.38        726.34        26.29 o
  -9   7   8        150.17        142.34         8.52 o
  -8   7   8        483.02        469.15        15.62 o
  -7   7   8        389.49        370.08        17.79 o
  -6   7   8        839.71        844.46        30.33 o
  -5   7   8         29.38         30.94         4.34 o
  -4   7   8       1333.49       1405.77        40.97 o
  -3   7   8         26.47         19.28         6.32 o
  -2   7   8       2447.12       2460.99        74.76 o
  -1   7   8        107.24         90.62         8.08 o
   0   7   8        925.46        944.93        28.52 o
   1   7   8        207.11        174.17         9.24 o
   2   7   8        575.83        634.65        19.76 o
   3   7   8         99.26         96.90         4.98 o
   4   7   8        926.92        976.73        32.89 o
   5   7   8        947.56        941.03        34.07 o
   6   7   8       1158.63       1178.45        34.13 o
   7   7   8        668.40        633.23        26.78 o
   8   7   8        784.84        712.25        29.82 o
  -8   8   8        120.82        142.45        22.20 o
  -7   8   8        954.34       1017.30        45.02 o
  -6   8   8          0.61         10.52         6.64 o
  -5   8   8       1357.09       1338.02        50.29 o
  -4   8   8        144.33        158.48         9.69 o
  -3   8   8       2224.31       2460.38        84.09 o
  -2   8   8        123.66        108.83         8.94 o
  -1   8   8       1644.73       1819.32        65.13 o
   0   8   8        119.20        113.73         8.79 o
   1   8   8       1523.71       1613.33        91.27 o
 -25   1   9       1051.57       1240.34        42.28 o
 -24   1   9        357.59        489.56        18.39 o
 -23   1   9       1783.71       1818.51        43.54 o
 -22   1   9        298.57        413.87        15.79 o
 -21   1   9        895.87        872.12        22.96 o
 -20   1   9        151.01        214.43         9.39 o
 -19   1   9       1237.97       1200.80        26.79 o
 -18   1   9        983.86        953.74        24.12 o
 -17   1   9       1634.96       1616.16        38.25 o
 -16   1   9        304.05        312.36        18.98 o
 -15   1   9        733.17        718.60        16.63 o
 -14   1   9       4945.30       4486.08        92.07 o
 -13   1   9        855.89        819.20        22.07 o
 -12   1   9       2800.30       2439.81        50.71 o
 -11   1   9       1863.85       1837.44        35.06 o
 -10   1   9       2670.21       2514.28        45.41 o
  -9   1   9        408.08        357.33        11.89 o
  -8   1   9       4604.72       4385.91        73.99 o
  -7   1   9        206.95        194.95         5.66 o
  -6   1   9       1931.20       1846.10        32.49 o
  -5   1   9        463.60        379.93        14.41 o
  -4   1   9       4633.95       4202.37        85.59 o
  -3   1   9       1587.85       1637.68        32.03 o
  -2   1   9       7575.59       7479.64       136.56 o
  -1   1   9        694.05        644.09        18.45 o
   0   1   9       3258.51       3177.08        55.31 o
   1   1   9          4.07         10.63         1.59 o
   2   1   9       1616.91       1583.33        31.86 o
   3   1   9        683.53        683.34        13.61 o
   4   1   9       2649.14       2573.57        46.37 o
   5   1   9        762.82        769.86        15.91 o
   6   1   9       3125.93       3112.91        64.36 o
   7   1   9       1580.63       1568.70        40.22 o
   8   1   9       1707.36       1626.45        39.62 o
   9   1   9        364.74        360.40         9.30 o
  10   1   9        362.92        347.14         9.64 o
  11   1   9        322.86        327.58         9.33 o
  12   1   9       1271.78       1251.90        26.72 o
  13   1   9       1889.14       1800.60        42.88 o
  14   1   9        588.63        584.07        17.35 o
  15   1   9       1208.13       1182.41        33.09 o
  16   1   9        109.04        110.43         6.82 o
  17   1   9        937.11        687.57        28.63 o
 -24   2   9       1883.80       2255.24        63.52 o
 -23   2   9       1445.15       1650.13        61.41 o
 -22   2   9       1871.73       1908.70        55.01 o
 -21   2   9        818.05        897.04        47.29 o
 -20   2   9       2482.53       2372.53        55.05 o
 -19   2   9       2433.19       2066.94        66.26 o
 -18   2   9       2530.99       2601.59        57.42 o
 -17   2   9        995.83        916.77        32.22 o
 -16   2   9       2958.26       2834.99        57.53 o
 -15   2   9       4150.70       3994.10        82.49 o
 -14   2   9       1626.22       1641.38        41.74 o
 -13   2   9       3749.32       3383.48        76.18 o
 -12   2   9       1032.91       1191.83        32.09 o
 -11   2   9       9303.44       8691.82       170.24 o
 -10   2   9        915.54        784.03        22.32 o
  -9   2   9       6056.17       5674.23       104.14 o
  -8   2   9        398.49        355.95         9.97 o
  -7   2   9       6142.24       6245.77       114.64 o
  -6   2   9          8.27         20.27         2.36 o
  -5   2   9       6997.33       6620.24       121.41 o
  -4   2   9        211.23        173.95         6.16 o
  -3   2   9      12702.93      12822.17       227.04 o
  -2   2   9       1389.18       1296.30        25.39 o
  -1   2   9       4220.86       3923.05        68.16 o
   0   2   9         39.38         30.86         2.01 o
   1   2   9       7833.84       7804.49       152.82 o
   2   2   9        174.82        165.60         5.22 o
   3   2   9       6318.96       6561.30       124.49 o
   4   2   9        696.63        717.40        16.36 o
   5   2   9       5756.61       5828.39       124.01 o
   6   2   9       2677.95       2528.16        54.84 o
   7   2   9       1246.67       1246.04        26.79 o
   8   2   9       1692.15       1583.27        33.38 o
   9   2   9       3538.72       3518.31        72.49 o
  10   2   9        316.10        317.89        10.61 o
  11   2   9       3800.91       3811.90        81.05 o
  12   2   9       1362.71       1308.68        31.97 o
  13   2   9        454.40        483.62        13.35 o
  14   2   9       1425.18       1361.64        46.14 o
  15   2   9        700.44        704.86        20.16 o
  16   2   9       1590.42       1353.71        50.80 o
 -23   3   9        812.40        855.49        33.52 o
 -22   3   9        677.57        581.98        25.36 o
 -21   3   9        689.31        710.94        24.50 o
 -20   3   9        185.28        146.66        16.83 o
 -19   3   9       1392.89       1467.48        40.64 o
 -18   3   9        829.72        824.35        35.51 o
 -17   3   9         29.43         39.24         3.49 o
 -16   3   9        457.41        460.08        12.93 o
 -15   3   9        272.11        256.87         7.89 o
 -14   3   9       3012.01       2818.53        58.53 o
 -13   3   9        430.39        432.96        11.57 o
 -12   3   9       4155.64       3868.26        80.58 o
 -11   3   9        274.46        305.94         8.08 o
 -10   3   9       2226.06       2122.33        41.49 o
  -9   3   9        156.37        149.07         4.61 o
  -8   3   9       1519.45       1445.63        26.93 o
  -7   3   9        242.66        217.79         5.17 o
  -6   3   9       2355.74       2174.22        38.54 o
  -5   3   9         15.81         26.73         1.80 o
  -4   3   9       3467.00       3229.06        54.98 o
  -3   3   9        808.09        798.05        15.42 o
  -2   3   9       1203.24       1102.71        22.56 o
  -1   3   9         12.70         24.20         1.85 o
   0   3   9       2785.39       2628.40        50.70 o
   1   3   9        405.05        358.77         8.10 o
   2   3   9       1249.90       1225.15        22.45 o
   3   3   9        424.10        392.48         8.41 o
   4   3   9       1460.45       1465.49        28.08 o
   5   3   9        995.17        933.16        19.16 o
   6   3   9        448.35        470.05        11.58 o
   7   3   9       1107.71       1095.12        23.20 o
   8   3   9        421.02        417.17        10.21 o
   9   3   9        151.32        153.05         5.37 o
  10   3   9        733.40        767.42        18.37 o
  11   3   9        521.64        517.45        13.91 o
  12   3   9        725.79        758.30        19.10 o
  13   3   9       1271.25       1284.10        31.79 o
  14   3   9         24.34         34.15         4.09 o
  15   3   9       1046.97        977.31        39.33 o
  16   3   9        249.52        274.69        17.27 o
 -22   4   9        113.19        101.58         8.17 o
 -21   4   9          4.64          5.08         4.14 o
 -20   4   9          8.69          8.41         4.32 o
 -19   4   9         74.71         53.08         6.52 o
 -18   4   9          0.65         -3.58         4.76 o
 -17   4   9        109.24        116.72         8.80 o
 -16   4   9         19.64         24.04         3.54 o
 -15   4   9          9.81         13.45         2.99 o
 -14   4   9        460.71        413.38        10.35 o
 -13   4   9        143.02        141.20         4.74 o
 -12   4   9         97.58         94.10         4.02 o
 -11   4   9        259.20        237.61         6.62 o
 -10   4   9         40.13         40.99         2.62 o
  -9   4   9        995.50        919.91        17.81 o
  -8   4   9        491.40        475.51        10.51 o
  -7   4   9         46.62         52.60         2.99 o
  -6   4   9        628.68        564.43        13.31 o
  -5   4   9        804.67        737.95        17.15 o
  -4   4   9        134.60        117.75         4.27 o
  -3   4   9         17.18         26.29         3.19 o
  -2   4   9          7.46         14.02         1.97 o
  -1   4   9          5.78          4.64         2.71 o
   0   4   9         34.40         44.31         3.11 o
   1   4   9         21.30         23.94         2.08 o
   2   4   9         41.93         42.89         2.61 o
   3   4   9        237.04        243.68         6.16 o
   4   4   9          6.27         16.16         2.02 o
   5   4   9        211.91        218.22         5.77 o
   6   4   9        116.75        107.26         4.78 o
   7   4   9        189.57        191.05         6.37 o
   8   4   9        147.53        151.98         5.67 o
   9   4   9        167.82        144.61         6.07 o
  10   4   9        198.03        172.74         6.79 o
  11   4   9         31.04         38.41         4.72 o
  12   4   9         72.36         60.97         4.42 o
  13   4   9          1.19         14.07         3.62 o
  14   4   9        188.10        196.60        13.29 o
 -20   5   9        207.87        258.56        19.61 o
 -19   5   9        783.63        805.53        29.88 o
 -18   5   9        659.04        685.72        33.43 o
 -17   5   9       1326.28       1292.12        37.24 o
 -16   5   9        486.19        597.57        24.38 o
 -15   5   9        142.13        131.38         5.96 o
 -14   5   9       2194.73       2153.26        53.28 o
 -13   5   9        882.08        859.51        20.65 o
 -12   5   9       1075.46       1061.46        26.72 o
 -11   5   9        689.52        642.47        16.94 o
 -10   5   9       1269.09       1191.43        28.34 o
  -9   5   9         38.31         45.60         3.38 o
  -8   5   9       2236.91       2119.33        48.11 o
  -7   5   9        143.04        132.20         6.16 o
  -6   5   9       2597.89       2475.09        52.03 o
  -5   5   9         27.63         39.38         4.07 o
  -4   5   9       3326.53       3174.62        65.75 o
  -3   5   9         36.68         47.80         3.05 o
  -2   5   9       5640.93       5500.79       116.84 o
  -1   5   9        126.12        120.32         4.76 o
   0   5   9       1525.84       1487.10        33.03 o
   1   5   9         95.26         82.94         5.29 o
   2   5   9        734.26        800.12        17.70 o
   3   5   9        356.04        335.88         8.67 o
   4   5   9       1913.82       1911.40        41.50 o
   5   5   9        607.20        588.29        16.37 o
   6   5   9       2727.05       2834.20        63.82 o
   7   5   9       1526.00       1448.96        33.51 o
   8   5   9       1178.01       1277.95        31.33 o
   9   5   9        948.36        889.03        23.57 o
  10   5   9        414.46        464.25        14.46 o
  11   5   9        391.15        399.83        15.79 o
  12   5   9        210.07        230.48         9.46 o
 -17   6   9        539.38        510.90        24.17 o
 -16   6   9       1038.07       1006.62        33.70 o
 -15   6   9       1253.36       1199.80        39.28 o
 -14   6   9        292.00        300.62         9.93 o
 -13   6   9       1596.64       1567.28        40.58 o
 -12   6   9        221.65        221.24         7.95 o
 -11   6   9       2317.41       2249.39        59.80 o
 -10   6   9        530.68        521.40        15.01 o
  -9   6   9       3578.81       3325.25        93.51 o
  -8   6   9        313.23        311.27        10.98 o
  -7   6   9       1563.89       1483.49        43.28 o
  -6   6   9        231.83        225.65        12.54 o
  -5   6   9       1854.62       1806.91        45.43 o
  -4   6   9          4.11         13.92         3.85 o
  -3   6   9       4494.61       4438.75       115.52 o
  -2   6   9        967.51        873.89        24.01 o
  -1   6   9       3327.12       3359.69        82.66 o
   0   6   9          1.55         16.81         3.39 o
   1   6   9       2016.00       2076.67        51.78 o
   2   6   9        409.46        381.08        14.60 o
   3   6   9       2422.67       2513.24        59.30 o
   4   6   9        117.82        117.08         6.45 o
   5   6   9       1729.56       1838.90        43.88 o
   6   6   9       1198.85       1161.85        33.07 o
   7   6   9       1640.74       1702.78        48.38 o
   8   6   9        655.78        617.42        19.50 o
   9   6   9        756.59        830.22        24.79 o
  10   6   9       1060.01       1038.43       111.46 o
 -13   7   9        411.01        429.49        19.72 o
 -12   7   9        328.03        299.26        13.21 o
 -11   7   9        106.39        114.31         7.62 o
 -10   7   9        754.45        721.19        28.65 o
  -9   7   9        139.76        155.91        12.01 o
  -8   7   9        210.99        199.09        10.60 o
  -7   7   9          1.50          4.18         4.01 o
  -6   7   9        438.94        416.77        15.99 o
  -5   7   9          7.41         16.13         4.25 o
  -4   7   9       1652.05       1611.22        53.93 o
  -3   7   9        145.67        143.23         7.72 o
  -2   7   9        509.12        502.85        17.63 o
  -1   7   9          0.88          9.15         4.11 o
   0   7   9        788.91        823.98        28.83 o
   1   7   9          1.27          4.21         4.23 o
   2   7   9        176.10        185.58         8.48 o
   3   7   9         23.16         36.97         4.50 o
   4   7   9        281.30        281.83        11.97 o
   5   7   9        114.70        124.67         9.23 o
   6   7   9        984.37        995.70        45.16 o
 -24   0  10       2129.46       2651.64       200.72 o
 -23   0  10         16.66         45.71         8.93 o
 -22   0  10       2345.02       2571.47        89.31 o
 -21   0  10          7.11         23.60         3.76 o
 -20   0  10       2098.22       2145.75        72.14 o
 -19   0  10        463.12        349.06        24.33 o
 -18   0  10       2305.56       2329.60        63.89 o
 -17   0  10         33.85         46.68         4.78 o
 -16   0  10       2183.13       2093.68        60.40 o
 -15   0  10        408.97        410.29        20.87 o
 -14   0  10       1118.94       1059.99        32.09 o
 -13   0  10       1769.08       1728.82        49.80 o
 -12   0  10       3110.11       2986.04        84.16 o
 -11   0  10       6358.82       5958.70       165.80 o
 -10   0  10        627.24        547.44        27.39 o
  -9   0  10       1118.29       1060.04        32.45 o
  -8   0  10        735.65        708.77        19.17 o
  -7   0  10       2299.32       2285.12        57.03 o
  -6   0  10       3469.00       3113.75        77.08 o
  -5   0  10       2349.23       2161.81        61.12 o
  -4   0  10        280.43        243.47        11.54 o
  -3   0  10       8265.52       8143.11       225.65 o
  -2   0  10        345.36        374.99        11.64 o
  -1   0  10       5148.04       4948.39       115.11 o
   0   0  10        700.86        696.96        24.63 o
   1   0  10       9597.63       9590.71       247.36 o
   2   0  10        166.30        158.09        11.09 o
   3   0  10       3739.52       3668.39        95.79 o
   4   0  10         34.04         62.82         4.35 o
   5   0  10       6718.13       6692.65       200.83 o
   6   0  10        632.42        621.83        18.45 o
   7   0  10       1773.53       1729.24        50.18 o
   8   0  10         78.52         86.82        10.28 o
   9   0  10       6220.03       6315.68       208.32 o
  10   0  10        231.46        217.75        11.69 o
  11   0  10       2242.37       2227.97        80.91 o
  12   0  10       2942.99       2820.36       105.58 o
  13   0  10       1984.29       1970.42       110.02 o
  14   0  10        445.96        456.12        24.04 o
  15   0  10       1304.07       1148.86        52.56 o
  16   0  10        870.21        700.05        60.59 o
 -24   1  10        188.94        296.54        12.47 o
 -23   1  10        507.17        602.90        16.82 o
 -22   1  10        657.78        712.57        28.72 o
 -21   1  10       1533.33       1639.21        44.00 o
 -20   1  10        108.80        134.84        10.87 o
 -19   1  10       1532.68       1661.16        34.63 o
 -18   1  10        728.58        691.26        19.17 o
 -17   1  10        721.53        732.19        16.36 o
 -16   1  10        562.10        524.92        15.81 o
 -15   1  10       2518.19       2365.39        46.44 o
 -14   1  10       2956.31       2717.03        62.63 o
 -13   1  10       1148.41       1143.22        25.07 o
 -12   1  10       1022.23        858.95        21.20 o
 -11   1  10       3620.23       3451.20        68.57 o
 -10   1  10       1818.59       1708.18        36.02 o
  -9   1  10        368.20        309.34         7.19 o
  -8   1  10       1724.34       1618.28        31.78 o
  -7   1  10        764.41        660.42        12.95 o
  -6   1  10       1986.52       1871.45        33.21 o
  -5   1  10        690.28        620.49        16.32 o
  -4   1  10       3026.75       2802.96        53.83 o
  -3   1  10       1306.83       1177.63        24.37 o
  -2   1  10       2752.13       2558.24        47.77 o
  -1   1  10       1822.47       1784.44        33.42 o
   0   1  10       4217.54       4047.19        72.61 o
   1   1  10         16.34         19.47         1.72 o
   2   1  10        651.91        646.74        14.51 o
   3   1  10          2.91          8.20         1.94 o
   4   1  10       1196.37       1159.19        25.07 o
   5   1  10        241.88        257.04         7.46 o
   6   1  10       2423.88       2382.40        52.13 o
   7   1  10         11.03         21.12         2.80 o
   8   1  10       2204.29       2104.06        44.02 o
   9   1  10         96.35         93.25         4.74 o
  10   1  10       2634.77       2570.52        55.61 o
  11   1  10         52.80         66.82         4.17 o
  12   1  10        575.21        589.73        14.94 o
  13   1  10        771.76        737.53        23.21 o
  14   1  10        182.84        183.51         8.41 o
  15   1  10        452.45        394.21        22.06 o
  16   1  10        632.23        527.78        26.69 o
 -24   2  10         42.32         64.38        10.77 o
 -23   2  10          1.55          4.02         3.56 o
 -22   2  10          6.39          5.83         3.14 o
 -21   2  10         43.55         49.96         6.81 o
 -20   2  10        137.06        181.42        11.59 o
 -19   2  10         13.70          5.63         8.00 o
 -18   2  10        109.31        137.48         7.75 o
 -17   2  10          3.49          4.43         2.28 o
 -16   2  10        513.02        501.37        12.97 o
 -15   2  10        116.10        104.15         4.36 o
 -14   2  10         80.89         64.80         3.50 o
 -13   2  10        107.24         90.65         3.99 o
 -12   2  10          7.76         11.70         2.04 o
 -11   2  10        119.13        101.51         3.76 o
 -10   2  10         67.83         68.20         3.11 o
  -9   2  10        343.00        292.84         7.61 o
  -8   2  10       1075.42       1041.99        21.16 o
  -7   2  10        254.07        263.11         6.66 o
  -6   2  10        281.89        272.95         6.44 o
  -5   2  10        245.81        218.45         5.48 o
  -4   2  10        315.05        290.93         6.87 o
  -3   2  10         42.72         57.57         2.61 o
  -2   2  10        449.08        429.21         8.50 o
  -1   2  10        208.02        197.04         4.79 o
   0   2  10        154.71        152.90         4.32 o
   1   2  10        135.18        133.64         4.44 o
   2   2  10        390.56        388.05         9.77 o
   3   2  10         25.19         25.89         2.81 o
   4   2  10         81.32         83.37         3.88 o
   5   2  10        163.18        148.48         5.28 o
   6   2  10         89.36         90.73         6.01 o
   7   2  10          6.49         12.69         2.28 o
   8   2  10         15.42         27.63         2.72 o
   9   2  10         23.66         38.24         3.15 o
  10   2  10          7.40         20.91         2.89 o
  11   2  10          1.51          7.76         2.76 o
  12   2  10         17.24         14.26         4.26 o
  13   2  10          5.81          9.30         3.80 o
  14   2  10          9.65         12.47         4.60 o
  15   2  10          9.27         19.74         5.47 o
 -23   3  10        837.35        865.72        70.43 o
 -22   3  10        126.37        163.97        15.10 o
 -21   3  10       1795.98       1947.38        67.21 o
 -20   3  10         25.18         22.09         4.62 o
 -19   3  10       1231.43       1343.55        54.08 o
 -18   3  10         10.61         26.20         4.89 o
 -17   3  10        908.99        944.06        21.63 o
 -16   3  10        477.38        533.41        14.89 o
 -15   3  10       2043.48       1998.77        44.18 o
 -14   3  10       1230.64       1217.89        31.48 o
 -13   3  10        872.94        876.43        19.64 o
 -12   3  10       1456.22       1412.79        38.14 o
 -11   3  10       2190.64       2066.17        40.69 o
 -10   3  10       1569.32       1554.90        33.40 o
  -9   3  10       2170.81       2103.25        41.22 o
  -8   3  10        349.57        349.80         8.11 o
  -7   3  10        694.81        665.46        14.43 o
  -6   3  10       2887.62       2758.48        48.63 o
  -5   3  10       1024.50       1020.91        19.97 o
  -4   3  10       4639.03       4435.03        81.90 o
  -3   3  10          3.71         22.06         2.39 o
  -2   3  10       3679.05       3540.21        72.65 o
  -1   3  10         97.73        105.66         6.43 o
   0   3  10       1408.72       1358.08        27.80 o
   1   3  10        391.50        402.30         9.24 o
   2   3  10       1752.31       1719.70        33.94 o
   3   3  10          2.10         14.29         2.00 o
   4   3  10       4806.09       4669.86        91.95 o
   5   3  10         32.77         38.97         2.73 o
   6   3  10       2622.24       2532.77        52.64 o
   7   3  10        543.56        493.26        12.34 o
   8   3  10        295.77        295.80         8.59 o
   9   3  10        709.13        693.61        17.52 o
  10   3  10       1628.02       1613.70        43.22 o
  11   3  10         42.79         44.63         4.22 o
  12   3  10        700.98        662.45        21.73 o
  13   3  10        577.41        533.69        19.97 o
  14   3  10        585.58        596.40        28.78 o
 -21   4  10        128.22        139.16        13.08 o
 -20   4  10       1452.34       1606.46        49.95 o
 -19   4  10        327.67        456.33        29.27 o
 -18   4  10       1819.84       2015.57        78.83 o
 -17   4  10        250.00        339.13        20.45 o
 -16   4  10       3371.11       3507.55        86.95 o
 -15   4  10        991.87       1020.44        29.65 o
 -14   4  10        707.29        698.80        14.80 o
 -13   4  10       1909.37       1855.62        42.33 o
 -12   4  10       1706.45       1651.36        34.76 o
 -11   4  10       2596.69       2503.87        51.93 o
 -10   4  10       1026.75       1025.88        20.38 o
  -9   4  10       2076.26       2005.04        40.66 o
  -8   4  10        718.03        721.87        15.49 o
  -7   4  10       2942.86       2821.44        55.01 o
  -6   4  10       1299.87       1250.54        27.46 o
  -5   4  10       5520.22       5027.62        99.30 o
  -4   4  10        101.15        107.86         6.67 o
  -3   4  10       7180.82       6738.60       137.57 o
  -2   4  10         42.64         36.96         3.40 o
  -1   4  10       2004.53       1887.38        39.92 o
   0   4  10        125.09        148.55         5.53 o
   1   4  10       5406.99       5366.00       113.75 o
   2   4  10         13.25         29.55         3.50 o
   3   4  10       3875.66       3757.89        74.69 o
   4   4  10        231.83        231.08         7.32 o
   5   4  10       4887.90       4648.94        88.59 o
   6   4  10        836.97        792.40        22.03 o
   7   4  10       1635.53       1626.43        41.32 o
   8   4  10        454.58        414.16        13.02 o
   9   4  10       2988.34       2933.85        76.80 o
  10   4  10        517.26        495.09        16.63 o
  11   4  10       1747.86       1827.97        52.06 o
  12   4  10        502.03        482.73        22.69 o
  13   4  10       1089.88       1253.04        68.91 o
 -19   5  10        750.33        796.10        38.65 o
 -18   5  10        583.16        566.91        27.75 o
 -17   5  10        239.33        311.95        13.15 o
 -16   5  10        225.31        234.38        10.15 o
 -15   5  10        832.80        857.93        22.56 o
 -14   5  10       1156.45       1114.09        30.92 o
 -13   5  10        460.62        444.98        12.11 o
 -12   5  10       1803.15       1734.62        44.28 o
 -11   5  10        574.83        544.15        14.20 o
 -10   5  10       1038.62        940.79        25.30 o
  -9   5  10        306.69        303.74         9.72 o
  -8   5  10        426.93        380.69        10.71 o
  -7   5  10       1053.71        981.57        22.34 o
  -6   5  10        869.17        793.43        20.55 o
  -5   5  10          4.54         12.42         2.53 o
  -4   5  10       2545.93       2354.18        53.69 o
  -3   5  10         55.17         63.19         5.55 o
  -2   5  10       1385.73       1283.63        30.70 o
  -1   5  10        309.44        298.93         8.87 o
   0   5  10       1260.19       1146.94        27.06 o
   1   5  10          2.86          6.21         2.37 o
   2   5  10        339.64        340.23         9.72 o
   3   5  10          3.15         13.54         2.69 o
   4   5  10       1768.77       1757.55        40.14 o
   5   5  10        163.71        164.90        11.17 o
   6   5  10        801.42        811.34        21.86 o
   7   5  10        171.40        189.28         7.83 o
   8   5  10        716.67        720.02        20.58 o
   9   5  10         40.78         44.65         4.05 o
  10   5  10        521.89        528.18        16.89 o
  11   5  10        439.83        508.72        59.15 o
 -16   6  10         98.99        105.55         8.13 o
 -15   6  10          2.08          4.28         4.43 o
 -14   6  10        162.45        167.12         9.98 o
 -13   6  10        305.35        296.44        10.65 o
 -12   6  10        164.35        176.57         9.11 o
 -11   6  10         12.12         18.14         4.55 o
 -10   6  10        258.36        258.62         9.41 o
  -9   6  10         10.05         16.44        11.79 o
  -8   6  10        189.61        189.93         9.17 o
  -7   6  10        643.58        640.53        19.50 o
  -6   6  10        185.51        201.55         8.32 o
  -5   6  10        107.58        103.34         5.36 o
  -4   6  10          1.88          5.05         2.89 o
  -3   6  10          9.00          9.31         2.97 o
  -2   6  10         44.41         56.41         4.00 o
  -1   6  10        120.16        103.07         5.13 o
   0   6  10         12.05         12.25         3.46 o
   1   6  10        149.25        138.72         5.76 o
   2   6  10         78.20         97.87         4.96 o
   3   6  10         29.88         33.32         3.49 o
   4   6  10         75.31         55.64         4.01 o
   5   6  10         34.17         29.59         3.83 o
   6   6  10         40.80         31.54         3.91 o
   7   6  10         24.25         27.24         3.99 o
   8   6  10         25.03         15.62         5.91 o
 -12   7  10        747.95        681.20        41.48 o
 -11   7  10        690.94        607.89        27.54 o
 -10   7  10        612.60        628.66        24.49 o
  -9   7  10        336.48        332.78        14.38 o
  -8   7  10        927.47        956.25        40.56 o
  -7   7  10        342.94        386.08        18.56 o
  -6   7  10       1118.72       1122.19        38.21 o
  -5   7  10         11.63         34.16         5.25 o
  -4   7  10       1467.97       1510.82        50.71 o
  -3   7  10          5.15         13.19         4.25 o
  -2   7  10       1908.92       1978.57        65.76 o
  -1   7  10          0.16          2.18         4.65 o
   0   7  10       1153.20       1185.36        42.60 o
   1   7  10         36.92         48.85         5.23 o
   2   7  10        923.16        940.27        36.27 o
   3   7  10        137.03        115.41        10.88 o
 -23   1  11       1032.14       1276.41        43.73 o
 -22   1  11          0.71          7.31         3.16 o
 -21   1  11       1059.17       1200.38        48.70 o
 -20   1  11          1.55          7.03         2.75 o
 -19   1  11        647.94        666.69        19.05 o
 -18   1  11        135.02        179.89        11.71 o
 -17   1  11       1350.91       1369.16        37.35 o
 -16   1  11         78.99         76.63         4.89 o
 -15   1  11       1084.75       1018.46        23.67 o
 -14   1  11       1419.06       1365.54        43.65 o
 -13   1  11        407.57        406.59        10.96 o
 -12   1  11        323.27        334.94        15.34 o
 -11   1  11       1287.30       1221.41        27.59 o
 -10   1  11       1830.31       1746.86        39.86 o
  -9   1  11       1213.81       1159.16        25.27 o
  -8   1  11         38.08         42.80         2.52 o
  -7   1  11        145.80        141.89         4.78 o
  -6   1  11       2067.98       1946.61        39.30 o
  -5   1  11         90.98         73.96         4.56 o
  -4   1  11       2504.52       2363.50        47.44 o
  -3   1  11         38.45         48.36         4.52 o
  -2   1  11       3526.50       3362.09        62.57 o
  -1   1  11         72.90         80.79         4.46 o
   0   1  11        722.56        726.02        16.94 o
   1   1  11         43.14         49.75         3.08 o
   2   1  11       1922.49       1899.86        41.33 o
   3   1  11          2.10          7.89         2.17 o
   4   1  11       1484.78       1371.58        30.85 o
   5   1  11        950.09        884.11        28.64 o
   6   1  11       3184.34       3136.21        67.66 o
   7   1  11        128.83        148.55         5.88 o
   8   1  11       1242.56       1221.70        27.57 o
   9   1  11        259.60        272.36        10.97 o
  10   1  11        737.66        740.28        18.01 o
  11   1  11        274.60        280.45        12.21 o
  12   1  11        751.05        712.22        25.08 o
  13   1  11        791.20        611.76        24.46 o
  14   1  11        769.98        676.96        24.28 o
 -23   2  11        193.45        332.31        20.93 o
 -22   2  11       1636.23       1824.10        67.08 o
 -21   2  11        494.14        636.23        22.57 o
 -20   2  11       1561.11       1670.64        61.52 o
 -19   2  11        201.42        323.20        12.28 o
 -18   2  11       1658.67       1783.24        42.92 o
 -17   2  11        631.83        740.35        25.51 o
 -16   2  11       2253.17       2327.64        47.36 o
 -15   2  11       1688.44       1764.89        50.80 o
 -14   2  11       2663.62       2707.78        56.67 o
 -13   2  11       2154.95       2071.63        60.85 o
 -12   2  11       1703.87       1673.59        39.19 o
 -11   2  11       5297.02       4925.67       100.32 o
 -10   2  11        896.10        901.94        20.48 o
  -9   2  11        726.52        681.78        24.79 o
  -8   2  11       2217.85       2090.81        44.29 o
  -7   2  11       4988.45       4820.89        91.83 o
  -6   2  11       4274.20       4162.40        79.64 o
  -5   2  11       8318.85       7866.12       154.10 o
  -4   2  11        539.03        544.00        20.27 o
  -3   2  11       5297.42       5105.46        97.33 o
  -2   2  11         35.90         41.23         5.46 o
  -1   2  11       4043.35       3826.79        85.19 o
   0   2  11       1840.26       1770.29        40.56 o
   1   2  11       4997.73       4696.25       104.26 o
   2   2  11        207.74        205.14         8.52 o
   3   2  11       3951.02       3768.46        77.24 o
   4   2  11          3.95          9.13         3.87 o
   5   2  11       4980.18       4768.86       111.27 o
   6   2  11        226.94        244.20         7.95 o
   7   2  11       1695.30       1711.18        41.08 o
   8   2  11         38.76         44.63         3.30 o
   9   2  11       3578.63       3441.84        92.00 o
  10   2  11       1119.56       1066.91        33.53 o
  11   2  11       2083.52       1956.89        70.16 o
  12   2  11         85.85         93.84         8.26 o
  13   2  11        545.34        535.99        25.71 o
  14   2  11        801.70        669.83        54.61 o
 -22   3  11          1.01          4.79         5.46 o
 -21   3  11       1318.29       1525.22        83.15 o
 -20   3  11          5.83         12.22         3.97 o
 -19   3  11       1100.50       1285.20        40.81 o
 -18   3  11          3.77          5.97         2.80 o
 -17   3  11        432.00        487.83        14.81 o
 -16   3  11         69.81         86.14         6.84 o
 -15   3  11       1045.37       1002.87        22.83 o
 -14   3  11        827.01        788.70        26.59 o
 -13   3  11        792.57        782.01        18.27 o
 -12   3  11        291.49        317.98        11.92 o
 -11   3  11       1367.09       1311.54        25.69 o
 -10   3  11        425.71        417.27         9.83 o
  -9   3  11        487.93        490.86        10.81 o
  -8   3  11         29.80         38.26         2.58 o
  -7   3  11        883.91        850.98        17.32 o
  -6   3  11       1910.52       1782.19        33.03 o
  -5   3  11         86.13         85.82         3.92 o
  -4   3  11        958.31        900.79        20.37 o
  -3   3  11        365.48        380.13        12.31 o
  -2   3  11       2542.32       2402.11        54.13 o
  -1   3  11          5.67         11.33         2.17 o
   0   3  11       1824.89       1797.61        35.15 o
   1   3  11         10.90         13.97         2.06 o
   2   3  11        784.24        784.55        17.53 o
   3   3  11         32.53         44.41         3.06 o
   4   3  11       2662.59       2517.02        56.40 o
   5   3  11        140.59        155.44         7.84 o
   6   3  11       1754.38       1769.08        42.39 o
   7   3  11         86.60        104.69         7.62 o
   8   3  11       1904.40       1930.37        45.98 o
   9   3  11        206.06        214.55         7.88 o
  10   3  11       1667.43       1763.21        46.91 o
  11   3  11        411.62        432.95        15.85 o
  12   3  11        499.89        513.87        16.69 o
  13   3  11        430.16        597.45        46.25 o
 -20   4  11        147.62        159.98        13.63 o
 -19   4  11         82.67         69.75         5.86 o
 -18   4  11          1.11          5.27         3.77 o
 -17   4  11         58.70         61.82         4.77 o
 -16   4  11          0.70          6.80         3.61 o
 -15   4  11         49.71         52.38         3.51 o
 -14   4  11         56.73         55.11         3.93 o
 -13   4  11          6.97         11.57         2.53 o
 -12   4  11          3.30          7.87         2.66 o
 -11   4  11          0.52          4.15         6.28 o
 -10   4  11         57.90         53.88         3.28 o
  -9   4  11         36.28         38.33         3.01 o
  -8   4  11          0.75          7.84         2.43 o
  -7   4  11        262.80        270.12         7.72 o
  -6   4  11        319.61        317.35         8.65 o
  -5   4  11          7.51         10.31         2.26 o
  -4   4  11        141.86        135.54         4.84 o
  -3   4  11        418.91        386.49        10.07 o
  -2   4  11        407.10        405.42        10.47 o
  -1   4  11        190.12        190.32         7.20 o
   0   4  11         95.45        102.47         4.66 o
   1   4  11         20.01         21.60         2.51 o
   2   4  11         69.90         68.56         3.71 o
   3   4  11         48.55         49.07         3.07 o
   4   4  11        507.41        489.72        12.78 o
   5   4  11          6.81          8.33         2.98 o
   6   4  11        123.52        119.46         7.02 o
   7   4  11        125.38        116.52         6.94 o
   8   4  11        170.63        180.96         8.03 o
   9   4  11         27.09         42.81         6.99 o
  10   4  11         27.22         23.41         8.56 o
  11   4  11        108.43         96.42         8.10 o
 -18   5  11        251.94        290.31        20.24 o
 -17   5  11        943.29       1007.65        46.81 o
 -16   5  11        259.52        283.84        11.57 o
 -15   5  11       1107.48       1093.16        29.07 o
 -14   5  11        733.02        752.85        26.84 o
 -13   5  11       1291.61       1349.75        31.98 o
 -12   5  11       1244.11       1229.85        35.49 o
 -11   5  11       1015.50       1046.81        27.47 o
 -10   5  11       1046.73       1006.75        28.00 o
  -9   5  11        814.64        831.68        21.80 o
  -8   5  11       1048.96       1058.74        27.69 o
  -7   5  11        152.17        156.17         5.75 o
  -6   5  11       3489.14       3505.64        81.86 o
  -5   5  11        281.06        309.91         9.92 o
  -4   5  11       2572.01       2548.53        59.95 o
  -3   5  11         78.62        104.80         5.22 o
  -2   5  11       1870.04       1826.32        41.26 o
  -1   5  11        303.20        331.02         8.84 o
   0   5  11        941.01        935.82        23.07 o
   1   5  11         10.85         22.08         3.25 o
   2   5  11       2676.64       2671.68        66.11 o
   3   5  11          0.86          9.81         3.05 o
   4   5  11        981.90       1008.49        26.30 o
   5   5  11        894.21        807.69        26.29 o
   6   5  11       1498.67       1529.22        40.89 o
   7   5  11        215.54        190.81        10.04 o
   8   5  11        614.04        635.50        18.65 o
   9   5  11         11.64         13.13         4.22 o
 -15   6  11        682.54        579.96        26.80 o
 -14   6  11        726.85        715.22        27.05 o
 -13   6  11        436.93        373.98        14.71 o
 -12   6  11       1481.14       1463.22        42.39 o
 -11   6  11       1815.36       1665.76        52.14 o
 -10   6  11       1552.43       1549.04        52.56 o
  -9   6  11       1773.63       1678.24        64.01 o
  -8   6  11        811.32        846.46        32.02 o
  -7   6  11       1238.31       1242.30        49.80 o
  -6   6  11        471.27        443.23        15.90 o
  -5   6  11       1686.37       1672.21        51.03 o
  -4   6  11        170.02        183.38         7.21 o
  -3   6  11       2135.16       2268.74        66.59 o
  -2   6  11         79.02        102.16         6.79 o
  -1   6  11       2341.73       2492.58        69.72 o
   0   6  11        226.76        232.98        10.95 o
   1   6  11       2665.09       2620.51        68.42 o
   2   6  11          8.01         10.20         4.07 o
   3   6  11       2056.36       2096.98        58.78 o
   4   6  11         57.63         64.09         4.95 o
   5   6  11       1553.74       1646.40        55.00 o
  -9   7  11         17.54        -24.05        67.52 o
  -8   7  11        181.42        222.00        13.74 o
  -7   7  11        234.55        215.39        15.37 o
  -6   7  11        460.37        385.36        18.30 o
  -5   7  11         11.91         17.63         4.79 o
  -4   7  11        311.90        273.76        14.59 o
  -3   7  11         69.83         65.97         5.93 o
  -2   7  11        273.12        281.43        15.62 o
  -1   7  11        182.89        179.32        27.75 o
 -23   0  12         59.75         43.00        11.44 o
 -22   0  12       1553.52       2075.95        89.18 o
 -21   0  12         10.74          5.15         8.30 o
 -20   0  12       1059.08       1205.54        63.97 o
 -19   0  12        199.22        172.04        10.16 o
 -18   0  12       2867.95       2935.02       110.42 o
 -17   0  12         53.75         60.67         7.84 o
 -16   0  12       2767.63       2854.62        95.46 o
 -15   0  12         89.76         99.94        12.03 o
 -14   0  12       2724.87       2577.75        73.38 o
 -13   0  12       1450.76       1253.51        55.60 o
 -12   0  12       1496.64       1513.46        44.44 o
 -11   0  12        489.09        410.89        20.96 o
 -10   0  12       1705.32       1756.22        54.49 o
  -9   0  12        125.13        166.15        12.82 o
  -8   0  12      13971.80      13584.28       375.03 o
  -7   0  12        578.86        505.33        21.39 o
  -6   0  12        914.74        889.50        27.39 o
  -5   0  12       8042.90       7584.44       196.74 o
  -4   0  12        180.45        171.78         9.78 o
  -3   0  12       1415.97       1383.99        37.79 o
  -2   0  12       1008.15        960.66        27.31 o
  -1   0  12        911.86        919.25        31.92 o
   0   0  12       1206.53       1141.19        36.29 o
   1   0  12       4149.92       3973.18       119.73 o
   2   0  12        326.83        305.38        10.76 o
   3   0  12       4925.67       4755.30       143.33 o
   4   0  12         13.30         22.79         6.20 o
   5   0  12       3010.26       2828.58        86.37 o
   6   0  12        267.08        308.02        27.50 o
   7   0  12       1705.21       1562.51        62.01 o
   8   0  12          3.83         15.63         4.00 o
   9   0  12       2467.81       2294.70        81.75 o
  10   0  12       1154.59       1140.37       146.61 o
  11   0  12       1264.20       1289.99        79.56 o
  12   0  12        197.75        248.56        18.04 o
  13   0  12       1624.99       1603.71       112.05 o
 -23   1  12        277.12        315.45        15.34 o
 -22   1  12          0.27          2.10         4.19 o
 -21   1  12        983.63       1299.49        39.96 o
 -20   1  12         10.00          9.41         2.89 o
 -19   1  12        692.65        785.76        25.68 o
 -18   1  12          1.05          6.42         2.47 o
 -17   1  12       1176.16       1205.47        30.65 o
 -16   1  12        144.24        145.88        14.19 o
 -15   1  12       1158.21       1135.04        26.19 o
 -14   1  12        404.39        389.38        21.10 o
 -13   1  12        848.50        868.16        20.70 o
 -12   1  12        204.12        232.84        14.94 o
 -11   1  12       1884.87       1794.37        39.77 o
 -10   1  12        169.81        175.11         9.64 o
  -9   1  12       1173.82       1161.84        26.67 o
  -8   1  12        156.60        160.73         8.46 o
  -7   1  12       1292.65       1204.44        27.50 o
  -6   1  12       4818.93       4603.68        90.84 o
  -5   1  12        906.56        897.35        19.48 o
  -4   1  12       2421.19       2233.91        43.42 o
  -3   1  12       1250.89       1153.19        22.89 o
  -2   1  12       3192.67       3080.11        59.31 o
  -1   1  12        304.78        267.80         7.73 o
   0   1  12        458.15        467.65        11.86 o
   1   1  12       1410.93       1283.87        27.54 o
   2   1  12       2210.70       2130.82        46.15 o
   3   1  12        230.80        201.94        11.57 o
   4   1  12       3541.67       3388.22        80.44 o
   5   1  12         10.41         26.96         3.51 o
   6   1  12       2465.35       2397.78        61.67 o
   7   1  12         22.09         38.97         3.35 o
   8   1  12       1813.05       1872.58        48.34 o
   9   1  12         22.63         32.51         3.69 o
  10   1  12        855.30        849.17        37.36 o
  11   1  12          4.81         12.96         3.50 o
  12   1  12        860.95        769.05        53.09 o
 -22   2  12          8.08          4.04         6.24 o
 -21   2  12         35.31         35.84         4.17 o
 -20   2  12         26.56         18.84         3.52 o
 -19   2  12         42.11         59.55         3.97 o
 -18   2  12         29.10         40.43         5.51 o
 -17   2  12         30.09         39.65         4.10 o
 -16   2  12         13.55         15.63         3.68 o
 -15   2  12          0.02          2.51         3.23 o
 -14   2  12         29.02         33.80         3.89 o
 -13   2  12          2.06          3.90         2.22 o
 -12   2  12          3.88          2.37         2.84 o
 -11   2  12        241.50        242.84         6.71 o
 -10   2  12        187.44        197.15         7.46 o
  -9   2  12        154.00        157.26         4.87 o
  -8   2  12         20.50         22.35         2.40 o
  -7   2  12          1.95         11.79         1.77 o
  -6   2  12        245.40        222.45         5.93 o
  -5   2  12          4.40         10.05         1.70 o
  -4   2  12          1.47          8.11         2.01 o
  -3   2  12         90.50         92.29         3.37 o
  -2   2  12         27.43         27.27         2.91 o
  -1   2  12        113.01        110.39         4.48 o
   0   2  12          9.01         16.58         2.13 o
   1   2  12         26.03         30.61         2.55 o
   2   2  12        129.03        120.11         4.58 o
   3   2  12          0.53          0.61         2.16 o
   4   2  12         29.25         36.14         3.02 o
   5   2  12         13.63         16.28         2.63 o
   6   2  12         50.18         58.97         3.78 o
   7   2  12         38.32         34.29         3.77 o
   8   2  12        139.05        150.15         7.29 o
   9   2  12         15.69         20.74         3.29 o
  10   2  12          2.63         11.70         3.36 o
  11   2  12         21.00         16.17         4.11 o
  12   2  12         43.05         46.47         6.27 o
 -21   3  12       1466.60       1432.49        65.86 o
 -20   3  12        162.07        165.32         9.33 o
 -19   3  12        584.28        656.66        31.89 o
 -18   3  12          1.42          4.70         2.89 o
 -17   3  12        657.16        708.60        17.53 o
 -16   3  12         51.62         72.30         6.11 o
 -15   3  12        994.63       1085.32        23.42 o
 -14   3  12       1007.60       1041.64        36.25 o
 -13   3  12       1665.09       1733.49        36.01 o
 -12   3  12        189.25        214.27        11.43 o
 -11   3  12       1697.52       1747.19        33.52 o
 -10   3  12        605.63        648.51        19.68 o
  -9   3  12        981.08        991.06        21.55 o
  -8   3  12        493.04        502.03        12.00 o
  -7   3  12        417.24        425.56        10.34 o
  -6   3  12       1534.86       1507.54        33.11 o
  -5   3  12        874.40        894.68        19.53 o
  -4   3  12        842.66        826.86        18.96 o
  -3   3  12        480.97        535.50        13.22 o
  -2   3  12       1751.21       1692.55        36.79 o
  -1   3  12         73.35        107.55         4.74 o
   0   3  12       2312.95       2227.56        50.93 o
   1   3  12        642.92        649.50        15.10 o
   2   3  12       1253.65       1221.97        29.26 o
   3   3  12          3.04         12.40         2.60 o
   4   3  12       1014.16        969.58        24.01 o
   5   3  12         34.34         33.53         4.32 o
   6   3  12       1607.22       1645.73        41.30 o
   7   3  12         32.93         36.33         3.36 o
   8   3  12       1065.59       1017.10        27.80 o
   9   3  12         12.57         10.81         3.46 o
  10   3  12        736.78        663.36        22.48 o
  11   3  12         95.25         75.80         9.00 o
 -19   4  12         34.54         26.42         4.47 o
 -18   4  12       1295.28       1398.52        60.94 o
 -17   4  12         53.95         62.43         8.17 o
 -16   4  12       1821.19       1904.44        54.96 o
 -15   4  12         43.08         41.59         4.92 o
 -14   4  12       2810.68       3031.77        71.56 o
 -13   4  12        167.85        191.71        10.48 o
 -12   4  12       2650.85       2655.25        62.69 o
 -11   4  12        620.75        618.58        23.48 o
 -10   4  12       1188.90       1183.42        25.34 o
  -9   4  12        599.22        636.50        22.83 o
  -8   4  12       2694.21       2614.06        57.16 o
  -7   4  12        894.80        885.68        23.95 o
  -6   4  12       1572.01       1561.52        35.00 o
  -5   4  12       2001.90       1953.07        47.46 o
  -4   4  12       1317.16       1315.65        28.61 o
  -3   4  12       1427.81       1400.67        33.68 o
  -2   4  12        814.68        794.23        17.66 o
  -1   4  12       1932.26       1919.10        46.08 o
   0   4  12        914.39        883.47        21.28 o
   1   4  12       2424.75       2418.81        63.35 o
   2   4  12        128.77        134.99         5.48 o
   3   4  12       1961.41       1998.22        49.73 o
   4   4  12         24.17         35.10         3.65 o
   5   4  12       1355.57       1388.14        40.33 o
   6   4  12          0.55         13.89         3.45 o
   7   4  12       2417.60       2379.25        72.65 o
   8   4  12          3.97          8.96         3.51 o
   9   4  12       2029.80       1950.16        65.18 o
 -17   5  12        306.65        320.21        20.23 o
 -16   5  12         21.13         16.93         8.00 o
 -15   5  12        421.32        450.57        16.60 o
 -14   5  12        110.26        106.77         8.76 o
 -13   5  12        866.28        869.79        26.44 o
 -12   5  12        274.42        270.03        16.17 o
 -11   5  12        736.60        678.50        21.10 o
 -10   5  12        252.27        229.64        10.21 o
  -9   5  12        639.67        648.77        20.09 o
  -8   5  12        202.75        197.02        11.22 o
  -7   5  12       1052.61       1044.46        26.10 o
  -6   5  12        663.10        647.89        24.73 o
  -5   5  12         20.53         21.94         4.24 o
  -4   5  12        745.80        707.21        22.96 o
  -3   5  12       1015.79        972.37        23.15 o
  -2   5  12       1528.54       1406.97        37.88 o
  -1   5  12        385.19        396.96        11.26 o
   0   5  12        849.01        830.15        26.47 o
   1   5  12        339.02        334.07         9.75 o
   2   5  12        679.21        730.52        20.63 o
   3   5  12         28.40         31.18         5.24 o
   4   5  12       1110.14       1141.15        37.86 o
   5   5  12         23.37         22.85         3.78 o
   6   5  12        809.32        842.48        29.35 o
   7   5  12        161.72        162.21        10.86 o
 -13   6  12         42.86         54.04         8.36 o
 -12   6  12          1.44          4.97         4.77 o
 -11   6  12         11.97         13.17         5.25 o
 -10   6  12          9.85         13.04         4.69 o
  -9   6  12         45.81         53.36         5.44 o
  -8   6  12        192.22        197.09        14.62 o
  -7   6  12          3.97          1.26         4.46 o
  -6   6  12         64.10         69.52         5.94 o
  -5   6  12        244.38        236.25         9.91 o
  -4   6  12         36.63         32.31         4.28 o
  -3   6  12        118.11        107.97         5.79 o
  -2   6  12          4.29          8.52         3.31 o
  -1   6  12          3.48         12.38         3.37 o
   0   6  12         14.27         22.74         3.59 o
   1   6  12         64.13         45.69         6.88 o
   2   6  12         24.75         33.14         7.60 o
   3   6  12        183.80        164.93        15.54 o
 -22   1  13         22.71         21.02         8.01 o
 -21   1  13        780.25        686.38        33.98 o
 -20   1  13          0.60          4.86         3.21 o
 -19   1  13       1264.34       1425.15        47.49 o
 -18   1  13         52.80         38.01         5.19 o
 -17   1  13        815.69        867.50        31.57 o
 -16   1  13        206.94        156.74        10.05 o
 -15   1  13       1427.50       1480.49        46.40 o
 -14   1  13        567.81        506.23        20.87 o
 -13   1  13       1505.63       1519.25        35.66 o
 -12   1  13        170.76        198.94        14.63 o
 -11   1  13       1573.37       1579.28        43.53 o
 -10   1  13        833.63        850.89        38.03 o
  -9   1  13       1886.09       1840.42        42.46 o
  -8   1  13        874.44        844.34        21.81 o
  -7   1  13       1113.82       1136.85        23.99 o
  -6   1  13        988.16        908.16        23.85 o
  -5   1  13        153.78        163.27         5.71 o
  -4   1  13       3315.08       3127.18        60.19 o
  -3   1  13       1002.98        996.05        20.47 o
  -2   1  13       2366.67       2304.53        49.48 o
  -1   1  13        335.36        336.30         8.48 o
   0   1  13        498.78        503.40        12.45 o
   1   1  13        478.23        467.30        11.30 o
   2   1  13       3053.53       2861.31        73.37 o
   3   1  13         15.76         32.29         3.00 o
   4   1  13       1591.51       1616.65        40.83 o
   5   1  13         24.78         36.66         3.02 o
   6   1  13       2081.80       2119.90        59.52 o
   7   1  13          0.21          8.89         3.10 o
   8   1  13        826.98        828.55        31.28 o
   9   1  13         41.15         43.66         4.02 o
  10   1  13        592.87        564.22        25.09 o
  11   1  13         86.28         65.08         8.26 o
 -21   2  13         13.28         23.11         6.99 o
 -20   2  13       1698.32       1508.87        55.77 o
 -19   2  13         41.55         45.60         5.79 o
 -18   2  13       2307.13       2476.42        96.14 o
 -17   2  13        152.38        199.40        10.34 o
 -16   2  13       2492.90       2643.30        86.95 o
 -15   2  13         55.58         87.76         7.89 o
 -14   2  13       3669.83       3711.86        92.19 o
 -13   2  13        934.35        911.58        51.46 o
 -12   2  13       2142.88       2238.61        47.03 o
 -11   2  13        271.19        332.83        14.13 o
 -10   2  13       2970.46       2902.39        54.43 o
  -9   2  13        488.48        532.30        18.90 o
  -8   2  13       3973.99       3936.82        81.43 o
  -7   2  13       3945.24       3693.95       106.01 o
  -6   2  13       1530.78       1498.39        28.08 o
  -5   2  13       3355.94       3292.84        62.70 o
  -4   2  13        886.30        916.77        20.22 o
  -3   2  13       1186.45       1139.17        30.64 o
  -2   2  13       1529.28       1517.67        32.26 o
  -1   2  13       2815.20       2665.04        65.85 o
   0   2  13        938.23        934.54        21.38 o
   1   2  13       4119.09       3996.55        97.04 o
   2   2  13        210.65        227.91         7.41 o
   3   2  13       3240.97       3326.17        86.49 o
   4   2  13         19.14         27.55         3.24 o
   5   2  13       2023.79       2113.30        52.37 o
   6   2  13         17.34         26.44         3.86 o
   7   2  13       3140.85       3079.16        85.29 o
   8   2  13          0.56         10.89         3.33 o
   9   2  13       2081.71       2017.99        73.80 o
  10   2  13         32.30         35.77         9.05 o
 -20   3  13        132.55        135.49         8.09 o
 -19   3  13        346.84        353.33        32.61 o
 -18   3  13        149.52        159.79         7.09 o
 -17   3  13        333.09        372.88        11.81 o
 -16   3  13          8.03          7.13         3.03 o
 -15   3  13        545.23        596.73        16.20 o
 -14   3  13         15.18         23.78         4.01 o
 -13   3  13       1560.13       1638.26        40.55 o
 -12   3  13        123.52        137.38        10.25 o
 -11   3  13       1281.75       1263.47        33.51 o
 -10   3  13          6.36         15.79         2.19 o
  -9   3  13       1095.53       1199.05        27.94 o
  -8   3  13        347.29        399.07        15.17 o
  -7   3  13       1139.28       1155.72        28.47 o
  -6   3  13        880.58        864.04        27.06 o
  -5   3  13        292.34        304.96         8.88 o
  -4   3  13        458.85        473.01        14.17 o
  -3   3  13        807.64        814.78        18.98 o
  -2   3  13        978.12        980.60        22.93 o
  -1   3  13        274.11        298.72         8.44 o
   0   3  13        447.03        447.99        13.71 o
   1   3  13        895.97        857.81        19.66 o
   2   3  13       1722.41       1770.80        44.04 o
   3   3  13         44.53         48.41         3.54 o
   4   3  13        669.59        710.22        18.98 o
   5   3  13          2.00          5.66         3.34 o
   6   3  13        872.85        945.22        25.54 o
   7   3  13         11.56         15.29         3.27 o
   8   3  13        548.42        549.24        23.06 o
   9   3  13          2.41         12.41         4.42 o
 -18   4  13          9.87          7.38         5.45 o
 -17   4  13          0.01          8.06         4.03 o
 -16   4  13        107.76        115.64         7.37 o
 -15   4  13         78.00         98.47         5.78 o
 -14   4  13          9.83          8.84         5.25 o
 -13   4  13        332.29        396.60        12.87 o
 -12   4  13         11.70          5.30         4.48 o
 -11   4  13         54.25         64.48         4.66 o
 -10   4  13        159.92        168.08         7.34 o
  -9   4  13         16.48         18.10         4.38 o
  -8   4  13         31.80         25.69         3.07 o
  -7   4  13         11.41         15.00         2.74 o
  -6   4  13          5.83          9.57         2.53 o
  -5   4  13        137.23        133.15         5.76 o
  -4   4  13          3.90          4.67         2.74 o
  -3   4  13         32.94         32.78         3.07 o
  -2   4  13        177.50        167.62         6.87 o
  -1   4  13          2.02          2.53         2.48 o
   0   4  13          8.31         11.84         3.10 o
   1   4  13         79.82         72.13         4.44 o
   2   4  13          1.57          1.70         3.05 o
   3   4  13         40.68         43.80         3.91 o
   4   4  13          4.79          5.33         3.76 o
   5   4  13          4.48          6.20         3.32 o
   6   4  13        133.57        122.20         7.31 o
   7   4  13          0.47          2.60         4.40 o
 -15   5  13       1486.53       1559.50        88.55 o
 -14   5  13        357.00        372.14        23.76 o
 -13   5  13        761.35        776.51        30.87 o
 -12   5  13         39.12         43.05         5.32 o
 -11   5  13        490.20        512.53        17.51 o
 -10   5  13        246.58        267.23        13.02 o
  -9   5  13        608.76        620.01        20.55 o
  -8   5  13        206.54        230.35        16.99 o
  -7   5  13        633.28        646.42        19.74 o
  -6   5  13        674.55        660.19        27.40 o
  -5   5  13        300.06        302.31         9.00 o
  -4   5  13       1080.70       1055.22        38.54 o
  -3   5  13        707.04        733.37        21.26 o
  -2   5  13        896.29        879.87        37.96 o
  -1   5  13        402.98        422.97        13.39 o
   0   5  13        420.72        440.01        16.09 o
   1   5  13         44.14         58.30         4.55 o
   2   5  13        568.51        539.87        18.65 o
   3   5  13         48.53         46.90         5.93 o
   4   5  13        772.34        731.34        33.46 o
  -9   6  13         82.29         67.44         9.88 o
  -8   6  13       1178.10       1063.84        47.86 o
  -7   6  13        213.66        216.83        17.07 o
  -6   6  13        715.86        712.66        48.06 o
  -5   6  13        498.98        397.52        21.51 o
  -4   6  13        461.84        503.20        18.89 o
  -3   6  13       1426.94       1232.86        66.70 o
  -2   6  13        449.99        414.98        27.55 o
 -21   0  14        258.48        198.87        50.87 o
 -20   0  14       1662.14       2470.35       184.07 o
 -19   0  14        357.50        384.55        17.06 o
 -18   0  14       1744.17       1701.34        94.52 o
 -17   0  14        282.20        326.11        17.19 o
 -16   0  14       1659.23       1678.79        77.01 o
 -15   0  14        103.05        138.05        18.29 o
 -14   0  14       3588.93       3529.94       158.86 o
 -13   0  14        240.47        238.56        31.81 o
 -12   0  14       2513.37       2581.76       113.07 o
 -11   0  14          5.98         15.46         7.08 o
 -10   0  14       2671.71       2636.30       112.01 o
  -9   0  14        701.51        729.41        42.90 o
  -8   0  14       3729.14       3851.72       116.17 o
  -7   0  14        599.06        679.17        26.13 o
  -6   0  14        856.22        873.29        25.98 o
  -5   0  14        649.28        656.43        27.13 o
  -4   0  14        870.70        854.31        23.11 o
  -3   0  14        989.69        988.36        52.32 o
  -2   0  14       2252.78       2116.72        71.34 o
  -1   0  14       3189.93       3053.41       180.32 o
   0   0  14        837.05        802.32        26.24 o
   1   0  14       1784.18       1786.20        93.06 o
   2   0  14         58.49         75.17         6.78 o
   3   0  14       2329.04       2152.86       142.22 o
   4   0  14        309.53        286.18        24.17 o
   5   0  14       1718.56       2050.68       107.27 o
   6   0  14        148.96        150.10         7.71 o
   7   0  14       2210.84       2347.63        99.50 o
   8   0  14         81.98         79.00         5.96 o
   9   0  14        508.94        556.42        25.27 o
 -20   1  14         34.26         41.53         9.25 o
 -19   1  14        440.93        562.46        18.18 o
 -18   1  14         12.11         15.20         3.38 o
 -17   1  14        907.69       1033.28        43.05 o
 -16   1  14          4.27         10.65         4.47 o
 -15   1  14       1569.44       1633.10        58.07 o
 -14   1  14         62.97         70.41         5.06 o
 -13   1  14       2340.87       2197.78        63.77 o
 -12   1  14         40.11         56.14         6.49 o
 -11   1  14       1255.57       1313.14        32.56 o
 -10   1  14        268.06        288.61        15.01 o
  -9   1  14       1670.41       1675.19        38.72 o
  -8   1  14        613.13        605.56        20.75 o
  -7   1  14        683.59        676.02        15.32 o
  -6   1  14        522.14        513.00        19.90 o
  -5   1  14       1376.83       1316.41        25.65 o
  -4   1  14        935.40        937.22        27.22 o
  -3   1  14       1495.48       1483.87        31.29 o
  -2   1  14        878.31        858.15        27.01 o
  -1   1  14       1203.76       1153.36        23.87 o
   0   1  14        428.08        454.70        13.81 o
   1   1  14        775.55        756.32        19.73 o
   2   1  14       1048.43       1021.32        38.37 o
   3   1  14         21.69         22.00         3.05 o
   4   1  14        463.41        502.62        25.67 o
   5   1  14        264.85        256.90         8.29 o
   6   1  14        844.16        833.51        47.64 o
   7   1  14         22.43         25.77         5.30 o
   8   1  14        834.04        815.23        33.06 o
 -20   2  14          9.07         -3.74        21.67 o
 -19   2  14          1.50          6.71         4.52 o
 -18   2  14        233.72        278.97        10.20 o
 -17   2  14          1.39          6.58         3.39 o
 -16   2  14         37.73         47.66         3.22 o
 -15   2  14        104.42        132.14         7.81 o
 -14   2  14          0.14          7.51         3.01 o
 -13   2  14         49.62         50.67         4.62 o
 -12   2  14          8.20         10.60         2.62 o
 -11   2  14         22.78         24.53         2.92 o
 -10   2  14          2.31          4.77         2.07 o
  -9   2  14         59.51         60.49         3.17 o
  -8   2  14        433.80        432.83        11.79 o
  -7   2  14         72.11         65.95         4.12 o
  -6   2  14          3.03          8.88         2.38 o
  -5   2  14        461.72        434.36        10.60 o
  -4   2  14          5.09          7.54         2.28 o
  -3   2  14         12.25         15.47         2.40 o
  -2   2  14         27.82         37.85         2.83 o
  -1   2  14         46.18         52.90         3.26 o
   0   2  14        217.53        224.23         6.84 o
   1   2  14          0.52          5.58         2.57 o
   2   2  14          2.91         16.69         3.03 o
   3   2  14         65.74         64.21         4.29 o
   4   2  14          2.21          9.43         3.31 o
   5   2  14         42.97         37.98         3.32 o
   6   2  14          2.96          8.18         4.12 o
   7   2  14          1.33          8.69         5.10 o
   8   2  14         61.70         71.18         8.50 o
 -18   3  14         23.57         32.25         5.79 o
 -17   3  14        818.48        881.42        30.48 o
 -16   3  14          1.24          9.51         3.36 o
 -15   3  14        865.95        986.57        24.37 o
 -14   3  14        252.95        282.45        15.81 o
 -13   3  14        715.21        761.59        21.92 o
 -12   3  14          1.50          6.18         2.86 o
 -11   3  14       1791.48       1912.75        59.99 o
 -10   3  14          3.38          7.82         3.46 o
  -9   3  14       1007.67       1053.44        28.23 o
  -8   3  14        173.24        174.87         9.80 o
  -7   3  14       1142.05       1155.63        30.08 o
  -6   3  14        418.89        393.12        23.17 o
  -5   3  14        795.37        809.33        20.64 o
  -4   3  14        744.70        678.83        26.36 o
  -3   3  14        667.42        714.83        17.06 o
  -2   3  14        531.77        534.04        21.18 o
  -1   3  14        469.07        490.47        12.41 o
   0   3  14        172.61        167.27         7.96 o
   1   3  14        595.01        610.07        16.09 o
   2   3  14       1450.19       1457.17        41.20 o
   3   3  14        386.22        396.75        11.26 o
   4   3  14        821.35        840.71        23.06 o
   5   3  14        203.77        224.37         7.81 o
   6   3  14        541.07        476.20        20.43 o
 -16   4  14       1170.29       1309.79        59.74 o
 -15   4  14          9.16         13.54         4.72 o
 -14   4  14       1641.43       1748.91        58.52 o
 -13   4  14         71.85         82.11         9.38 o
 -12   4  14        636.01        730.82        25.79 o
 -11   4  14        146.13        144.64         6.71 o
 -10   4  14       1269.05       1357.38        45.90 o
  -9   4  14         95.68        125.40        11.54 o
  -8   4  14       1699.98       1814.93        58.19 o
  -7   4  14        568.59        595.20        32.67 o
  -6   4  14        777.19        800.53        28.87 o
  -5   4  14        696.67        745.03        37.78 o
  -4   4  14        898.46        971.62        26.84 o
  -3   4  14        263.89        270.87        16.24 o
  -2   4  14        571.02        611.86        15.93 o
  -1   4  14        540.64        543.38        22.02 o
   0   4  14        824.17        867.37        22.45 o
   1   4  14        858.77        863.07        25.44 o
   2   4  14        212.78        235.03         8.27 o
   3   4  14       1138.66       1151.18        43.79 o
   4   4  14        184.01        182.51         8.49 o
 -12   5  14        110.82         62.29        20.81 o
 -11   5  14        495.24        473.00        25.42 o
 -10   5  14         14.23          7.72         4.57 o
  -9   5  14        980.16        933.48        31.95 o
  -8   5  14         50.15         57.80         7.72 o
  -7   5  14        227.64        240.99         8.58 o
  -6   5  14        374.11        329.17        13.35 o
  -5   5  14        289.76        295.74        13.04 o
  -4   5  14        305.47        363.50        17.26 o
  -3   5  14        407.54        413.91        18.20 o
  -2   5  14        170.72        167.56        15.76 o
  -1   5  14        509.63        517.20        24.17 o
   0   5  14        143.02        134.32        12.16 o
 -19   1  15       1103.52        911.89        50.57 o
 -18   1  15        215.47        248.37        12.06 o
 -17   1  15        997.88       1123.09        36.26 o
 -16   1  15         34.83         44.42         4.97 o
 -15   1  15       1330.08       1524.40        46.99 o
 -14   1  15         18.33         35.72         4.36 o
 -13   1  15        929.99       1059.18        40.45 o
 -12   1  15          2.28          6.16         3.86 o
 -11   1  15       2580.18       2769.21        70.67 o
 -10   1  15         24.44         22.33         4.03 o
  -9   1  15        973.44       1051.10        26.98 o
  -8   1  15        130.87        136.85         7.80 o
  -7   1  15        871.22        909.82        21.62 o
  -6   1  15         83.11         97.50         7.33 o
  -5   1  15       1052.70       1077.44        27.97 o
  -4   1  15        800.16        794.33        27.10 o
  -3   1  15       1023.30       1052.09        28.89 o
  -2   1  15        180.16        218.39        11.32 o
  -1   1  15        549.44        553.59        16.55 o
   0   1  15        413.85        413.52        19.36 o
   1   1  15        695.75        737.88        20.03 o
   2   1  15        525.49        540.57        17.12 o
   3   1  15         20.97         32.11         4.26 o
   4   1  15        803.79        813.52        41.96 o
   5   1  15        319.13        304.66        15.89 o
   6   1  15        719.86        730.32        27.35 o
 -18   2  15       1045.09        742.50        49.47 o
 -17   2  15         49.22         69.77         7.80 o
 -16   2  15       2639.23       2616.38       104.40 o
 -15   2  15          9.62         22.52         4.40 o
 -14   2  15       1812.60       1987.97        76.19 o
 -13   2  15        245.13        275.11        11.51 o
 -12   2  15       1526.42       1649.00        70.09 o
 -11   2  15         10.31         16.86         4.01 o
 -10   2  15       1686.04       1802.48        66.93 o
  -9   2  15        684.36        725.87        31.19 o
  -8   2  15       2151.20       2297.42        67.71 o
  -7   2  15        783.20        612.41        25.33 o
  -6   2  15       1814.27       1847.17        62.42 o
  -5   2  15        749.16        608.63        24.35 o
  -4   2  15       1330.93       1430.31        32.74 o
  -3   2  15        936.63        921.65        47.28 o
  -2   2  15       1997.20       2082.62        45.96 o
  -1   2  15       1186.83       1253.27        43.48 o
   0   2  15        934.75       1003.01        26.24 o
   1   2  15        977.86       1016.84        38.59 o
   2   2  15        487.80        525.87        13.95 o
   3   2  15       1361.35       1339.51        50.28 o
   4   2  15        604.57        609.20        19.05 o
   5   2  15       1235.57       1293.91        52.07 o
 -16   3  15          0.96          0.71         4.99 o
 -15   3  15        781.33        847.92        34.67 o
 -14   3  15         16.51         25.51         6.29 o
 -13   3  15        794.57        863.97        27.29 o
 -12   3  15         12.16         14.87         3.23 o
 -11   3  15        701.86        754.43        39.33 o
 -10   3  15          8.51         11.42         3.93 o
  -9   3  15        484.55        536.63        22.58 o
  -8   3  15         64.84         71.06         6.71 o
  -7   3  15        301.13        319.50        12.55 o
  -6   3  15         33.80         28.32         8.40 o
  -5   3  15        371.43        405.15        12.68 o
  -4   3  15        149.54        157.25        11.84 o
  -3   3  15        167.90        187.81         7.50 o
  -2   3  15         95.06        100.96         9.18 o
  -1   3  15        350.33        376.96        11.44 o
   0   3  15        387.28        376.87        12.52 o
   1   3  15         16.84         22.01         3.17 o
   2   3  15        190.03        187.85         9.84 o
   3   3  15         16.86         13.52         6.81 o
 -13   4  15         13.47          4.00         4.34 o
 -12   4  15         40.98         41.25         5.94 o
 -11   4  15        169.20        165.71        10.47 o
 -10   4  15         49.57         48.28         6.58 o
  -9   4  15         37.25         32.90         7.39 o
  -8   4  15        248.03        238.41        13.38 o
  -7   4  15         39.91         36.84         5.58 o
  -6   4  15         53.23         61.20         4.61 o
  -5   4  15         31.99         27.84         3.32 o
  -4   4  15        117.66        119.53         6.99 o
  -3   4  15         38.14         41.67         4.51 o
  -2   4  15         54.92         42.55         6.47 o
  -1   4  15          3.38          2.16         3.38 o
   0   4  15        128.00        127.34        12.30 o
 -17   0  16        386.30        480.71        42.36 o
 -16   0  16       1566.33       1770.07        92.22 o
 -15   0  16         20.03         31.16         6.78 o
 -14   0  16        636.05        741.46        39.47 o
 -13   0  16         37.89         50.87         5.18 o
 -12   0  16        693.52        770.96        37.41 o
 -11   0  16         71.59         89.84         6.87 o
 -10   0  16       2779.31       2919.91       164.38 o
  -9   0  16        359.37        344.45        15.17 o
  -8   0  16       1136.99       1346.56        71.68 o
  -7   0  16        155.50        143.89        10.01 o
  -6   0  16       1545.69       1707.87        63.01 o
  -5   0  16        120.85        131.68         8.91 o
  -4   0  16        995.70       1149.83        48.91 o
  -3   0  16         20.70         33.46         5.35 o
  -2   0  16       1101.55       1173.61        46.89 o
  -1   0  16        121.14         91.34        10.74 o
   0   0  16        824.80        865.28        40.38 o
   1   0  16        254.37        275.10        18.00 o
   2   0  16        900.81        938.90        37.65 o
   3   0  16        363.44        374.07        26.25 o
 -16   1  16          2.25          8.65         4.08 o
 -15   1  16        486.07        528.25        27.61 o
 -14   1  16          4.60          6.16         4.21 o
 -13   1  16        377.51        448.09        23.41 o
 -12   1  16        113.09        133.28         5.29 o
 -11   1  16        688.72        806.58        27.43 o
 -10   1  16         27.06         28.91         3.37 o
  -9   1  16        200.62        228.76         9.69 o
  -8   1  16        107.92        105.46         6.87 o
  -7   1  16        612.69        666.40        18.90 o
  -6   1  16        101.98        102.27         8.78 o
  -5   1  16        663.97        691.75        22.93 o
  -4   1  16        196.87        229.58        11.12 o
  -3   1  16        407.73        471.77        13.46 o
  -2   1  16         39.62         49.49         6.01 o
  -1   1  16        654.76        660.21        19.16 o
   0   1  16        151.42        159.92         8.34 o
   1   1  16        209.80        211.76         7.28 o
   2   1  16         84.03         72.90         7.21 o
   3   1  16        290.18        287.53        11.98 o
 -15   2  16        202.22        214.08        19.78 o
 -14   2  16          0.83          3.18         3.86 o
 -13   2  16         26.00         24.74         4.13 o
 -12   2  16          4.48          5.46         4.41 o
 -11   2  16          1.88          3.08         4.96 o
 -10   2  16         31.99         36.49         3.95 o
  -9   2  16         18.77         21.89         3.64 o
  -8   2  16          0.16          1.17         2.68 o
  -7   2  16          0.10          1.85         2.67 o
  -6   2  16          0.87         -0.10         4.69 o
  -5   2  16          0.86          6.14         2.86 o
  -4   2  16         22.37         14.98         2.99 o
  -3   2  16         13.17         12.57         3.36 o
  -2   2  16        230.97        219.44        15.49 o
  -1   2  16          0.75          3.38         3.36 o
   0   2  16          0.32          4.21         3.29 o
   1   2  16          3.26         10.98         4.82 o
 -13   3  16        532.65        289.00        44.71 o
 -12   3  16         62.28         61.30         5.48 o
 -11   3  16        920.32        955.93        49.53 o
 -10   3  16         15.23         14.70         3.85 o
  -9   3  16        348.05        407.63        20.23 o
  -8   3  16          2.84         -2.59         3.22 o
  -7   3  16        825.70        815.97        46.71 o
  -6   3  16          1.43          1.83         2.75 o
  -5   3  16        642.41        623.50        31.60 o
  -4   3  16         28.14         34.83         5.31 o
  -3   3  16        373.43        395.16        23.54 o
  -2   3  16        257.32        233.19        20.43 o
  -1   3  16        637.01        487.78        36.24 o
 -12   1  17         77.34         85.54         7.34 o
 -11   1  17        726.08        828.85        49.80 o
 -10   1  17         34.91         34.39         7.42 o
  -9   1  17        459.27        568.19        27.39 o
  -8   1  17        102.96        118.42         7.76 o
  -7   1  17        282.08        360.70        19.23 o
  -6   1  17         42.31         44.99         5.27 o
  -5   1  17        606.66        722.08        27.51 o
  -4   1  17         48.69         65.03         9.52 o
  -3   1  17        652.67        724.51        38.75 o
  -2   1  17          1.94          9.59         4.67 o
 -10   2  17        995.03        724.23        53.86 o
  -9   2  17          0.50          9.56         9.08 o
  -8   2  17       1077.43       1231.32        82.78 o
  -7   2  17         47.10         51.19         6.71 o
  -6   2  17       1343.90       1629.63       120.25 o
  -5   2  17         15.72         28.00         5.87 o
                                                
